# Supplementary material for: Tauopathy in the young autistic brain: novel biomarker and therapeutic target
Source: Transl Psychiatry. 2020 Jul 13;10:228. doi: 10.1038/s41398-020-00904-4 (PMC7359319; doi:10.1038/s41398-020-00904-4)
Supplement: Supplementary file 2 — Supplementary Table S1 [file 41398_2020_904_MOESM2_ESM.xlsx]

## Sheet: GSE81268 samples
Patient	Mutation in cDNA (NM_015339.2 )	Protein change	Mutation	Inheritance
			type
IG	c.646 C>T	p.Arg216*	Stop	De novo
12130.p1 (SSC04121)	c.1222_1223delAA	p.Lys408Valfs*31	Frameshift	De novo
13545.p1 (SSC08311)	c.2156_2157insA	p.Tyr719*	Nonsense	De novo

## Sheet: Log-Fold-Change (entrez genes)
gene_id	lfc
8653	5.22081
9086	4.83627
6928	4.33751
90952	4.16974
3434	4.10199
8284	3.86178
79007	3.83846
26034	3.82164
27319	3.77857
3959	3.68668
481	3.6794
4316	3.64542
55195	3.64383
10406	3.63853
10161	3.52272
83416	3.39184
6091	3.38831
3437	3.35039
2162	3.31494
29802	3.20837
389206	3.17458
6948	3.15153
51232	3.12328
51365	3.1229
3212	3.05564
3429	3.03949
5023	3.00603
2944	2.94221
10723	2.9089
7837	2.9076
129607	2.90462
1289	2.85487
6913	2.84959
54739	2.84164
10752	2.81159
121355	2.81118
340061	2.81022
160428	2.80586
486	2.7955
4900	2.78828
56288	2.76902
1266	2.72972
91543	2.72267
6402	2.70944
55604	2.65935
6641	2.62308
9823	2.62255
84636	2.6192
8287	2.60302
2620	2.58998
10225	2.58757
23683	2.57967
390940	2.54406
9420	2.51435
120892	2.51381
51316	2.5074
2769	2.50464
55784	2.48992
348093	2.48395
2766	2.47851
93082	2.46454
55601	2.46056
10253	2.4274
54749	2.41992
27242	2.39806
3902	2.39329
23670	2.37815
126868	2.37131
7404	2.36922
6242	2.34444
112	2.34357
91607	2.3402
3433	2.33871
55824	2.32645
11213	2.32636
23682	2.3087
87	2.29305
91523	2.2885
3110	2.287
5359	2.28147
2047	2.27951
4628	2.27926
3720	2.26368
54478	2.25792
4811	2.25791
140733	2.2556
4332	2.25219
54836	2.23459
51744	2.2253
5021	2.20223
9636	2.19027
122618	2.18568
10942	2.16228
3398	2.1612
166824	2.16002
8204	2.15359
51191	2.15039
80727	2.14983
1803	2.14425
64180	2.13715
7544	2.12898
10964	2.12636
8792	2.11197
3627	2.081
24138	2.0748
91351	2.07294
55353	2.0457
126731	2.03321
56271	2.02575
51339	2.02506
440498	2.02477
11006	2.02048
154810	2.0201
8638	2.01459
284307	2.00295
2264	1.97209
4430	1.969
2526	1.96192
8476	1.95756
353189	1.94525
9315	1.94088
10765	1.93797
81848	1.93204
9452	1.93192
8743	1.91884
28966	1.91883
4257	1.90937
3875	1.90486
55540	1.89145
133418	1.88745
55765	1.87966
6678	1.87615
55228	1.85611
94240	1.85416
4600	1.8531
79772	1.85113
6003	1.85107
4940	1.84952
9087	1.84477
55841	1.8396
57600	1.83655
79413	1.83584
165	1.82566
4131	1.82544
2037	1.82499
5284	1.82215
8741	1.81752
1230	1.81714
4258	1.80848
2242	1.80507
56265	1.80421
23089	1.80204
100133941	1.79932
64761	1.79674
10125	1.79317
54809	1.7916
401944	1.79092
83417	1.79031
11274	1.78704
7132	1.78209
2260	1.78105
23224	1.7737
54596	1.7719
9258	1.75843
150763	1.75151
843	1.75129
22836	1.75049
6693	1.73727
2867	1.72487
55227	1.72111
8507	1.71808
7755	1.71614
6253	1.70803
10561	1.70454
92558	1.70306
55711	1.70241
971	1.70051
219285	1.6992
10673	1.69783
55655	1.69776
79754	1.69542
339768	1.69517
6296	1.69315
80150	1.69203
246777	1.69186
7414	1.68826
2321	1.67942
2833	1.67912
5168	1.67883
8115	1.67154
1428	1.6652
8706	1.66408
5337	1.66294
894	1.66178
3171	1.65649
55008	1.65626
30009	1.65609
4606	1.656
4689	1.65564
4939	1.64987
91752	1.64447
64866	1.63758
113730	1.633
79641	1.63204
100532726	1.63135
81796	1.62922
6547	1.62747
3898	1.62317
3816	1.62273
10144	1.61259
58526	1.61076
2841	1.60996
24141	1.60821
6692	1.59482
1992	1.59168
745	1.59124
6275	1.55438
4487	1.55149
256714	1.55145
27065	1.54382
23239	1.54087
2317	1.54064
1380	1.54047
347735	1.53877
29992	1.5367
3915	1.53612
3574	1.53156
79683	1.53151
1235	1.52258
817	1.52048
79444	1.5195
473	1.51755
4326	1.51471
2534	1.50993
5027	1.49814
389119	1.49313
217	1.49176
2635	1.48932
23174	1.48931
51309	1.48569
2275	1.47551
26872	1.47085
55092	1.46856
2537	1.46758
2118	1.46604
3696	1.46257
23328	1.45828
429	1.45679
84552	1.45244
22829	1.45061
8832	1.44752
5273	1.44203
57415	1.43742
51700	1.43685
4776	1.43187
6322	1.42261
9623	1.41612
3725	1.41498
1152	1.413
10252	1.41116
4061	1.40972
1627	1.40612
55129	1.39907
6496	1.39406
5754	1.38171
3572	1.38066
1368	1.38037
4259	1.37814
3174	1.37683
7378	1.37628
23052	1.37408
6772	1.37164
6788	1.3707
100271849	1.37043
5610	1.36703
113835	1.36395
199	1.35758
23460	1.35411
4938	1.35278
149628	1.3498
221002	1.34767
7852	1.34425
79817	1.34125
55785	1.33974
5453	1.33969
57801	1.33955
8742	1.33708
26228	1.33053
9145	1.3298
4354	1.32925
259230	1.32256
2256	1.3225
25854	1.32185
147463	1.31964
9235	1.31768
2622	1.31757
23333	1.31654
10235	1.31444
1906	1.31361
9693	1.3101
116039	1.30811
6297	1.30798
112399	1.30714
2022	1.30415
83729	1.30413
203859	1.30268
7431	1.30213
80231	1.30051
10970	1.29975
192668	1.29912
1466	1.29775
91614	1.29186
203328	1.29069
8542	1.29053
4773	1.28598
55205	1.28553
5727	1.28004
27283	1.276
10734	1.27466
10570	1.27154
51361	1.26854
1310	1.26709
440829	1.26591
4744	1.26586
2217	1.26556
408	1.26406
5829	1.26143
274	1.2611
4599	1.25876
7535	1.25733
5742	1.25312
23462	1.2527
23446	1.25141
83857	1.24994
25946	1.24767
254295	1.24654
5148	1.2438
220213	1.24361
65999	1.24234
1374	1.23913
123036	1.23843
634	1.23268
55614	1.23098
7106	1.22706
170394	1.2238
3440	1.22357
204962	1.21945
9615	1.21849
4547	1.2175
221711	1.21455
395	1.21407
7525	1.21149
170371	1.20978
974	1.20772
23175	1.20031
126306	1.19719
2700	1.19362
9518	1.19272
5480	1.1923
2059	1.19066
4066	1.18782
9398	1.18633
84281	1.18234
5151	1.18042
1741	1.18035
51284	1.17849
201305	1.17829
6856	1.17646
10361	1.17486
84541	1.16796
6662	1.16662
85477	1.16543
140467	1.16264
5990	1.16057
79865	1.15794
51144	1.15653
80380	1.15338
1268	1.15318
50650	1.1489
1378	1.14752
7798	1.14726
93010	1.14549
64135	1.14033
25841	1.1365
9781	1.13602
2628	1.12956
9026	1.12909
8573	1.12908
9246	1.12863
23586	1.12723
5996	1.1225
4033	1.12121
23764	1.12027
153579	1.11917
7041	1.11836
389432	1.11826
83641	1.10806
143471	1.10756
80830	1.10641
1831	1.10612
23034	1.10102
3665	1.09417
10207	1.0924
1901	1.09217
1031	1.09028
6385	1.08963
10447	1.08769
23500	1.08442
9783	1.08029
9858	1.08023
641649	1.07775
7436	1.07773
3965	1.07304
51477	1.07079
79931	1.07052
221472	1.06996
23336	1.06812
10103	1.06664
29062	1.06649
4739	1.06601
27010	1.06583
11309	1.06198
64092	1.06137
286	1.06116
65983	1.06089
5445	1.06046
5796	1.05946
6498	1.05895
10000	1.05793
4012	1.05691
64856	1.05596
9900	1.0556
920	1.05521
79365	1.05169
51555	1.04897
54625	1.04678
654790	1.04621
348645	1.04615
79094	1.04578
6281	1.04578
3632	1.04385
29970	1.04377
10396	1.04132
10982	1.0384
58480	1.03547
29126	1.03358
25959	1.03248
931	1.03221
2596	1.03137
928	1.02847
94120	1.02796
115361	1.02275
10484	1.02149
3241	1.02089
3751	1.0205
8910	1.01984
91355	1.01909
6259	1.01679
84441	1.01676
8462	1.01523
57146	1.01383
22807	1.01262
23657	1.01142
29909	1.01142
53947	1.01113
387695	1.01049
9229	1.0099
4192	1.00868
57556	1.00829
23580	1.00701
50486	1.00539
27240	1.00536
3930	1.00527
10052	1.00483
6303	1.00419
24149	1.00315
467	1.0002
5272	0.998987
3485	0.998563
7594	0.995914
10160	0.993428
26056	0.992472
10788	0.990041
444	0.988951
85441	0.985852
79834	0.984566
28514	0.982154
83666	0.980836
6241	0.979564
85453	0.979249
441168	0.978487
10174	0.97798
9712	0.977385
152007	0.977141
120	0.976551
26227	0.976319
5026	0.975319
57630	0.974628
113675	0.974101
55589	0.973869
53335	0.972483
5330	0.970852
1107	0.969645
440836	0.968667
59345	0.96733
22822	0.967128
117854	0.966114
9881	0.965997
145864	0.965106
29906	0.964654
63973	0.961552
9619	0.959625
1999	0.95882
29995	0.95854
8519	0.958014
57690	0.954603
5581	0.954304
388591	0.953877
23321	0.95167
10186	0.946823
10499	0.946686
284611	0.946542
3992	0.94495
8435	0.944592
85363	0.936736
51752	0.934449
401262	0.933899
5366	0.930988
65108	0.930602
91404	0.928362
389289	0.92238
9495	0.921677
3613	0.921058
84930	0.919187
5724	0.916375
257019	0.915048
2820	0.914543
10653	0.913151
83856	0.90955
6876	0.908599
55166	0.904185
23600	0.903196
55679	0.899831
284996	0.896501
157574	0.89276
29949	0.891793
8578	0.890307
3678	0.889422
119710	0.886781
79720	0.885549
128346	0.885537
135112	0.885024
8751	0.884651
673	0.883652
375790	0.883505
5360	0.882865
284021	0.882744
1021	0.880584
23596	0.880566
22866	0.880103
55509	0.875554
3983	0.875536
9674	0.875528
3964	0.873677
84230	0.873431
5567	0.872898
7263	0.872854
85414	0.871239
1604	0.871053
79956	0.870375
64900	0.870357
11117	0.870139
79690	0.869259
762	0.867452
54407	0.867227
7099	0.867055
84057	0.866287
80790	0.865048
10314	0.865048
3684	0.861993
150094	0.859682
6646	0.858943
5294	0.857741
84858	0.857573
340152	0.857432
11094	0.856271
2495	0.853845
8503	0.852754
969	0.850574
3554	0.850176
85463	0.850019
57480	0.849844
116064	0.849152
4240	0.848858
29091	0.846215
4646	0.845191
57205	0.844949
51330	0.844623
57085	0.844183
3428	0.84387
26575	0.843803
7048	0.843149
9111	0.842505
10787	0.842424
55647	0.841224
7703	0.840991
148206	0.838766
79746	0.838724
80824	0.837636
871	0.83741
56994	0.83728
10947	0.836073
9094	0.835521
58475	0.833987
3955	0.832855
7402	0.831958
387787	0.831772
445	0.831693
55283	0.83085
3280	0.829975
5618	0.826978
2182	0.826877
391059	0.825704
6484	0.825501
1536	0.824486
123355	0.823832
23327	0.822732
9564	0.82269
1742	0.82095
6016	0.820944
6653	0.820757
51427	0.82069
100170841	0.820541
116071	0.819789
6608	0.818962
10743	0.818558
79056	0.818204
2672	0.817572
144165	0.81725
9828	0.815999
115948	0.815334
59348	0.812435
8732	0.811906
10635	0.811189
26249	0.811147
653857	0.809964
54106	0.809564
6352	0.809091
56255	0.808557
283987	0.807204
85450	0.807197
136319	0.806354
151636	0.806224
5799	0.805695
387104	0.803132
29068	0.802865
10135	0.80229
9658	0.801667
23529	0.800787
121268	0.800773
29121	0.799345
140738	0.798166
11030	0.797487
196410	0.79703
8875	0.796857
1839	0.795611
219537	0.794971
6660	0.794418
283	0.793546
7855	0.792057
124599	0.791538
9245	0.790989
360	0.789186
55843	0.788664
56924	0.788074
374393	0.785776
10791	0.785527
1849	0.784417
5295	0.784071
132321	0.783694
54972	0.782855
54894	0.781544
8973	0.781402
4299	0.780613
3077	0.778207
84333	0.776732
51131	0.776292
152687	0.775311
1534	0.775278
8727	0.775081
23325	0.772782
4324	0.772432
55422	0.772422
9063	0.772352
282974	0.772287
23765	0.772066
2273	0.771799
5364	0.771739
115752	0.770791
3768	0.770263
23002	0.767448
687	0.767266
54941	0.767178
55454	0.766625
55501	0.766594
79924	0.765345
55872	0.764348
83988	0.764104
5142	0.762582
55552	0.761532
23033	0.761395
64170	0.760858
6319	0.760822
55240	0.760631
2643	0.759256
57669	0.757619
23208	0.755311
387522	0.755218
10560	0.755082
51514	0.755059
678	0.754844
9922	0.75367
2262	0.753605
122060	0.753045
54464	0.752445
23348	0.751201
29028	0.751139
8800	0.750183
117178	0.750081
29760	0.749527
92806	0.749492
253512	0.749149
56938	0.74844
137872	0.744137
56913	0.742772
26002	0.742005
10559	0.741738
8831	0.741727
57121	0.741403
64167	0.741248
3690	0.740814
6697	0.739263
21	0.738632
79412	0.738205
219738	0.736642
55917	0.736408
6659	0.735865
3707	0.735234
8844	0.734207
129080	0.733791
92797	0.733688
25874	0.732838
10906	0.73112
1879	0.731096
80381	0.730012
1690	0.729793
9706	0.729656
6938	0.728509
51176	0.727084
92359	0.726816
23780	0.724005
645121	0.723889
81537	0.723801
7766	0.722861
81622	0.719421
253650	0.718852
22882	0.718822
81624	0.718348
118429	0.71824
4301	0.717743
8767	0.715501
203062	0.715245
54557	0.715174
80008	0.714036
84627	0.71381
64207	0.713394
401474	0.713177
245812	0.712523
1439	0.710362
79762	0.710158
3895	0.709809
59269	0.709645
55861	0.707486
4216	0.70665
124222	0.70595
11067	0.705039
119	0.70407
5867	0.703933
103	0.703774
127281	0.703759
84898	0.703685
83592	0.703305
57097	0.702006
9755	0.701916
91937	0.700782
2289	0.697708
79158	0.697428
9056	0.697151
25797	0.697003
23424	0.696928
5890	0.696256
1316	0.695666
56479	0.695168
151556	0.695004
9249	0.694066
84938	0.693938
23531	0.692434
55247	0.692225
23731	0.691664
6840	0.691604
11144	0.691117
140469	0.691058
81631	0.690791
286122	0.688942
79070	0.688547
10267	0.687892
51056	0.687824
7050	0.687659
2016	0.687218
55159	0.686469
3651	0.685197
10224	0.684778
55788	0.683857
2730	0.683741
675	0.683001
6862	0.681738
55144	0.681314
11314	0.681261
261729	0.680676
375686	0.67995
388963	0.679803
4300	0.679631
374899	0.679188
164118	0.678723
84866	0.678347
57153	0.67825
56474	0.677521
834	0.677397
7849	0.677288
10170	0.67685
4603	0.676715
2040	0.674585
4175	0.67292
79656	0.672858
55024	0.672624
63979	0.67249
3772	0.672249
1869	0.670277
9414	0.669953
55789	0.668888
3033	0.66878
151195	0.668666
7739	0.667834
10681	0.667338
114822	0.667149
8527	0.666269
8497	0.666189
143686	0.665997
3841	0.665949
4345	0.665586
6474	0.664518
26301	0.663997
401612	0.663806
10308	0.663515
4982	0.663479
4881	0.662225
4783	0.659358
5728	0.658928
83667	0.65857
79782	0.657757
523	0.657599
84725	0.657476
51510	0.655984
7976	0.655904
3845	0.655809
55332	0.654964
3912	0.654205
4780	0.652929
57405	0.652813
3586	0.652155
9331	0.651002
166929	0.650153
64332	0.648747
7293	0.648205
56172	0.64777
79832	0.645785
80311	0.645221
6744	0.645087
79623	0.644392
79668	0.644301
57181	0.644226
131450	0.644217
9143	0.643588
29887	0.643488
3732	0.642099
5939	0.641774
400629	0.641505
283464	0.640483
55713	0.640346
100423062	0.639487
1185	0.639356
4343	0.639119
64787	0.639009
23405	0.638946
1870	0.63854
6875	0.638506
6248	0.638462
283948	0.638375
7227	0.638309
3700	0.638103
5328	0.637843
3709	0.637818
4121	0.637715
10038	0.637638
8089	0.637522
3659	0.636866
7298	0.636819
6846	0.636531
1777	0.63554
29965	0.63527
100302652	0.635234
9476	0.6352
1459	0.634783
84529	0.634462
81930	0.6317
182	0.631571
9735	0.6309
286826	0.630728
168374	0.629782
4008	0.629632
118881	0.628758
55151	0.628691
79075	0.628317
2996	0.628111
10346	0.627985
221914	0.627944
353088	0.627874
5325	0.627542
3310	0.627401
22929	0.624887
161742	0.624762
83473	0.624723
7903	0.624351
725	0.623952
11001	0.623746
3431	0.623361
4763	0.621855
3667	0.620739
890	0.620448
9015	0.620416
8763	0.620269
7444	0.61946
24147	0.619321
79733	0.619263
643866	0.618846
51092	0.618772
100130933	0.618281
5937	0.618215
83953	0.617874
55080	0.617509
8862	0.617366
3925	0.616978
4355	0.616969
10381	0.616882
7172	0.616151
3344	0.616125
344148	0.615727
112616	0.615024
28984	0.614396
134266	0.614337
11221	0.614283
3157	0.613809
9121	0.613216
25	0.61312
4041	0.613096
219844	0.612772
11259	0.611541
54861	0.610859
57695	0.610699
55183	0.609324
54463	0.608863
7473	0.6086
253714	0.608478
195828	0.60813
2918	0.607987
1595	0.606713
26053	0.606582
8869	0.60648
3995	0.605991
151188	0.605665
25914	0.605609
8904	0.605469
64116	0.604938
54849	0.604678
8645	0.603759
4055	0.603639
54956	0.602966
1032	0.602913
8564	0.602894
53340	0.60071
123096	0.600531
221178	0.600242
275	0.600019
4172	0.599966
22858	0.59953
2632	0.599273
196792	0.59924
5739	0.599109
84186	0.59867
64651	0.59863
85460	0.598028
6993	0.597793
6733	0.597766
51523	0.59751
79567	0.596855
124220	0.596789
1543	0.59651
4781	0.595856
5557	0.595829
100049587	0.59539
669	0.594882
388389	0.593912
79915	0.593907
4618	0.5939
8637	0.593731
463	0.593401
132660	0.593167
51537	0.59268
201627	0.592344
1788	0.591737
57705	0.591565
116461	0.591199
5244	0.590833
284443	0.590517
5980	0.590429
81606	0.590308
9517	0.5898
55796	0.589714
252839	0.589637
6004	0.589482
26030	0.589314
8805	0.588996
114088	0.588934
64395	0.588825
51337	0.588239
3053	0.586918
2886	0.586879
80321	0.586758
1063	0.586729
57824	0.586535
80010	0.585382
55186	0.585208
6737	0.584418
23028	0.584033
10771	0.583832
2837	0.583664
2548	0.582969
80237	0.582631
352954	0.58221
79632	0.582197
1633	0.581751
29941	0.581223
54961	0.58101
145508	0.580845
7840	0.579872
6558	0.579821
665	0.579662
26271	0.579428
2176	0.579215
5277	0.579004
8434	0.578913
4163	0.578594
115330	0.578425
51306	0.578378
8895	0.577925
2113	0.577585
55278	0.577505
125476	0.576802
55246	0.575811
2098	0.573863
57189	0.57331
56154	0.572886
3993	0.572756
51478	0.57274
7398	0.572382
26010	0.571697
196	0.571448
6272	0.571361
23468	0.571069
79968	0.570744
79366	0.57029
8340	0.569356
100113407	0.568589
5981	0.568546
8766	0.567439
22927	0.567026
8481	0.566905
54436	0.566167
26507	0.565698
23312	0.565116
90102	0.564308
6491	0.563434
154007	0.5631
26025	0.562492
27040	0.562323
5818	0.561847
1122	0.561779
5547	0.560677
57804	0.560289
4232	0.560266
54979	0.559924
79725	0.559922
8365	0.559827
255231	0.559799
54828	0.559722
57684	0.55964
6711	0.559065
79660	0.558375
255403	0.558
162073	0.557954
54930	0.557661
8650	0.557309
10518	0.557069
51430	0.557038
54149	0.556817
116984	0.55679
29761	0.556666
152756	0.556639
5158	0.556053
865	0.555853
134359	0.555786
1573	0.555734
141	0.554775
65975	0.554683
51561	0.554117
90411	0.553742
23077	0.553699
5612	0.553679
5412	0.553619
8863	0.553585
79805	0.553109
140462	0.552671
56990	0.551991
7772	0.551875
23037	0.551875
23173	0.551688
55633	0.551651
339665	0.551538
6120	0.55061
644538	0.550459
55791	0.55034
2683	0.550267
10581	0.55015
84824	0.54985
2004	0.549764
2848	0.549247
51148	0.548816
7163	0.548802
64420	0.548239
23176	0.547917
171392	0.54776
8358	0.547695
3949	0.547254
5228	0.547106
202018	0.546918
1969	0.546099
27245	0.546067
22995	0.545998
311	0.545161
10943	0.545132
10150	0.544752
286527	0.543492
9936	0.543467
87178	0.543113
171177	0.542969
28970	0.54234
5092	0.541631
80351	0.54114
23471	0.540036
10950	0.539937
90196	0.539658
51029	0.539397
26060	0.538742
10926	0.538502
80020	0.538198
9779	0.537938
9172	0.537224
27085	0.536963
90459	0.536334
54906	0.536046
1029	0.536036
9046	0.535891
113802	0.535878
51660	0.535615
23484	0.535105
822	0.535042
116843	0.534798
152926	0.53429
10243	0.534068
6196	0.534043
4001	0.533851
7743	0.533819
3593	0.533541
100506144	0.533447
114804	0.533374
8658	0.533326
1353	0.533264
81491	0.532665
7638	0.532496
9695	0.532138
1854	0.531503
220963	0.530817
9576	0.530202
6674	0.528974
113612	0.528798
10981	0.528704
79190	0.528615
84896	0.528292
79884	0.527988
4253	0.527953
25902	0.527496
81855	0.527152
5341	0.526691
3592	0.526219
26150	0.526121
150590	0.526014
51203	0.525672
3216	0.525648
56252	0.52547
11339	0.525025
23102	0.524977
124739	0.524952
4678	0.524681
10129	0.524406
55972	0.524308
896	0.524302
221895	0.524287
91120	0.523773
10220	0.523649
8460	0.523636
143684	0.523634
80762	0.523372
3417	0.523215
5308	0.523027
10857	0.522903
4173	0.521835
55026	0.520701
55167	0.520694
57493	0.520287
27235	0.519852
51084	0.519288
253782	0.51883
3987	0.518742
9242	0.518577
54704	0.518562
196394	0.518478
60685	0.518327
10537	0.517541
5357	0.517334
144108	0.517305
51015	0.517037
10566	0.516767
3394	0.516696
143570	0.516087
65258	0.516043
8332	0.515356
255758	0.514713
152559	0.513764
57761	0.513709
11247	0.513593
25948	0.513321
80212	0.513257
259266	0.51285
4717	0.512605
1756	0.512498
994	0.51224
51184	0.51223
56995	0.51186
10426	0.511785
7188	0.51145
3601	0.511124
56667	0.510762
3920	0.510683
11237	0.509628
9603	0.509515
9631	0.509406
5287	0.509128
285367	0.508699
5784	0.508519
55728	0.50848
4205	0.508371
55071	0.508347
2549	0.508203
10276	0.508172
79000	0.508061
124961	0.507705
9837	0.507612
376267	0.507518
7761	0.507321
1462	0.506979
253260	0.506845
27032	0.506672
340481	0.505736
727800	0.505147
136	0.50495
150864	0.504015
995	0.503384
22883	0.503099
9497	0.502543
754	0.502543
4952	0.50242
91319	0.502139
255809	0.501428
55300	0.500891
22941	0.500783
127845	0.500387
9975	0.500322
2212	0.499678
65244	0.499569
8724	0.499189
3020	0.499086
9857	0.498605
26168	0.498593
8036	0.497872
6307	0.497865
10333	0.497724
10927	0.497588
51528	0.49724
659	0.496685
3489	0.496074
933	0.495222
79856	0.495113
5872	0.494478
5893	0.49439
22856	0.493805
79809	0.49326
1154	0.493126
983	0.492987
10165	0.4928
83902	0.492729
51444	0.492331
22930	0.491853
50515	0.491719
55179	0.491676
8916	0.491625
54976	0.490843
9208	0.490772
1942	0.490434
85440	0.4904
7681	0.490377
7456	0.490341
1241	0.490268
84936	0.489657
90390	0.489637
4775	0.489464
80021	0.489319
255394	0.488494
54726	0.488421
3795	0.488173
50808	0.488109
3156	0.487992
23515	0.487875
115123	0.487797
728568	0.487762
349667	0.487518
8809	0.486902
9585	0.486494
403341	0.486359
23347	0.486163
100129792	0.485795
146857	0.485571
151648	0.485261
23516	0.484951
5468	0.484844
22914	0.484543
6868	0.484244
166815	0.484201
8731	0.484186
8795	0.483095
285180	0.48285
2948	0.482224
56204	0.48214
115811	0.481531
84179	0.481191
10087	0.481137
9037	0.480739
255743	0.480484
54981	0.480234
11044	0.479796
11147	0.479353
8820	0.479337
55334	0.479126
79144	0.478608
64098	0.478565
66000	0.478557
151194	0.478431
8548	0.477718
64114	0.477645
1054	0.477485
6504	0.477379
5558	0.475801
29968	0.475739
51071	0.475696
64215	0.475229
8438	0.474806
79888	0.474796
9654	0.474517
643418	0.474302
84940	0.474212
219972	0.474176
83660	0.474131
93185	0.474072
9702	0.47387
54892	0.473819
23199	0.473722
9367	0.47344
377677	0.472455
90576	0.472342
200734	0.472243
23401	0.472102
54877	0.471319
9906	0.471202
8874	0.471085
27044	0.471011
147184	0.470436
54101	0.469638
286144	0.469481
65078	0.469476
23705	0.469426
64783	0.469373
63901	0.469305
11277	0.469092
2950	0.468968
6919	0.468938
51496	0.468815
129401	0.468773
84706	0.468692
219771	0.468534
55840	0.468216
580	0.468209
9365	0.467519
29899	0.467464
5133	0.467422
5079	0.467103
7270	0.466957
9236	0.466924
6565	0.466724
3386	0.466327
84056	0.465632
8975	0.464903
25842	0.464844
83938	0.464718
55148	0.464562
55746	0.464539
23431	0.464161
54431	0.463522
4968	0.463419
83903	0.462904
783	0.462725
2135	0.462625
9572	0.462404
9683	0.462216
9132	0.46203
4179	0.461895
23361	0.461421
29015	0.46129
57486	0.460902
221037	0.460711
51562	0.460683
54165	0.460665
2857	0.46064
53938	0.46045
54629	0.460058
51246	0.459996
55055	0.45981
84108	0.459134
400961	0.458513
100144748	0.458406
9120	0.45839
221150	0.458114
221120	0.457971
375743	0.45792
27330	0.457691
3298	0.457393
9926	0.457265
55635	0.456708
338773	0.456497
10732	0.456219
114793	0.45604
10260	0.455972
3422	0.455934
2781	0.455707
5586	0.455699
7568	0.455611
3146	0.455607
90550	0.455442
26051	0.454998
55722	0.45451
11168	0.454334
8030	0.454266
3689	0.454004
4359	0.453729
25932	0.453631
4013	0.453542
9753	0.453541
29922	0.453403
196527	0.453375
100506581	0.453053
10098	0.452969
84146	0.452962
151230	0.452916
221079	0.452834
23307	0.452632
51209	0.452239
7169	0.45123
51676	0.450952
26046	0.450878
65010	0.450838
5205	0.450837
55125	0.450806
81539	0.450775
333926	0.450723
149420	0.450689
79979	0.450678
3382	0.450637
79618	0.450343
11116	0.450337
54206	0.450184
7262	0.449899
84875	0.449811
55274	0.449625
2005	0.449432
54910	0.449131
9925	0.449128
200844	0.449074
672	0.44899
27314	0.448794
64788	0.448792
23036	0.448519
840	0.448429
8344	0.448396
131544	0.448274
3219	0.448267
79813	0.448257
10838	0.44777
2824	0.447681
55916	0.447523
25953	0.447458
4864	0.447365
23584	0.447089
7292	0.446943
5919	0.446196
6782	0.445863
6338	0.445531
79705	0.445298
80319	0.445119
83608	0.444099
84236	0.443979
10287	0.44397
29072	0.443938
4214	0.443819
58490	0.443516
8648	0.443356
400073	0.443212
54069	0.443026
10606	0.442512
79665	0.442457
29957	0.442295
83860	0.442183
23143	0.441908
10001	0.441871
5159	0.441851
5305	0.441639
2625	0.4415
1116	0.441314
124491	0.441278
57650	0.441167
25788	0.441124
55510	0.440817
51559	0.440488
55281	0.440371
55288	0.440042
114787	0.440035
10744	0.439956
114134	0.439822
23762	0.439447
55502	0.439397
84750	0.439217
100526664	0.439214
8833	0.438955
4794	0.438843
219333	0.437991
1998	0.437867
92597	0.437798
9477	0.437708
4915	0.437684
945	0.437496
200879	0.437411
79658	0.437135
23169	0.436953
2649	0.436948
153222	0.436814
26157	0.43668
26273	0.435941
26751	0.435826
6584	0.435737
11073	0.43542
6667	0.434724
388561	0.434669
4524	0.434581
83478	0.434396
6753	0.434381
51371	0.434355
241	0.434232
197259	0.434129
1997	0.434024
4692	0.433894
57708	0.433814
56413	0.433647
64710	0.433625
729747	0.433516
2956	0.433221
30008	0.433208
131076	0.432969
9341	0.43294
2957	0.432642
8099	0.432472
10733	0.432311
5128	0.43227
2213	0.432211
5887	0.432164
84083	0.43214
55103	0.432046
8301	0.431859
158219	0.431844
55197	0.43174
5685	0.431581
1299	0.431221
93081	0.431026
4090	0.430962
29919	0.430717
5481	0.430605
51090	0.43051
10465	0.430399
84295	0.430066
728833	0.429984
9466	0.429739
64785	0.42953
83452	0.428955
29083	0.428735
57380	0.428648
4851	0.428538
5984	0.428439
166348	0.427731
64757	0.427681
57546	0.427666
5631	0.42747
84900	0.427146
5664	0.426907
347733	0.426177
11072	0.4255
3742	0.424958
445372	0.424875
79368	0.424747
1138	0.424653
90649	0.42463
6240	0.424324
9972	0.42412
4171	0.423802
201725	0.423459
151050	0.423437
51741	0.422753
23301	0.422493
375444	0.422219
196264	0.422014
23294	0.421864
1894	0.421716
4194	0.421579
50848	0.421361
5898	0.421294
2146	0.421027
79925	0.421006
54798	0.420899
5791	0.420585
100134938	0.420436
26269	0.420429
79816	0.420403
253558	0.419702
3460	0.419571
9802	0.419541
90987	0.419412
84182	0.419244
7570	0.41922
9021	0.419214
170506	0.419168
5519	0.419092
54962	0.418823
157570	0.418629
5111	0.418622
80110	0.418433
9326	0.418357
7762	0.418164
4154	0.417991
3251	0.417963
23198	0.41777
51439	0.417505
54819	0.417038
51133	0.416861
54965	0.416849
8651	0.416053
154807	0.415859
10951	0.415603
79730	0.415449
161145	0.415431
643314	0.415366
6400	0.415255
7644	0.41493
7697	0.414686
122481	0.414644
8864	0.414482
91408	0.414176
2872	0.413898
5286	0.413706
5452	0.413647
7077	0.413243
23452	0.413232
1843	0.413211
56950	0.413079
221656	0.412637
389257	0.412475
8819	0.412
1317	0.41193
1163	0.411726
54542	0.411661
440145	0.411626
9444	0.411204
9194	0.411101
81619	0.41062
151613	0.410502
11278	0.410369
64863	0.410315
79850	0.41024
5594	0.410029
79019	0.409854
55435	0.40985
57186	0.409777
163059	0.409757
221749	0.409558
6571	0.409172
50804	0.409
8556	0.408964
54821	0.408933
4863	0.408794
51175	0.408793
4289	0.408647
100527943	0.408207
5019	0.408154
9736	0.40806
597	0.408043
7706	0.408005
29803	0.407924
4605	0.407534
23352	0.407526
253832	0.407286
10714	0.407276
4635	0.407096
79269	0.406883
55619	0.406854
642	0.406675
5723	0.406657
5526	0.40637
9792	0.40627
7738	0.405964
3716	0.405918
152137	0.405775
4615	0.405441
150248	0.405423
80264	0.405327
63939	0.405203
9937	0.405051
91703	0.404724
9873	0.404694
1836	0.404636
6038	0.404631
2172	0.404288
223082	0.404139
5175	0.404065
8349	0.403988
8801	0.403724
27236	0.403675
3606	0.403568
55120	0.403414
5997	0.402786
55114	0.402666
7091	0.402332
84626	0.402321
256281	0.402176
26262	0.402146
10809	0.401687
2589	0.401181
342357	0.400888
2139	0.400802
84532	0.400721
1181	0.400285
58478	0.40019
2934	0.400153
55013	0.400133
158584	0.399979
1806	0.399907
5529	0.399469
1111	0.399454
55924	0.3991
1105	0.399019
27012	0.398511
284058	0.39848
80176	0.398454
25896	0.398324
64112	0.397937
650	0.397621
59084	0.397605
51762	0.397567
90874	0.3973
9469	0.397164
5371	0.397001
84986	0.396872
55041	0.396529
9333	0.396121
85465	0.395808
84458	0.395616
285800	0.395564
10289	0.395553
56477	0.395445
29128	0.395256
54414	0.395136
2590	0.39504
80326	0.395011
4772	0.394953
23097	0.394854
93349	0.394725
92979	0.394694
125150	0.394574
85015	0.394445
10403	0.393954
29063	0.393757
79003	0.393681
58515	0.393502
79088	0.393476
5090	0.39338
254065	0.393361
10741	0.393356
7288	0.393354
9592	0.393315
9640	0.393272
84451	0.39326
9949	0.393136
200576	0.392998
10600	0.392938
80124	0.392888
79140	0.392738
90693	0.392592
3329	0.392466
55388	0.392425
900	0.392356
57674	0.392295
64174	0.392251
22852	0.392102
151246	0.391999
51742	0.391918
7581	0.391748
166968	0.391709
6617	0.391449
90025	0.391333
83852	0.391218
59339	0.391043
57579	0.391015
25966	0.390688
10746	0.390659
84064	0.390528
81544	0.389928
92344	0.389663
4065	0.389595
147872	0.38959
29127	0.389487
9641	0.389094
55920	0.388774
80723	0.388617
58527	0.388569
84033	0.388539
7534	0.387989
60681	0.387725
65989	0.387702
56984	0.387631
6282	0.387283
7620	0.386999
163882	0.386447
283248	0.386311
144699	0.386256
4436	0.386181
7342	0.386026
51125	0.385876
535	0.385865
162239	0.38585
7867	0.38522
22955	0.385182
57222	0.384726
6942	0.384378
8450	0.384291
80758	0.384207
8976	0.383918
10428	0.383879
7940	0.38366
80318	0.38347
54926	0.383084
50856	0.383057
2823	0.382972
10018	0.382446
9737	0.382404
283571	0.382365
6867	0.382122
10940	0.382094
7705	0.382059
79074	0.382006
10188	0.381964
56	0.381937
6314	0.381709
3099	0.381561
7277	0.381425
10311	0.381245
23049	0.38093
8318	0.380918
2305	0.380798
203228	0.380674
9465	0.380672
2992	0.380618
53373	0.380331
23508	0.38028
8239	0.380218
23093	0.380184
2531	0.379732
55161	0.37964
84288	0.379487
51360	0.379114
64946	0.379083
3717	0.379074
23394	0.378967
64343	0.378957
55252	0.378788
257240	0.378321
4752	0.378244
145553	0.377795
6505	0.377768
23240	0.377766
154743	0.37758
56852	0.377428
6768	0.377373
4139	0.377252
23039	0.377159
51347	0.377157
23200	0.376899
8187	0.376812
1956	0.37681
346389	0.376765
246721	0.376675
9748	0.376512
7458	0.376394
162515	0.37635
11051	0.376072
139341	0.375877
55215	0.375574
7707	0.37554
10393	0.375471
57448	0.375397
7026	0.375073
11276	0.375055
7957	0.375015
26240	0.374998
81620	0.374876
8813	0.374672
23530	0.374509
10010	0.374404
55847	0.374244
256987	0.37424
7030	0.374233
7562	0.373761
8631	0.373739
26127	0.373592
23085	0.373361
348654	0.373301
128338	0.37328
26511	0.373202
6689	0.373068
2673	0.373022
57670	0.37302
5888	0.372983
55802	0.372672
7884	0.37266
28986	0.372041
366	0.37197
8348	0.37193
[truncated: 12,688 more rows]

## Sheet: Log-Fold-Change (HGNC genes)
gene_id	lfc
RPS4Y1	7.32774
MIR650	6.2878
DDX3Y	5.22081
EIF1AY	4.83627
RPS28	4.69804
HNF1B	4.33751
ESAM	4.16974
IFIT1	4.10199
CD38	4.0966
KIAA0125	3.8827
KDM5D	3.86178
DBNDD1	3.83846
IPCEF1	3.82164
BHLHE22	3.77857
CHDH	3.69328
LGALS3BP	3.68668
ATP1B1	3.6794
MMP7	3.64542
C14orf105	3.64383
WFDC2	3.63853
LPAR6	3.52272
C8orf47	3.50373
FCRL5	3.39184
ROBO1	3.38831
IFIT3	3.35039
F13A1	3.31494
LOC96610	3.282
VPREB3	3.20837
BEND4	3.17458
TCN2	3.15153
CRIM1	3.12328
PLA1A	3.1229
HOXB2	3.05564
GSTT1	3.0453
IFI27	3.03949
P2RX1	3.00603
GSTM1	2.94221
SLC12A7	2.9089
PXDN	2.9076
CMPK2	2.90462
COL5A1	2.85487
TBX15	2.84959
XAF1	2.84164
CHL1	2.81159
GTSF1	2.81118
TMEM173	2.81022
ALDH1L2	2.80586
TXLNG2P	2.80039
FXYD2	2.7955
NRGN	2.78828
PARD3	2.76902
LOC654433	2.76734
CNN3	2.72972
RSAD2	2.72267
SELL	2.70944
LRRC16A	2.65935
SNTB1	2.62308
ARMCX2	2.62255
GPR174	2.6192
USP9Y	2.60302
GAS2	2.58998
CD96	2.58757
PRKD3	2.57967
PINLYP	2.54406
CYP7B1	2.51435
LRRK2	2.51381
PLAC8	2.5074
GNA15	2.50464
MCTP2	2.48992
RBPMS2	2.48395
GMPR	2.47851
NEURL3	2.46454
DDX60	2.46056
SPRY2	2.4274
EPDR1	2.41992
ELK2AP	2.41881
TNFRSF21	2.39806
LAG3	2.39329
TMEM2	2.37815
MAB21L3	2.37131
UTY	2.36922
CECR7	2.36483
NUDT16P1	2.36292
RTKN	2.34444
ADCY6	2.34357
SLFN11	2.3402
IFIT2	2.33871
PAG1	2.32645
IRAK3	2.32636
RAB38	2.3087
ACTN1	2.29305
PCED1B	2.2885
MNX1	2.287
PLSCR1	2.28147
EPHB1	2.27951
MYH10	2.27926
JARID2	2.26368
FAM64A	2.25792
NID1	2.25791
MACROD2	2.2556
MNDA	2.25219
CNKSR3	2.23659
BSPRY	2.23459
CD244	2.2253
OXTR	2.20223
FRG1B	2.19412
ISG15	2.19027
PLD4	2.18568
LIN7A	2.17087
PRSS21	2.16228
ID2	2.1612
RASSF6	2.16002
NRIP1	2.15359
HERC5	2.15039
TTYH3	2.14983
DPP4	2.14425
DPEP3	2.13715
ZFY	2.12898
IFI44L	2.12636
TNFRSF11A	2.11197
OGFRL1	2.11015
CXCL10	2.081
TTTY15	2.07502
IFIT5	2.0748
DDX60L	2.07294
LAPTM4B	2.0457
CCSAP	2.03321
CXCR7	2.0331
BEX4	2.02575
DACT1	2.02506
HSBP1L1	2.02477
LILRB4	2.02048
AMOTL1	2.0201
OASL	2.01459
ZIK1	2.00295
HSD17B7P2	1.98778
FGFR4	1.97209
MYO1B	1.969
FUT4	1.96192
CDC42BPA	1.95756
SLCO4C1	1.94525
NREP	1.94088
KDM5B	1.93797
SPRY4	1.93204
ITM2A	1.93192
ILDR2	1.92119
TNFSF10	1.91884
SNX24	1.91883
PRKY	1.91177
MGST1	1.90937
KRT18	1.90486
IL17RB	1.89145
EMB	1.88745
C1orf106	1.87966
SPARC	1.87615
LOC149086	1.87242
SLFN5	1.85869
PNMAL1	1.85611
EPSTI1	1.85416
MX2	1.8531
MCTP1	1.85113
RGS13	1.85107
OAS3	1.84952
TMSB4Y	1.84477
WWC3	1.8396
FNIP2	1.83655
ZBED2	1.83584
CD180	1.82812
AEBP1	1.82566
MAP1B	1.82544
EPB41L2	1.82499
PIGR	1.82215
TNFSF13	1.81752
CCR1	1.81714
LOC284551	1.81043
MGST2	1.80848
FES	1.80507
CPXM1	1.80421
PEG10	1.80204
CD24	1.79932
PARP12	1.79674
RASGRP1	1.79317
SAMD9	1.7916
LDLRAD2	1.79092
FCRL4	1.79031
USP18	1.78704
TNFRSF1A	1.78209
FGFR1	1.78105
ALOX12P2	1.77685
SYNE2	1.7737
L1TD1	1.7719
MFHAS1	1.75843
GPAT2	1.75151
CASP10	1.75129
RHOBTB3	1.75049
GPC4	1.74965
SPN	1.73727
FABP3	1.72736
FFAR2	1.72487
LRRC1	1.72111
ENC1	1.71808
ZNF205	1.71614
RTN2	1.70803
IFI44	1.70454
CCDC64	1.70306
FAR2	1.70241
CD72	1.70051
SAMD9L	1.6992
TNFSF13B	1.69783
NLRP2	1.69776
ASB13	1.69542
ESPNL	1.69517
ACSM3	1.69315
SNORD50B	1.69303
ASRGL1	1.69203
SPESP1	1.69186
VCL	1.68826
FLT1	1.67942
CXCR3	1.67912
ENPP2	1.67883
TCL1A	1.67154
CRYM	1.6652
B3GALNT1	1.66408
PLD1	1.66294
CCND2	1.66178
FOXA3	1.65649
HERC6	1.65626
TBX21	1.65609
MYBPC2	1.656
NCF4	1.65564
LRG1	1.65196
OAS2	1.64987
ZNF804A	1.64447
ZBED3	1.64278
CDCP1	1.63758
KLHDC7B	1.633
ROGDI	1.63204
NDUFC2-KCTD14	1.63135
SLCO5A1	1.62922
SLC8A3	1.62747
LAD1	1.62317
KLK1	1.62273
LOC100506013	1.62159
FAM13A	1.61259
MID1IP1	1.61076
GPR18	1.60996
LOC645249	1.60994
LAMP5	1.60821
SPINT1	1.59482
SERPINB1	1.59168
MYRF	1.59124
LOC100130298	1.575
S100A4	1.55438
MSX1	1.55149
MAP7D2	1.55145
SUCNR1	1.54406
NSG1	1.54382
TGM2	1.54238
PHLPP1	1.54087
FLNB	1.54064
CR2	1.54047
SERINC2	1.53877
PILRA	1.5367
LAMC1	1.53612
IL7	1.53156
ZDHHC14	1.53151
CCR6	1.52258
CAMK2D	1.52048
BIRC7	1.5195
RERE	1.51755
MMP17	1.51471
FYN	1.50993
P2RX7	1.49814
FAM212A	1.49313
ALDH2	1.49176
GBP3	1.48932
ZCCHC14	1.48931
ARMCX1	1.48569
RAB42	1.47603
FHL3	1.47551
STEAP1	1.47085
TMEM51	1.46856
IFI6	1.46758
ETV4	1.46604
ITGB8	1.46257
MLLT11	1.45904
SASH1	1.45828
ASCL1	1.45679
PARD6G	1.45244
NLGN4Y	1.45061
CD84	1.44752
SERPINB10	1.44203
C3orf14	1.43742
CYB5R2	1.43685
NFATC4	1.43187
SCML1	1.42261
GPER	1.41868
TCL1B	1.41612
JUN	1.41498
CKB	1.413
SPRY1	1.41116
LY6E	1.40972
LOC283663	1.40842
DBN1	1.40612
ANO10	1.39907
SIX3	1.39406
PTK7	1.38171
IL6ST	1.38066
CPM	1.38037
MGST3	1.37814
HNF4G	1.37683
UPP1	1.37628
ENDOD1	1.37408
STAT1	1.37164
STK3	1.3707
MEF2B	1.37043
EIF2AK2	1.36703
ZNF257	1.36395
AIF1	1.35758
ABCA6	1.35411
OAS1	1.35278
LOC391322	1.34997
PYHIN1	1.3498
RASGEF1A	1.34767
CXCR4	1.34425
MOB3B	1.34125
FGD6	1.33974
POU3F1	1.33969
HES4	1.33955
TRIM71	1.33755
TNFSF12	1.33708
FKBP1AP1	1.3363
STAP1	1.33053
SYNGR1	1.3298
MPP1	1.32925
GAPT	1.32413
RTP4	1.32373
SGMS1	1.32256
FGF11	1.3225
FAM149A	1.32185
HERC2P2	1.32002
ANKRD29	1.31964
MIR320E	1.31957
IL32	1.31768
GAS8	1.31757
SMIM14	1.31669
DPY19L1	1.31654
EMILIN2	1.31522
RASGRP2	1.31444
EDN1	1.31361
SNORD59B	1.31086
RAPGEF2	1.3101
OSR2	1.30811
TCL6	1.30804
SALL2	1.30798
EGLN3	1.30714
ENG	1.30415
INHBE	1.30413
ANO5	1.30268
VIM	1.30213
CXorf21	1.30051
CKAP4	1.29975
CYS1	1.29912
CSRP2	1.29775
DEPDC7	1.29186
SUSD3	1.29069
APOL1	1.29053
NFATC2	1.28598
ZNF532	1.28553
PTCH1	1.28004
TINAG	1.276
STAG3	1.27466
DPYSL4	1.27154
HOOK1	1.26854
COL19A1	1.26709
C21orf67	1.26639
SHISA8	1.26591
NEFH	1.26586
FCGRT	1.26556
ARRB1	1.26406
PXN	1.26143
BIN1	1.2611
HSPA7	1.26046
MX1	1.25876
ZAP70	1.25733
BCMO1	1.25589
SNORD102	1.25501
PTGS1	1.25312
HEY1	1.2527
SLC44A1	1.25141
TMTC1	1.24994
ZNF385A	1.24767
PHYHD1	1.24654
PDE6G	1.2438
OTUD1	1.24361
MGC39372	1.24297
LRRC61	1.24234
CPT1A	1.23913
TC2N	1.23843
PCED1B-AS1	1.237
CEACAM1	1.23268
KIF16B	1.23098
SDR42E1	1.22989
TSPAN4	1.22706
PWWP2B	1.2238
IFNA2	1.22357
SLC44A5	1.21945
GDA	1.21849
MTTP	1.2175
SYCP2L	1.21455
ARHGAP6	1.21407
YES1	1.21149
C10orf128	1.20978
CD79B	1.20772
SCARNA22	1.20112
LPIN1	1.20031
JSRP1	1.19719
GJA3	1.19362
GDF15	1.19272
PPIC	1.1923
EPS8	1.19066
LYL1	1.18782
CD101	1.18633
C2orf88	1.18234
PDE8A	1.18042
DLG3	1.18035
TLR7	1.17849
SPNS3	1.17829
LOC401463	1.17734
SYPL1	1.17646
NPM2	1.17486
STARD4-AS1	1.17364
MIR636	1.16797
KBTBD8	1.16796
SOX9	1.16662
SCIN	1.16543
ZNF358	1.16264
RFX2	1.16057
TREML2	1.15794
HSD17B12	1.15653
SSTR2	1.15374
PDCD1LG2	1.15338
CNR1	1.15318
ARHGEF3	1.1489
CR1	1.14752
MIR3191	1.14748
LUZP1	1.14726
MT1E	1.14601
B3GNT7	1.14549
SLFN12L	1.14526
IFIH1	1.14033
ABTB2	1.1365
RNF144A	1.13602
HOXB3	1.13383
GATM	1.12956
HIP1R	1.12909
CASK	1.12908
UBE2L6	1.12863
DDX58	1.12723
GPRC5C	1.12514
RGS1	1.1225
LRMP	1.12121
MAFF	1.12027
BTNL9	1.11917
TGFB1I1	1.11836
SAMD5	1.11826
AMICA1	1.1173
FAM107B	1.10806
PSMA8	1.10756
APOL6	1.10641
TSC22D3	1.10612
SAMD4A	1.10102
CEBPD	1.10092
IRF7	1.09417
INADL	1.0924
S1PR1	1.09217
CDKN2C	1.09028
SDC4	1.08963
FAM3C	1.08769
DAAM2	1.08442
GNG11	1.08301
RIMS3	1.08029
PPP1R26	1.08023
GRPR	1.07813
TMEM91	1.07775
VLDLR	1.07773
LOC286467	1.07575
LGALS9	1.07304
ISYNA1	1.07079
TNIP3	1.07052
FGD2	1.06996
SYNM	1.06812
TSPAN1	1.06664
WDR91	1.06649
NEDD9	1.06601
TPK1	1.06583
SLCO2B1	1.06198
SAMSN1	1.06137
ANK1	1.06116
GRAMD3	1.06089
PON2	1.06046
PTPRK	1.05946
SKIL	1.05895
AKT3	1.05793
LNPEP	1.05691
VWA1	1.05596
SV2A	1.0556
CD4	1.05521
MIR3685	1.05211
BHLHE41	1.05169
PEX5L	1.04897
PARP14	1.04678
PCP4L1	1.04621
C22orf34	1.04615
CHAC1	1.04578
S100A10	1.04578
INPP5A	1.04385
SCHIP1	1.04377
LOC284276	1.04295
ATP8A1	1.04132
DUSP6	1.04092
HP07349	1.03911
MAPRE2	1.0384
RHOU	1.03547
CD274	1.03358
KANK2	1.03248
MS4A1	1.03221
GAP43	1.03137
GBP5	1.0306
CD9	1.02847
SYTL3	1.02796
SNORD19	1.02751
GBP4	1.02275
SEC23A	1.02149
HPCAL1	1.02089
MLLT10P1	1.02061
KCND2	1.0205
SGCE	1.01984
LRP5L	1.01909
RYK	1.01679
MAML2	1.01676
KLF11	1.01523
TMEM159	1.01383
IKZF2	1.01262
SLC7A11	1.01142
GPR171	1.01142
A4GALT	1.01113
C10orf99	1.01049
DLGAP1	1.0099
MDK	1.00868
SNORD88C	1.0085
SEMA6A	1.00829
NT5C3	1.00749
CDC42EP4	1.00701
G0S2	1.00539
SIT1	1.00536
LBR	1.00527
GJC1	1.00483
SAT1	1.00419
ZNF318	1.00315
ATF3	1.0002
SGPP2	0.99899
SERPINB9	0.998987
IGFBP2	0.998563
ZNF43	0.995914
FARP1	0.993428
RAB11FIP5	0.992472
IQGAP2	0.990041
ASPH	0.988951
HELZ2	0.985852
C7orf41	0.985511
SNORD63	0.984654
PEAK1	0.984566
SNORD12	0.983554
C10orf137	0.983197
DLL1	0.982154
PARP9	0.980836
SVIP	0.980085
RRM2	0.979564
TSPYL5	0.979249
FAM26F	0.978487
SORBS3	0.97798
USP6NL	0.977385
GLIPR2	0.977141
ADD3	0.976551
PHGDH	0.976319
P2RX5	0.975319
SH3RF1	0.974628
SDSL	0.974101
BMP2K	0.973869
BCL11A	0.972483
PLCB2	0.970852
HOXB4	0.969689
CHD3	0.969645
ODF3B	0.968667
GNB4	0.96733
PHLDA1	0.967128
TRIM6	0.966114
TRANK1	0.965997
SLC37A2	0.965844
HAPLN3	0.965106
ST8SIA5	0.964654
NEUROG2	0.961552
LINC00426	0.960333
ABCG1	0.959625
ELF3	0.95882
LMCD1	0.95854
PPAP2B	0.958331
IFITM1	0.958014
LOC729970	0.957471
C7orf29	0.956762
F2RL3	0.956746
USP32P2	0.954763
TNRC6C	0.954603
PRKCE	0.954304
SNORD6	0.954181
RNF207	0.953877
TRIM2	0.95167
C10orf32-AS3MT	0.950048
KIAA1614	0.946986
LHFP	0.946823
NCOA2	0.946686
FAM102B	0.946542
FADS1	0.94495
SOAT2	0.944592
ZNF818P	0.943456
MIR181A2HG	0.938826
TRIM5	0.936736
ERAP1	0.934449
CRIP3	0.933899
PMAIP1	0.930988
LOC100287177	0.93068
MARCKSL1	0.930602
SESTD1	0.928362
FAM215A	0.925055
LINC00278	0.924137
ANXA2R	0.92238
AKAP5	0.921677
IMPA2	0.921058
MASTL	0.919187
PTAFR	0.916375
FRMD3	0.915048
GPD2	0.914543
SPINT2	0.913151
FSD1L	0.90955
TAGLN	0.908599
PTENP1	0.904942
CENPQ	0.904185
AMACR	0.903196
LIMS2	0.899831
RNF149	0.896501
FBXO16	0.89276
IL19	0.891793
SCARF1	0.890307
ITGA5	0.889422
C11orf74	0.886781
VPS37B	0.885549
C1orf162	0.885537
NCOA7	0.885024
ADAM15	0.884651
BRAF	0.883652
AGRN	0.883505
PLTP	0.882865
MILR1	0.882744
CDK6	0.880584
OPN3	0.880566
CNKSR2	0.880103
STAG3L2	0.87639
BATF3	0.875554
ABLIM1	0.875536
KIAA0040	0.875528
LGALS8	0.873677
LRRC8C	0.873431
PRKACB	0.872898
TST	0.872854
SLC45A3	0.871239
CD55	0.871053
ERMP1	0.870375
LPIN3	0.870357
EMILIN1	0.870139
GAL3ST4	0.869259
C20orf197	0.869185
SNORD119	0.868584
CA4	0.867452
SLC38A2	0.867227
TLR4	0.867055
MND1	0.866287
PTPLA	0.865169
CMIP	0.865048
LANCL1	0.865048
ITGAM	0.861993
SIK1	0.859682
SOAT1	0.858943
TLR2	0.858727
GRAP	0.858125
PIK3CG	0.857741
ZNF503	0.857573
ZC3H12D	0.857432
CACFD1	0.856271
SNX2	0.853986
FTH1	0.853845
PIK3R3	0.852754
CD69	0.850574
IL1R1	0.850176
ZC3H12C	0.850019
PLEKHG1	0.849844
LRRC58	0.849152
MFGE8	0.848858
STXBP6	0.846215
MT2A	0.845366
MYO6	0.845191
ATP10D	0.844949
TNFRSF12A	0.844623
AGTRAP	0.844183
IFI16	0.84387
RGS17	0.843803
TGFBR2	0.843149
NMI	0.842505
NCKAP1	0.842424
LOC731424	0.841571
RAB20	0.841224
PCGF2	0.840991
SNORA24	0.840227
ZNF714	0.838766
ECHDC3	0.838724
DUSP16	0.837636
SERPINH1	0.83741
CHPT1	0.83728
AP3M2	0.836073
UNC119	0.835521
MS4A7	0.833987
HIST1H2BG	0.833631
TMEM180	0.833079
LFNG	0.832855
LOC100506071	0.8321
UTRN	0.831958
LIPT2	0.831772
ASS1	0.831693
MCOLN3	0.83085
HES1	0.829975
FAM201A	0.829168
CYP4V2	0.827759
PRLR	0.826978
ACSL4	0.826877
FRRS1	0.825704
ST3GAL4	0.825501
CYBB	0.824486
FAM108C1	0.824439
LRRC28	0.823832
NEDD4L	0.822732
BCAR1	0.82269
ZNF542	0.821137
DLG4	0.82095
RIT1	0.820944
SORL1	0.820757
ZNF107	0.82069
C17orf96	0.820541
BATF2	0.819789
SMO	0.818962
RAI1	0.818558
PRRG4	0.818204
GFI1	0.817572
PRICKLE1	0.81725
LOC100289137	0.816129
ARHGEF17	0.815999
CCDC151	0.815334
ZNF350	0.812435
RNGTT	0.811906
GAS2L3	0.811363
RAD51AP1	0.811189
KLHL3	0.811147
SNORA27	0.811144
ACTR3C	0.809964
TLR9	0.809564
CCL5	0.809091
SNORD116-4	0.808905
TMX4	0.808557
HID1	0.807204
ITPRIP	0.807197
LUZP6	0.806354
MTPN	0.806354
DTX3L	0.806224
PTPRN2	0.805695
SOGA3	0.803132
ZBTB44	0.802865
NAMPT	0.80229
ZNF516	0.801667
KIR3DX1	0.800844
CLCF1	0.800787
RHEBL1	0.800773
CLEC2D	0.799345
SPTSSB	0.798742
TMEM37	0.798166
RBPMS	0.797487
METTL7B	0.79703
VNN2	0.796857
HBEGF	0.795611
SMTNL1	0.794971
SOX5	0.794418
SAMHD1	0.794058
HIST1H4E	0.793637
ANG	0.793546
TEKT4P2	0.793451
FZD5	0.792057
CD300LB	0.791538
GCNT3	0.790989
AQP3	0.789186
ARHGAP15	0.788664
SNORA71B	0.788124
PAK6	0.788074
PTPLAD2	0.787509
FAM111B	0.785776
VAMP5	0.785527
DUSP7	0.784417
PIK3R1	0.784071
SMAD1	0.783908
C4orf33	0.783694
TMEM132A	0.782855
SYAP1	0.781896
RNF43	0.781544
CHRNA6	0.781402
AFF1	0.780613
KDM5B-AS1	0.780381
HFE	0.778207
PCGF5	0.776732
PHF11	0.776292
ZNF595	0.775311
CYB561	0.775278
CTNNAL1	0.775081
SNORD17	0.774738
KIAA1033	0.772782
MMP15	0.772432
ZNF331	0.772422
PIAS2	0.772352
STK32C	0.772287
IL17RA	0.772066
GALNTL4	0.771894
FHL1	0.771799
PLXNB1	0.771739
MIR635	0.771438
DIS3L	0.770791
KCNJ12	0.770263
DAAM1	0.767448
KLF9	0.767266
RNF125	0.767178
CSGALNACT2	0.766625
CHST12	0.766594
ADM2	0.765345
PBK	0.764348
NCALD	0.764104
PDE4B	0.762582
ZNF823	0.761532
DOPEY1	0.761395
CARD9	0.760858
SCD	0.760822
STEAP3	0.760631
PDZD8	0.759932
C20orf112	0.759276
GCH1	0.759256
KANSL1-AS1	0.758245
EPB41L5	0.757619
SYT11	0.755311
TMEM189-UBE2V1	0.755218
SLC19A2	0.755082
DTL	0.755059
ZFP36L2	0.754844
IQSEC1	0.75367
GPC5	0.753605
SLAIN1	0.753045
XRN1	0.752445
DOCK9	0.751201
ATAD2	0.751139
PEX11A	0.750183
SSX2IP	0.750081
BLNK	0.749527
CENPBD1	0.749492
SLC25A30	0.749149
HRSP12	0.749124
ARNTL2	0.74844
ADHFE1	0.744137
C1GALT1	0.742772
AAED1	0.742563
MOXD1	0.742005
SLC35A1	0.741738
SYNGAP1	0.741727
HERC2P10	0.741727
LPAR5	0.741403
ERAP2	0.741248
ITGB3	0.740814
SPR	0.739263
ABCA3	0.738632
NAPRT1	0.738422
KREMEN2	0.738205
C10orf35	0.736642
CTTNBP2NL	0.736408
B4GALNT3	0.736023
SOX4	0.735865
ITPKB	0.735234
KSR1	0.734207
EMID1	0.733791
HELB	0.733688
MPC2	0.732838
C1orf51	0.732817
TRAFD1	0.73112
EBF1	0.731096
CD276	0.730012
COCH	0.729793
ULK2	0.729656
TCF12	0.728509
LEF1	0.727084
CRB3	0.726816
LOC100133669	0.726708
APOL2	0.724005
CCNI2	0.723889
SGPP1	0.723801
ZNF223	0.722861
PTPLB	0.720902
CCL4	0.720392
UNC93B1	0.719421
ANKRD18A	0.718852
ZHX2	0.718822
DNAJB4	0.718736
DIAPH3	0.718348
ANTXR2	0.71824
MLLT4	0.717743
RIPK2	0.715501
TSNARE1	0.715245
SGTB	0.715174
TMEM156	0.714036
ZNF469	0.71381
IRF2BPL	0.713394
SAMD12	0.713177
CNPY4	0.712523
CXCR2P1	0.71217
SCARNA5	0.712007
CSF2RB	0.710362
C1orf115	0.710158
KTN1	0.709809
HIVEP3	0.709645
HSPA4L	0.709637
DBNDD2	0.707486
FCGR2C	0.70712
MIR29C	0.7069
MAP3K4	0.70665
PAQR4	0.70595
C10orf10	0.705039
FAM211B	0.704852
ADD2	0.70407
RAB4A	0.703933
ADAR	0.703774
FAM213B	0.703759
PLXDC2	0.703685
AKR1E2	0.703305
PARP11	0.702006
TBKBP1	0.701916
TIMD4	0.700782
FRK	0.700516
FKBP5	0.697708
GNPTAB	0.697428
SLC7A7	0.697151
QPCT	0.697003
TDRD7	0.696928
TNFRSF13C	0.696484
RAD51B	0.696256
KLF6	0.695666
SNORD23	0.695462
KCNQ5	0.695168
GPR155	0.695004
DHRS3	0.694066
ATG4C	0.693938
KAZALD1	0.69352
MMD	0.692434
NEIL3	0.692225
TMEM245	0.691664
SVIL	0.691604
DMC1	0.691117
MYO3B	0.691058
MAP1LC3B	0.690791
PHOSPHO2-KLHL23	0.690557
C8orf31	0.688942
KDELC1	0.688547
RAMP1	0.687892
LAP3	0.687824
TGIF1	0.687659
EMX1	0.687218
RFWD3	0.686469
PDX1	0.685197
ZNF443	0.684778
LMBRD1	0.683857
GCLM	0.683741
BRCA2	0.683001
SCARNA27	0.682447
T	0.681738
LRRC8D	0.681314
CD300A	0.681261
STEAP2	0.680676
SPATC1	0.67995
C2orf81	0.679803
MLLT3	0.679631
ZNF829	0.679188
TTC24	0.678723
HLA-DQA2	0.678623
TMEM25	0.678347
SLC44A2	0.67825
LOC100506776	0.678173
CTPS2	0.677521
CASP1	0.677397
PAX8	0.677288
DHRS9	0.67685
MYBL1	0.676715
STOM	0.674585
MCM6	0.67292
BEND5	0.672858
BANK1	0.672624
FIGNL1	0.67249
KCNJ15	0.672249
LINC00339	0.671214
MIR5010	0.670362
E2F1	0.670277
TJP2	0.669953
OIP5-AS1	0.669121
DEPDC1B	0.668888
HADH	0.66878
CCNYL1	0.668666
ZNF185	0.667834
GNB5	0.667338
RHPN1	0.667149
SNORA46	0.666561
DGKD	0.666269
PPFIA4	0.666189
SESN3	0.665997
KPNA5	0.665949
CD200	0.665586
MBOAT2	0.665271
SHOX2	0.664518
GBGT1	0.663997
SLC25A53	0.663806
ZNF267	0.663515
TNFRSF11B	0.663479
NPR1	0.662225
PEX3	0.661777
NFIL3	0.659358
ITGA1	0.659298
PTEN	0.658928
SESN2	0.65857
NUPL1	0.658058
SNORD56	0.657927
LRRC31	0.657757
ATP6V1A	0.657599
PLEKHA8	0.657476
SNORA5A	0.657255
LHFPL3-AS2	0.657232
CHMP5	0.655984
FZD3	0.655904
KRAS	0.655809
DRAM1	0.654964
LAMB1	0.654205
NFE2L2	0.652929
SPC25	0.652813
IL10	0.652155
B4GALT6	0.651002
SGMS2	0.650153
NFKBIZ	0.648747
TNFRSF4	0.648205
ANKH	0.64777
QSER1	0.645785
KLHL15	0.645221
SSFA2	0.645087
GALNT14	0.644392
PARP8	0.644301
SLC39A10	0.644226
CD200R1	0.644217
MIR3655	0.644001
SYNGR3	0.643588
SNX10	0.643488
CD82	0.642099
RBMS2	0.641774
TEX19	0.641505
GXYLT1	0.640483
ZNF334	0.640346
IGLL5	0.639487
CLCN6	0.639356
MOV10	0.639119
EPS8L2	0.639009
DICER1	0.638946
E2F2	0.63854
TAF4B	0.638506
RSC1A1	0.638462
NHLRC4	0.638375
TRPS1	0.638309
ITIH4	0.638103
PLAU	0.637843
ITPR2	0.637818
MAN1A1	0.637715
PARP2	0.637638
YEATS4	0.637522
IRF1	0.636866
TYMS	0.636819
XCL2	0.636531
DNASE2	0.63554
CDIP1	0.63527
GPR75-ASB3	0.635234
NAPSA	0.6352
CSNK2A2	0.634783
C15orf41	0.634462
LINC00173	0.633191
GPR125	0.632294
KIF18A	0.6317
JAG1	0.631571
KNTC1	0.6309
LIN9	0.630728
ZNF92	0.629782
LMO7	0.629632
COMTD1	0.628758
TMEM38B	0.628691
DSCC1	0.628317
GYPE	0.628111
TRIM22	0.627985
GPC2	0.627944
ZNF429	0.627874
PLAGL1	0.627542
HSPA6	0.627401
SNORA72	0.625023
SEPHS1	0.624887
SPRED1	0.624762
KATNAL2	0.624723
ST8SIA4	0.624351
C4BPB	0.623952
SLC27A2	0.623746
SP110	0.623361
NF1	0.621855
IRS1	0.620739
ANKRD32	0.620668
CCNA2	0.620448
TAF1A	0.620416
CD164	0.620269
ANXA4	0.619654
FZD1	0.619591
VRK2	0.61946
FJX1	0.619321
TMEM183B	0.619311
E2F8	0.619263
CBLN3	0.618846
SIDT2	0.618772
SMIM6	0.618281
RBMS1	0.618215
SNORA53	0.618066
FCAMR	0.617874
TAPBPL	0.617509
APLN	0.617366
STMN1	0.616978
MPP2	0.616969
TUBB3	0.616882
TPMT	0.616151
FOXN2	0.616125
NCKAP5	0.615727
RPL36A-HNRNPH2	0.615618
CD1C	0.615368
CMTM7	0.615024
RGCC	0.614396
GRPEL2	0.614337
DUSP10	0.614283
HMGCS1	0.613809
RNF144A-AS1	0.61336
SLC16A5	0.613216
ABL1	0.61312
LRP5	0.613096
HYLS1	0.612772
MIR4520A	0.612484
FILIP1L	0.611541
ATG10	0.611478
SHB	0.61126
SNRK	0.610859
USP37	0.610699
BCL7A	0.609663
RIF1	0.609324
FAM134B	0.608863
WNT3	0.6086
MMS22L	0.608478
ZNF367	0.60813
GRM8	0.607987
MSL3P1	0.606785
CYP51A1	0.606713
AUTS2	0.606582
ST3GAL5	0.60648
FADS3	0.605991
ARL6IP6	0.605665
RTTN	0.605609
CPNE1	0.605469
CSTB	0.605246
SLC39A8	0.604938
DEF8	0.604678
KCNK5	0.603759
LTBR	0.603639
SLC25A37	0.603313
PARP16	0.602966
CDKN2D	0.602913
KMO	0.602894
EMR1	0.600901
SPA17	0.60071
SLC25A29	0.600531
SPATA13	0.600242
AMT	0.600019
MCM3	0.599966
ICK	0.59953
FAM108B1	0.599516
GBE1	0.599273
FAM24B	0.59924
PTGIR	0.599109
ZCCHC7	0.59867
CSRNP1	0.59863
ZNF788	0.598563
ZNF518B	0.598028
DYNLT1	0.597793
SRPK2	0.597766
CXXC5	0.59751
FAM65A	0.596855
ZG16B	0.596789
CYP1A1	0.59651
NFIB	0.595856
PRIM1	0.595829
SIGLEC14	0.59539
BPGM	0.594882
CCDC103	0.593912
ATAD5	0.593907
MYF6	0.5939
EIF4EBP3	0.593731
ZFHX3	0.593401
LIN54	0.593167
ZHX1-C8ORF76	0.592727
MTFP1	0.59268
CBX3P2	0.592453
DENND6A	0.592344
DNMT3A	0.591737
WDFY4	0.591565
TSEN15	0.591199
ABCB4	0.590833
ZNF493	0.590517
REV3L	0.590429
LBH	0.590308
SPTLC2	0.5898
MBNL3	0.589714
TMEM9	0.589637
RGS16	0.589482
PLEKHG3	0.589314
TRIM24	0.588996
TRIM9	0.588934
GMCL1	0.588825
THEM6	0.588239
SERPIND1	0.586918
GRB7	0.586879
CEP70	0.586758
CENPF	0.586729
HMHB1	0.586535
SCAMP1	0.58585
RMI1	0.585382
SLC25A36	0.585208
TRIM21	0.584418
KDM1A	0.584033
ZMYND11	0.583832
UTS2R	0.583664
GAA	0.582969
ELL3	0.582631
GATS	0.58221
FAM184A	0.582197
PANK3	0.581826
SCARNA18	0.581808
DCK	0.581751
PKN3	0.581223
SSH3	0.58101
MIR637	0.580974
TMEM66	0.580934
CEP128	0.580845
OTUD7A	0.580048
ALMS1	0.579872
SLC12A2	0.579821
BNIP3L	0.579662
FBXO5	0.579428
FANCC	0.579215
PIGA	0.579004
RECK	0.578913
MCC	0.578594
GPR146	0.578425
FAM13B	0.578378
CPNE3	0.577925
ETS1	0.577585
QRSL1	0.577505
C2orf29	0.576957
INO80C	0.576802
CCDC25	0.575811
ESD	0.573863
KIAA1147	0.57331
TEX15	0.572886
LLGL2	0.572756
HSD17B7	0.57274
USP1	0.572382
SPATS2L	0.571697
AHR	0.571448
SORT1	0.571361
CBX5	0.571069
WDR76	0.570744
HMGN5	0.57029
MIR1204	0.569459
HIST1H2BL	0.569356
LOC441461	0.568855
TMEM170B	0.568589
RFC1	0.568546
MIR4523	0.567863
KBTBD7	0.567835
RAB11A	0.567439
HABP4	0.567026
ZNF354C	0.566939
OFD1	0.566905
MIR573	0.566428
MIR4645	0.566385
SH3TC1	0.566167
CNNM1	0.565698
DMXL2	0.565116
WDR67	0.564592
PHLDB2	0.564308
STIL	0.563434
SNRNP48	0.5631
PCDHGA12	0.562492
LAT	0.562323
PVRL1	0.561847
CHML	0.561779
PRCP	0.560677
POLD4	0.560289
MEST	0.560266
HRASLS2	0.559924
THAP9	0.559922
HIST1H4H	0.559827
MCOLN2	0.559799
BCAS3	0.559722
ZBTB26	0.55964
ZNF813	0.559321
SPTBN1	0.559065
KIAA1467	0.5586
PPP1R3B	0.558375
ZNF718	0.558
ITPRIPL2	0.557954
HAUS4	0.557661
NUMB	0.557309
CIB2	0.557069
SUCO	0.557038
C21orf91	0.556817
ARAP2	0.55679
USP25	0.556666
FAM218A	0.556639
PDE6B	0.556053
CBFB	0.555853
POC5	0.555786
CYP2J2	0.555734
SDHAP3	0.555576
LOC399744	0.555001
ADPRH	0.554775
STK33	0.554683
SNORD100	0.554539
LOC90784	0.55417
IL23A	0.554117
RAP2A	0.554117
MCFD2	0.553742
MYCBP2	0.553699
PRKRIR	0.553679
UBL3	0.553619
PER3	0.553585
SCARNA8	0.553569
KLHL11	0.553324
ZNF90	0.553285
VASH2	0.553109
ZNF766	0.552929
ASB9	0.552671
CDC42SE2	0.551991
ZNF229	0.551875
PDZD2	0.551875
METAP1	0.551688
TBC1D22B	0.551651
SLC35E4	0.551538
MYCBP2-AS1	0.551145
RPE	0.55061
SMIM10	0.550459
LRIF1	0.55034
B4GALT1	0.550267
IFITM2	0.55015
FCRLA	0.54985
ELK3	0.549764
RBM12B-AS1	0.549461
GPR25	0.549247
NEURL	0.548868
CERCAM	0.548816
TPD52	0.548802
MIR4786	0.548711
SUSD1	0.548239
SEPT8	0.547917
ZNF675	0.54776
SC5DL	0.547718
HIST1H3B	0.547695
LDLR	0.547254
PGF	0.547106
TAPT1	0.546918
KRR1	0.546433
EPHA2	0.546099
AHDC1	0.546067
CEP152	0.545998
ANXA11	0.545161
MSL3	0.545132
MBNL2	0.544752
TMSB15B	0.543492
CD302	0.543467
FAM105B	0.54338
PNPT1	0.543113
RHOV	0.542969
C11orf54	0.54234
PCNX	0.542012
PCBD1	0.541631
TNKS2	0.54114
TRAM1	0.540036
BTG3	0.539937
SNORD34	0.539906
SYS1	0.539658
DESI2	0.539397
KIAA1432	0.538892
APPL1	0.538742
DBF4	0.538502
FOXRED2	0.538198
TBC1D5	0.537938
LINC00462	0.537241
MYOM2	0.537224
COMMD3-BMI1	0.537119
MTBP	0.536963
LOC100505549	0.536401
C4orf21	0.536386
ERI1	0.536334
FAM208B	0.536046
CDKN2A	0.536036
DOK2	0.535891
HENMT1	0.535878
MPC1	0.535615
MIR4292	0.535443
MIR4442	0.535443
ZRANB2-AS2	0.535233
LEPROTL1	0.535105
CAPG	0.535042
SLC18B1	0.534798
PPM1K	0.53429
GPHN	0.534068
RPS6KA2	0.534043
LMNB1	0.533851
ZNF189	0.533819
IL12B	0.533541
ZMYM6NB	0.533447
RNF157	0.533374
TNKS	0.533326
COX11	0.533264
GPR63	0.532665
ZNF221	0.532496
EDEM1	0.532138
ZFP112	0.531591
DUT	0.531503
FBXO33	0.531322
SYCE2	0.531257
LOC100130301	0.531008
MAP2K6	0.530976
SLC16A9	0.530817
SPAG6	0.530202
LOC100132077	0.529408
PTTG3P	0.528989
SPAG1	0.528974
CYP2U1	0.528798
RAB32	0.528704
IRX6	0.528615
ZNF100	0.528546
ATAD1	0.528292
MAP9	0.527988
CTAGE5	0.527953
MTHFD1L	0.527496
ERN1	0.527442
SFXN3	0.527152
PLEK	0.526691
IL12A	0.526219
RIBC2	0.526121
KLHL9	0.526063
C2orf15	0.526014
LOC400680	0.526008
NUSAP1	0.525672
HOXB6	0.525648
YLPM1	0.52547
OIP5	0.525025
TBC1D2B	0.524977
USP43	0.524952
NASP	0.524681
FRY	0.524406
SLC25A40	0.524308
CCND3	0.524302
JAZF1	0.524287
MIR4312	0.523964
SNORD66	0.523964
ZNF682	0.523773
GDF11	0.523649
TPST1	0.523636
FAM76B	0.523634
NDFIP1	0.523372
IDH1	0.523215
PITX2	0.523027
WHAMM	0.522946
PGRMC1	0.522903
MCM4	0.521835
TMEM255A	0.520701
MSL2	0.520694
HEG1	0.520287
COQ2	0.519852
CRYL1	0.519288
CERS6	0.51883
LIMS1	0.518742
MSC	0.518577
PDP1	0.518562
AMN1	0.518478
CA5BP1	0.518447
ZFAND3	0.518327
P2RY12	0.518107
UBD	0.517541
PLS1	0.517334
SPTY2D1	0.517305
ISOC1	0.517037
AKAP3	0.516767
IRF8	0.516696
SNORD71	0.51651
XRRA1	0.516087
MTMR9LP	0.516058
MPPE1	0.516043
HIST1H2AL	0.515356
TCTEX1D2	0.514713
PAQR3	0.513764
TRIB3	0.513709
NXPH4	0.513593
KBTBD2	0.513321
CCDC92	0.513257
MIR146A	0.513123
RBM12B	0.512896
ASPM	0.51285
NDUFC1	0.512605
DMD	0.512498
CDC25B	0.51224
GPN3	0.51223
TULP4	0.51186
TUBGCP3	0.511785
TRAF5	0.51145
IL15RA	0.511124
MUC13	0.510762
LAMP2	0.510683
ZNF141	0.509802
RNF24	0.509628
NFE2L3	0.509515
NUP155	0.509406
PIK3C2B	0.509128
RPUSD3	0.508699
PTPN14	0.508519
N4BP2	0.50848
MEF2A	0.508371
C9orf40	0.508347
GAB1	0.508203
NET1	0.508172
AUNIP	0.508061
ZFP3	0.507705
GINS1	0.507612
RAB15	0.507518
ZNF214	0.507321
VCAN	0.506979
RICTOR	0.506845
ATP2C1	0.506672
C21orf7	0.506608
ZDHHC21	0.505736
HIST1H2BN	0.505322
RNF208	0.505147
ADORA2B	0.50495
ZNF790-AS1	0.504492
FAM117B	0.504015
CDC25C	0.503384
CLSTN1	0.503099
ZBED6	0.502928
SLC4A7	0.502543
PTTG1IP	0.502543
OCRL	0.50242
DERL3	0.502139
MIR1908	0.501827
MIR93	0.501827
C21orf119	0.501489
C19orf38	0.501428
PI4K2B	0.500891
SHANK2	0.500783
GOLT1A	0.500387
NR1D2	0.500322
FCGR2A	0.499678
SCARNA17	0.49959
SPATS2	0.499569
LOC100288911	0.499431
SNX3	0.499189
H3F3A	0.499086
BNIP3	0.499036
EXT1	0.498726
CEP350	0.498605
SENP3	0.498593
SHOC2	0.497872
MSMO1	0.497865
TLR6	0.497724
SPIN1	0.497588
JKAMP	0.49724
BMPR2	0.496685
IGFBP6	0.496074
WDR31	0.495742
LOC100288842	0.495342
CD22	0.495222
SNX22	0.495113
RAB13	0.494478
RAD52	0.49439
CHSY1	0.493805
TTC21B	0.49326
CISH	0.493126
CDK1	0.492987
PTPLAD1	0.492952
SLC25A13	0.4928
KRTAP17-1	0.492729
ERLIN1	0.49262
C12orf77	0.492516
RNF138	0.492331
LARP6	0.492223
RAB3GAP1	0.491853
LINC00673	0.491791
CHST11	0.491719
FAIM	0.491676
HERC3	0.491625
MIR3153	0.491453
EMR2	0.49118
C20orf27	0.490843
LRRFIP1	0.490772
MIR1182	0.490675
EFNA1	0.490434
DOCK7	0.4904
MKRN3	0.490377
DPH3P1	0.490363
WIPF1	0.490341
SDC3	0.490332
LTB4R	0.490268
LOC100129961	0.489836
ZFYVE19	0.489657
MED30	0.489637
NFATC3	0.489464
TMEM62	0.489319
TCP11L2	0.488494
OTUD4	0.488421
KHK	0.488173
AK3	0.488109
HMGCR	0.487992
MORC3	0.487875
MARCH3	0.487797
C12orf73	0.487762
RTN4RL2	0.487518
IL18R1	0.486902
KIF20B	0.486494
TMEM194A	0.486484
ZBTB34	0.486359
SMCHD1	0.486163
CCDC152	0.485795
SLFN13	0.485571
SGOL1	0.485261
SLC39A14	0.484951
PPARG	0.484844
KLRK1	0.484543
ADAM17	0.484244
TIGD2	0.484201
RNMT	0.484186
LOC100132111	0.483456
TNFRSF10B	0.483095
RUFY4	0.48285
SNORD18C	0.482823
MAPK6	0.482323
TRIM38	0.482298
HMSD	0.48227
GSTM4	0.482224
FAM214A	0.48214
IQCD	0.481531
MFSD7	0.481191
COL4A3BP	0.481137
SEMA5A	0.480739
NPNT	0.480484
NMRK1	0.480234
PAPD7	0.479796
HHLA3	0.479353
HESX1	0.479337
SLC39A9	0.479126
SNORA50	0.478793
PPDPF	0.478608
PARVG	0.478565
TMEM108	0.478557
METTL21A	0.478431
BLZF1	0.477718
TMBIM1	0.477645
CEBPG	0.477485
SLAMF1	0.477379
PRIM2	0.475801
PSAT1	0.475739
DERA	0.475696
CXorf38	0.475618
DNAJC1	0.475229
RAD54L	0.474806
LPCAT1	0.474796
TUBGCP4	0.474751
TTLL4	0.474517
LIPN	0.474302
CORO6	0.474212
MPEG1	0.474176
TLN2	0.474131
IGSF8	0.474072
CEP57	0.47387
CMC2	0.473848
NCAPG2	0.473819
GSE1	0.473722
RAB9A	0.47344
CA13	0.472455
ZNF799	0.472342
SPRED2	0.472243
FRAT2	0.472102
QPRT	0.471925
ZCCHC2	0.471319
SLC35E2	0.471202
ARHGEF7	0.471085
SND1	0.471011
TMEM99	0.470436
RIPK4	0.469638
TRIQK	0.469481
RTN4R	0.469476
CADM1	0.469426
RBM15	0.469373
FAM111A	0.469305
TREX1	0.469092
GSTP1	0.468968
LINC00467	0.468941
TCEA2	0.468938
CTDSPL2	0.468815
NUP35	0.468773
GPT2	0.468692
CCNY	0.468534
EAF2	0.468216
BARD1	0.468209
KL	0.467519
GPSM2	0.467464
PDCD1	0.467422
PAX5	0.467103
TTF1	0.466957
CCPG1	0.466924
SLC15A2	0.466724
SNORD116-1	0.466416
ICAM4	0.466327
RAB7L1	0.466104
MAP1LC3B2	0.465894
KATNAL1	0.465632
C18orf32	0.465517
USP13	0.464903
ASF1A	0.464844
C10orf11	0.464718
UBR7	0.464562
MIR374C	0.464561
NUP133	0.464539
AP4E1	0.464161
DNAJC10	0.463522
OGG1	0.463419
GSG2	0.462904
TTN-AS1	0.462786
VTRNA1-3	0.462772
CACNB2	0.462725
EXTL2	0.462625
NR1D1	0.462404
N4BP1	0.462216
NPIPL3	0.462146
KCNQ4	0.46203
CD46	0.461895
ZNF629	0.461421
SLC43A3	0.46129
NLN	0.460902
MFAP3	0.46074
JMJD1C	0.460711
MBIP	0.460683
DCUN1D1	0.460665
GPR34	0.46064
PPIL3	0.46045
MOCOS	0.460426
FAM63B	0.460058
SHISA5	0.459996
ZWILCH	0.45981
GSTM2P1	0.459564
PCGF6	0.459134
PAIP2B	0.458513
KLLN	0.458406
SLC16A6	0.45839
GNA13	0.458271
SKA3	0.458114
ALKBH3	0.457971
PTAR1	0.45792
IDH3A	0.457822
SLX4IP	0.457795
RPS6KA6	0.457691
SERF2-C15ORF63	0.457626
HSF2	0.457393
LPGAT1	0.457265
DSCR6	0.456735
DEPDC1	0.456708
TMEM119	0.456497
SNORD36B	0.456268
TCFL5	0.456219
FMNL2	0.45604
DENND4A	0.455972
IDI1	0.455934
GNAZ	0.455707
PKN2	0.455699
ZNF20	0.455611
HMGB1	0.455607
MCU	0.455442
PPP1R16B	0.454998
ACAT2	0.454855
CEP72	0.45451
PSIP1	0.454334
CCDC6	0.454266
ITGB2	0.454004
MPZ	0.453729
CLIC4	0.453631
VWA5A	0.453542
ZSCAN12	0.453541
PLEKHA8P1	0.4535
NME7	0.453403
ANO6	0.453375
C16orf95	0.453053
TSPAN5	0.452969
ZNF644	0.452962
KLHL23	0.452916
ARL5B	0.452834
FKBP15	0.452632
RAB9B	0.452239
TPM2	0.45123
ASB2	0.450952
LTN1	0.450878
SLC26A6	0.450838
ATP8B1	0.450837
CEP192	0.450806
SLC38A1	0.450775
PPM1J	0.450723
PDIK1L	0.450689
TRMT2B	0.450678
ICA1	0.450637
ZNF208	0.450387
HMBOX1	0.450343
FGFR1OP	0.450337
ERRFI1	0.450184
PHLDA2	0.449899
PARP10	0.449811
PHF10	0.449625
HIATL1	0.449486
ELK4	0.449432
SEMA4C	0.449131
ZBTB5	0.449128
C3orf67	0.449074
BRCA1	0.44899
RAB30	0.448794
LMF1	0.448792
ZNF292	0.448519
CASP7	0.448429
HIST1H2BE	0.448396
CRYBG3	0.448274
HOXB9	0.448267
EHMT1	0.448257
ZNF275	0.44777
GPM6B	0.447681
NXT2	0.447523
PNKD	0.447458
NPC1	0.447365
VSIG2	0.447089
CYSTM1	0.446962
TNFSF4	0.446943
RARRES2	0.446196
SNORD15A	0.446051
HSPA13	0.445863
SCNN1B	0.445531
LRRK1	0.445298
CXXC4	0.445119
TSC22D2	0.444877
C18orf21	0.444099
RHBDD1	0.443979
RGS19	0.44397
SETD2	0.443938
MAP3K1	0.443819
RPRD1B	0.443516
NCOA1	0.443356
C12orf76	0.443212
MIS18A	0.443026
PAICS	0.442512
DHX40	0.442457
SLC25A24	0.442295
HS3ST1	0.442235
TAF3	0.442183
LRCH1	0.441908
MED6	0.441871
PDGFRB	0.441851
NIPSNAP3B	0.441639
PIP4K2A	0.441639
GATA3	0.4415
CHI3L1	0.441314
TMEM170A	0.441278
KIAA1524	0.441167
RAD54B	0.441124
ITGB2-AS1	0.44085
DDX43	0.440817
NT5DC3	0.440488
TMEM140	0.440371
RHOT1	0.440042
GPRIN1	0.440035
PTTG2	0.439956
SLC2A13	0.439822
OSBP2	0.439447
HES6	0.439397
IL8	0.439295
FUT10	0.439217
LY75-CD302	0.439214
GMPS	0.438955
NFKBIE	0.438843
SGK196	0.438548
USP12	0.437991
ELF2	0.437867
MOB1B	0.437798
MED20	0.437708
NTRK2	0.437684
TMEM242	0.437631
FAM24B-CUZD1	0.437609
CD33	0.437496
LIPH	0.437411
MIR423	0.437271
ARHGAP10	0.437135
SLC35D1	0.436953
NR6A1	0.436948
CREBRF	0.436814
GIMAP2	0.43668
CTBP2	0.436217
FBXO3	0.435941
SH3YL1	0.435826
C1orf173	0.435809
SLC22A5	0.435737
TOPBP1	0.43542
SP1	0.434724
ZNF761	0.434669
MIR4712	0.434668
MTHFR	0.434581
ARHGAP24	0.434396
SSTR3	0.434381
POMP	0.434355
ALOX5AP	0.434232
MLKL	0.434129
ELF1	0.434024
NDN	0.433894
MIER1	0.433814
RPF2	0.433682
LTB4R2	0.433647
NUCKS1	0.433625
ZNF878	0.433516
COX19	0.433389
MSH6	0.433221
EFEMP2	0.433208
TMEM154	0.43315
CCDC58	0.432969
VAMP3	0.43294
LOC100289092	0.43285
GTF2A1	0.432642
CDK2AP1	0.432472
PLK4	0.432311
CDK17	0.43227
FCGR2B	0.432211
RAD23B	0.432164
ZRANB3	0.43214
RALGPS2	0.432046
PICALM	0.431859
TTC39B	0.431844
RPRD1A	0.43174
PSMA4	0.431581
COL9A3	0.431221
TEX30	0.431026
SMAD5	0.430962
C18orf8	0.430717
PPID	0.430605
PMS2P5	0.430551
PLLP	0.43051
PPIH	0.430399
PHF6	0.430066
FAM72D	0.429984
IL27RA	0.429739
GINS3	0.42953
LOC286367	0.429488
TUG1	0.429404
RAB33B	0.428955
GTPBP8	0.428735
MRS2	0.428648
NOTCH1	0.428538
RFC4	0.428439
[truncated: 16,890 more rows]
