# Supplementary material for: Tauopathy in the young autistic brain: novel biomarker and therapeutic target
Source: Transl Psychiatry. 2020 Jul 13;10:228. doi: 10.1038/s41398-020-00904-4 (PMC7359319; doi:10.1038/s41398-020-00904-4)
Supplement: Supplementary file 3 — Supplementary Table S2 [file 41398_2020_904_MOESM3_ESM.xlsx]

## Sheet: KEGG pathways (Expander db)
Gene set ID	Pathway Name	Set size	Set genes in ranking	Top hits genes	Enrichment score	emp. P-value	Q-value
4950	Maturity onset diabetes of the young	25	20	6	0.856	0.001	0.064
4622	RIG-I-like receptor signaling pathway	71	58	18	0.662	0.001	0.064
3010	Ribosome	87	65	58	-0.864	0.001	0.064
4080	Neuroactive ligand-receptor interaction	256	165	17	0.513	0.005	0.194
4110	Cell cycle	129	118	67	0.535	0.005	0.194
4610	Complement and coagulation cascades	69	46	8	0.616	0.006	0.194
100	Steroid biosynthesis	17	15	9	0.768	0.007	0.194
980	Metabolism of xenobiotics by cytochrome P450	70	51	12	0.599	0.01	0.242
982	Drug metabolism - cytochrome P450	72	50	4	0.586	0.016	0.31
4060	Cytokine-cytokine receptor interaction	263	199	54	0.458	0.016	0.31
120	Primary bile acid biosynthesis	16	10	2	0.757	0.028	0.493
4010	MAPK signaling pathway	269	237	60	0.438	0.031	0.501
3030	DNA replication	36	34	19	0.614	0.04	0.558
4020	Calcium signaling pathway	178	141	25	0.456	0.041	0.558
4360	Axon guidance	129	117	20	0.473	0.044	0.558
4310	Wnt signaling pathway	151	131	35	0.455	0.049	0.558
5212	Pancreatic cancer	72	68	24	0.507	0.05	0.558
480	Glutathione metabolism	50	42	17	0.554	0.06	0.558
565	Ether lipid metabolism	36	24	9	0.61	0.065	0.558
3022	Basal transcription factors	36	31	16	0.558	0.07	0.558
4742	Taste transduction	52	36	7	0.55	0.072	0.558
4630	Jak-STAT signaling pathway	155	127	30	0.452	0.077	0.558
4520	Adherens junction	77	74	13	0.489	0.078	0.558
4662	B cell receptor signaling pathway	75	72	23	0.478	0.082	0.558
4530	Tight junction	134	118	18	0.444	0.083	0.558
4910	Insulin signaling pathway	137	126	41	-0.321	0.087	0.558
5010	Alzheimer's disease	171	133	41	-0.349	0.09	0.558
4514	Cell adhesion molecules (CAMs)	134	114	19	0.447	0.093	0.558
511	Other glycan degradation	16	12	5	-0.688	0.093	0.558
4620	Toll-like receptor signaling pathway	101	83	30	0.467	0.094	0.558
5016	Huntington's disease	185	146	50	-0.315	0.096	0.558
3430	Mismatch repair	23	22	12	0.596	0.097	0.558
5322	Systemic lupus erythematosus	140	85	35	0.462	0.098	0.558
4914	Progesterone-mediated oocyte maturation	105	98	26	0.451	0.101	0.558
4320	Dorso-ventral axis formation	25	22	2	-0.581	0.102	0.558
3440	Homologous recombination	28	25	11	0.579	0.107	0.558
4640	Hematopoietic cell lineage	88	65	11	0.482	0.111	0.558
562	Inositol phosphate metabolism	54	49	19	0.497	0.113	0.558
190	Oxidative phosphorylation	135	91	37	-0.373	0.115	0.558
4115	p53 signaling pathway	69	63	22	0.48	0.116	0.558
4512	ECM-receptor interaction	84	73	9	0.464	0.118	0.558
5218	Melanoma	71	59	16	0.478	0.13	0.587
4540	Gap junction	90	84	18	-0.331	0.135	0.587
4142	Lysosome	115	103	19	-0.31	0.136	0.587
4660	T cell receptor signaling pathway	108	100	28	0.434	0.141	0.587
4650	Natural killer cell mediated cytotoxicity	137	112	27	0.421	0.141	0.587
4270	Vascular smooth muscle contraction	115	97	15	-0.33	0.142	0.587
5012	Parkinson's disease	133	90	34	-0.351	0.146	0.59
4210	Apoptosis	88	78	12	0.449	0.151	0.597
4062	Chemokine signaling pathway	190	153	24	0.402	0.174	0.664
603	Glycosphingolipid biosynthesis - globo series	14	12	3	0.62	0.184	0.664
280	Valine, leucine and isoleucine degradation	44	42	14	-0.429	0.186	0.664
3420	Nucleotide excision repair	44	40	20	0.484	0.188	0.664
1100	Metabolic pathways	1102	909	173	0.251	0.188	0.664
440	Aminophosphonate metabolism	11	8	3	0.677	0.188	0.664
4612	Antigen processing and presentation	89	61	19	-0.327	0.193	0.67
601	Glycosphingolipid biosynthesis - lacto and neolacto series	26	23	3	0.527	0.198	0.671
860	Porphyrin and chlorophyll metabolism	41	34	9	-0.487	0.207	0.671
830	Retinol metabolism	64	48	7	-0.37	0.208	0.671
5210	Colorectal cancer	84	76	20	0.424	0.213	0.671
340	Histidine metabolism	29	23	6	0.512	0.214	0.671
5130	Pathogenic Escherichia coli infection	59	49	18	-0.342	0.223	0.671
520	Amino sugar and nucleotide sugar metabolism	44	43	21	-0.397	0.229	0.671
5320	Autoimmune thyroid disease	53	37	12	-0.31	0.23	0.671
4340	Hedgehog signaling pathway	56	45	5	-0.342	0.232	0.671
680	Methane metabolism	6	6	4	0.697	0.233	0.671
4912	GnRH signaling pathway	101	86	19	0.415	0.233	0.671
4916	Melanogenesis	102	85	10	0.415	0.236	0.671
4510	Focal adhesion	201	183	22	0.379	0.239	0.671
290	Valine, leucine and isoleucine biosynthesis	11	11	4	-0.589	0.243	0.673
380	Tryptophan metabolism	40	31	6	-0.451	0.255	0.673
5410	Hypertrophic cardiomyopathy (HCM)	85	69	13	-0.308	0.256	0.673
970	Aminoacyl-tRNA biosynthesis	41	39	8	-0.375	0.259	0.673
5310	Asthma	30	20	6	-0.397	0.259	0.673
590	Arachidonic acid metabolism	58	44	13	-0.377	0.261	0.673
140	C21-Steroid hormone metabolism	11	6	2	-0.668	0.264	0.673
20	Citrate cycle (TCA cycle)	32	27	2	-0.472	0.268	0.675
5332	Graft-versus-host disease	42	30	11	-0.448	0.274	0.678
5219	Bladder cancer	42	35	9	-0.366	0.276	0.678
51	Fructose and mannose metabolism	33	31	12	-0.324	0.299	0.7
5330	Allograft rejection	38	32	11	-0.301	0.301	0.7
310	Lysine degradation	47	42	13	-0.326	0.302	0.7
790	Folate biosynthesis	11	9	5	0.597	0.307	0.7
3020	RNA polymerase	29	27	13	-0.43	0.309	0.7
4930	Type II diabetes mellitus	47	46	5	-0.313	0.314	0.7
620	Pyruvate metabolism	40	36	13	-0.337	0.315	0.7
460	Cyanoamino acid metabolism	8	8	1	0.6	0.325	0.7
270	Cysteine and methionine metabolism	34	32	3	-0.27	0.33	0.7
40	Pentose and glucuronate interconversions	25	20	3	-0.459	0.334	0.7
4940	Type I diabetes mellitus	44	36	11	-0.252	0.337	0.7
4670	Leukocyte transendothelial migration	118	103	13	0.377	0.339	0.7
5110	Vibrio cholerae infection	56	47	15	-0.242	0.34	0.7
4330	Notch signaling pathway	47	44	13	0.417	0.349	0.7
4810	Regulation of actin cytoskeleton	216	183	23	0.36	0.352	0.7
3018	RNA degradation	59	53	28	0.406	0.357	0.7
740	Riboflavin metabolism	15	12	4	-0.538	0.359	0.7
330	Arginine and proline metabolism	54	45	6	0.402	0.361	0.7
5020	Prion diseases	35	26	6	0.445	0.363	0.7
5214	Glioma	65	61	15	0.392	0.365	0.7
500	Starch and sucrose metabolism	52	38	8	-0.306	0.367	0.7
650	Butanoate metabolism	34	29	4	0.433	0.367	0.7
5211	Renal cell carcinoma	70	64	12	0.396	0.369	0.7
534	Heparan sulfate biosynthesis	26	18	2	-0.475	0.373	0.7
785	Lipoic acid metabolism	3	3	3	0.726	0.383	0.7
400	Phenylalanine, tyrosine and tryptophan biosynthesis	5	4	1	-0.662	0.395	0.7
4614	Renin-angiotensin system	17	9	3	0.557	0.397	0.7
5220	Chronic myeloid leukemia	75	70	12	0.379	0.399	0.7
604	Glycosphingolipid biosynthesis - ganglio series	15	13	5	0.493	0.4	0.7
430	Taurine and hypotaurine metabolism	10	9	3	-0.543	0.4	0.7
533	Keratan sulfate biosynthesis	15	14	4	-0.48	0.403	0.7
4070	Phosphatidylinositol signaling system	76	69	18	0.378	0.406	0.7
514	O-Mannosyl glycan biosynthesis	3	3	2	-0.698	0.406	0.7
1040	Biosynthesis of unsaturated fatty acids	22	19	3	0.46	0.408	0.7
750	Vitamin B6 metabolism	5	4	2	0.652	0.429	0.722
240	Pyrimidine metabolism	98	91	17	0.367	0.432	0.722
510	N-Glycan biosynthesis	46	42	8	-0.23	0.434	0.722
4150	mTOR signaling pathway	52	48	11	0.38	0.436	0.722
591	Linoleic acid metabolism	30	19	3	-0.357	0.45	0.732
3410	Base excision repair	35	31	13	0.408	0.451	0.732
230	Purine metabolism	154	146	24	0.346	0.458	0.732
920	Sulfur metabolism	13	9	3	0.509	0.468	0.732
670	One carbon pool by folate	16	15	8	0.468	0.468	0.732
4720	Long-term potentiation	70	65	12	0.356	0.475	0.732
4120	Ubiquitin mediated proteolysis	137	117	48	0.35	0.475	0.732
4730	Long-term depression	72	58	12	0.363	0.491	0.732
4350	TGF-beta signaling pathway	87	61	15	0.36	0.495	0.732
4710	Circadian rhythm - mammal	13	13	3	-0.46	0.497	0.732
903	Limonene and pinene degradation	14	13	6	0.444	0.5	0.732
260	Glycine, serine and threonine metabolism	30	25	10	0.398	0.501	0.732
232	Caffeine metabolism	7	3	3	-0.658	0.502	0.732
5414	Dilated cardiomyopathy	92	76	8	0.339	0.502	0.732
71	Fatty acid metabolism	42	35	8	0.39	0.502	0.732
300	Lysine biosynthesis	4	4	1	-0.603	0.502	0.732
5223	Non-small cell lung cancer	54	52	10	0.37	0.514	0.738
910	Nitrogen metabolism	24	21	8	0.436	0.519	0.738
4144	Endocytosis	187	169	18	0.337	0.519	0.738
130	Ubiquinone and other terpenoid-quinone biosynthesis	7	6	4	0.535	0.524	0.738
360	Phenylalanine metabolism	22	17	1	-0.362	0.531	0.738
531	Glycosaminoglycan degradation	19	16	6	-0.341	0.531	0.738
2010	ABC transporters	44	43	4	0.358	0.534	0.738
53	Ascorbate and aldarate metabolism	25	20	1	0.395	0.544	0.738
4012	ErbB signaling pathway	87	81	11	0.343	0.549	0.738
4370	VEGF signaling pathway	76	67	17	0.342	0.549	0.738
52	Galactose metabolism	26	23	8	-0.264	0.552	0.738
900	Terpenoid backbone biosynthesis	15	14	5	0.431	0.554	0.738
4920	Adipocytokine signaling pathway	67	60	13	0.349	0.564	0.738
4722	Neurotrophin signaling pathway	126	116	21	0.328	0.569	0.738
561	Glycerolipid metabolism	45	33	10	0.358	0.569	0.738
5340	Primary immunodeficiency	35	33	10	0.363	0.574	0.738
5120	Epithelial cell signaling in Helicobacter pylori infection	68	58	21	0.354	0.579	0.738
5213	Endometrial cancer	52	51	8	0.348	0.584	0.738
5215	Prostate cancer	89	86	18	0.325	0.589	0.738
5216	Thyroid cancer	29	27	7	0.388	0.589	0.738
770	Pantothenate and CoA biosynthesis	15	12	3	-0.401	0.592	0.738
592	alpha-Linolenic acid metabolism	19	12	3	-0.336	0.593	0.738
4140	Regulation of autophagy	35	24	7	0.391	0.594	0.738
5200	Pathways in cancer	332	288	59	0.313	0.599	0.739
350	Tyrosine metabolism	46	34	2	-0.235	0.602	0.739
5412	Arrhythmogenic right ventricular cardiomyopathy (ARVC)	76	63	7	0.331	0.618	0.755
5014	Amyotrophic lateral sclerosis (ALS)	55	51	15	0.337	0.653	0.788
730	Thiamine metabolism	7	7	2	0.448	0.658	0.788
4130	SNARE interactions in vesicular transport	38	32	10	0.335	0.658	0.788
4666	Fc gamma R-mediated phagocytosis	97	86	16	0.298	0.668	0.795
3320	PPAR signaling pathway	69	49	13	0.317	0.678	0.798
600	Sphingolipid metabolism	40	29	5	0.338	0.683	0.798
62	Fatty acid elongation in mitochondria	8	7	1	0.437	0.683	0.798
983	Drug metabolism - other enzymes	51	40	5	0.333	0.693	0.801
150	Androgen and estrogen metabolism	45	29	4	0.334	0.698	0.801
512	O-Glycan biosynthesis	31	22	5	0.366	0.698	0.801
5222	Small cell lung cancer	86	81	11	0.312	0.707	0.807
4664	Fc epsilon RI signaling pathway	79	65	8	0.306	0.712	0.807
250	Alanine, aspartate and glutamate metabolism	32	29	8	0.335	0.722	0.807
72	Synthesis and degradation of ketone bodies	9	8	2	0.389	0.722	0.807
5217	Basal cell carcinoma	55	44	11	0.322	0.727	0.807
4260	Cardiac muscle contraction	79	55	1	0.302	0.732	0.807
450	Selenoamino acid metabolism	26	24	8	0.336	0.732	0.807
61	Fatty acid biosynthesis	6	6	4	-0.443	0.743	0.814
780	Biotin metabolism	5	5	1	-0.408	0.762	0.83
760	Nicotinate and nicotinamide metabolism	24	18	4	0.338	0.782	0.847
532	Chondroitin sulfate biosynthesis	22	18	8	0.347	0.787	0.848
563	Glycosylphosphatidylinositol(GPI)-anchor biosynthesis	25	25	9	0.3	0.826	0.886
564	Glycerophospholipid metabolism	70	53	13	0.285	0.851	0.907
471	D-Glutamine and D-glutamate metabolism	4	4	3	0.413	0.856	0.907
5221	Acute myeloid leukemia	60	55	7	0.277	0.871	0.918
410	beta-Alanine metabolism	22	20	5	0.305	0.891	0.934
630	Glyoxylate and dicarboxylate metabolism	15	14	5	-0.29	0.91	0.95
3450	Non-homologous end-joining	14	12	7	0.279	0.925	0.96
30	Pentose phosphate pathway	26	25	7	0.267	0.935	0.965
4740	Olfactory transduction	389	105	2	0.246	0.94	0.965
3050	Proteasome	48	40	8	0.237	0.95	0.97
640	Propanoate metabolism	33	29	6	0.25	0.96	0.975
472	D-Arginine and D-ornithine metabolism	1	0	0	-1	1	1
3060	Protein export	11	8	8	-0.227	1	1
10	Glycolysis / Gluconeogenesis	62	54	21	0.206	1	1

## Sheet: KEGG pathways (MSigDB)
Gene set name	Set size	Set genes in ranking	Top hits genes	Enrichment score	emp. P-value	Q-value
KEGG_RIBOSOME	88	66	59	-0.865	0.001	0.062
KEGG_RIG_I_LIKE_RECEPTOR_SIGNALING_PATHWAY	71	58	18	0.662	0.001	0.062
KEGG_MATURITY_ONSET_DIABETES_OF_THE_YOUNG	25	20	6	0.856	0.001	0.062
KEGG_NEUROACTIVE_LIGAND_RECEPTOR_INTERACTION	272	179	19	0.513	0.002	0.093
KEGG_COMPLEMENT_AND_COAGULATION_CASCADES	69	46	8	0.616	0.003	0.111
KEGG_CELL_CYCLE	124	117	66	0.528	0.006	0.186
KEGG_METABOLISM_OF_XENOBIOTICS_BY_CYTOCHROME_P450	70	51	12	0.599	0.008	0.206
KEGG_STEROID_BIOSYNTHESIS	17	15	9	0.768	0.009	0.206
KEGG_DRUG_METABOLISM_CYTOCHROME_P450	72	50	4	0.586	0.01	0.206
KEGG_CYTOKINE_CYTOKINE_RECEPTOR_INTERACTION	265	200	54	0.457	0.012	0.223
KEGG_CYTOSOLIC_DNA_SENSING_PATHWAY	55	43	12	0.58	0.015	0.253
KEGG_MAPK_SIGNALING_PATHWAY	267	235	59	0.436	0.022	0.341
KEGG_DNA_REPLICATION	36	34	19	0.614	0.026	0.372
KEGG_STEROID_HORMONE_BIOSYNTHESIS	55	36	4	0.584	0.034	0.451
KEGG_GLUTATHIONE_METABOLISM	50	42	17	0.554	0.041	0.459
KEGG_CALCIUM_SIGNALING_PATHWAY	177	141	25	0.456	0.046	0.459
KEGG_AXON_GUIDANCE	129	117	20	0.473	0.046	0.459
KEGG_PRIMARY_BILE_ACID_BIOSYNTHESIS	16	10	2	0.757	0.05	0.459
KEGG_PROXIMAL_TUBULE_BICARBONATE_RECLAMATION	23	20	3	0.649	0.054	0.459
KEGG_WNT_SIGNALING_PATHWAY	150	131	35	0.455	0.056	0.459
KEGG_JAK_STAT_SIGNALING_PATHWAY	155	127	30	0.452	0.059	0.459
KEGG_ADHERENS_JUNCTION	73	72	13	0.495	0.061	0.459
KEGG_OOCYTE_MEIOSIS	112	102	45	0.471	0.063	0.459
KEGG_TASTE_TRANSDUCTION	52	36	7	0.55	0.064	0.459
KEGG_PANCREATIC_CANCER	70	66	23	0.508	0.07	0.459
KEGG_ETHER_LIPID_METABOLISM	33	22	7	0.609	0.075	0.459
KEGG_HUNTINGTONS_DISEASE	180	146	50	-0.315	0.076	0.459
KEGG_HEMATOPOIETIC_CELL_LINEAGE	87	65	11	0.482	0.083	0.459
KEGG_OTHER_GLYCAN_DEGRADATION	16	12	5	-0.688	0.085	0.459
KEGG_MISMATCH_REPAIR	23	22	12	0.596	0.089	0.459
KEGG_B_CELL_RECEPTOR_SIGNALING_PATHWAY	75	72	23	0.478	0.09	0.459
KEGG_ALZHEIMERS_DISEASE	165	131	41	-0.352	0.093	0.459
KEGG_BASAL_TRANSCRIPTION_FACTORS	35	31	16	0.558	0.094	0.459
KEGG_CELL_ADHESION_MOLECULES_CAMS	133	115	19	0.443	0.096	0.459
KEGG_SYSTEMIC_LUPUS_ERYTHEMATOSUS	138	85	35	0.463	0.096	0.459
KEGG_TIGHT_JUNCTION	132	119	18	0.44	0.099	0.459
KEGG_ALDOSTERONE_REGULATED_SODIUM_REABSORPTION	42	40	8	0.526	0.1	0.459
KEGG_TOLL_LIKE_RECEPTOR_SIGNALING_PATHWAY	102	84	30	0.466	0.102	0.459
KEGG_LYSOSOME	121	108	22	-0.331	0.103	0.459
KEGG_HOMOLOGOUS_RECOMBINATION	28	25	11	0.579	0.106	0.459
KEGG_INSULIN_SIGNALING_PATHWAY	137	126	41	-0.321	0.108	0.459
KEGG_P53_SIGNALING_PATHWAY	68	63	22	0.48	0.111	0.459
KEGG_INOSITOL_PHOSPHATE_METABOLISM	54	49	19	0.497	0.114	0.459
KEGG_PARKINSONS_DISEASE	128	90	34	-0.351	0.12	0.459
KEGG_DORSO_VENTRAL_AXIS_FORMATION	24	22	2	-0.581	0.121	0.459
KEGG_ECM_RECEPTOR_INTERACTION	84	73	9	0.464	0.121	0.459
KEGG_T_CELL_RECEPTOR_SIGNALING_PATHWAY	108	100	28	0.437	0.121	0.459
KEGG_APOPTOSIS	87	78	12	0.449	0.122	0.459
KEGG_VASCULAR_SMOOTH_MUSCLE_CONTRACTION	115	97	15	-0.33	0.124	0.459
KEGG_SPLICEOSOME	127	106	32	-0.184	0.125	0.459
KEGG_OXIDATIVE_PHOSPHORYLATION	131	91	37	-0.373	0.126	0.459
KEGG_MELANOMA	71	59	16	0.478	0.136	0.486
KEGG_PROGESTERONE_MEDIATED_OOCYTE_MATURATION	85	80	23	0.447	0.152	0.533
KEGG_NATURAL_KILLER_CELL_MEDIATED_CYTOTOXICITY	137	113	27	0.42	0.156	0.537
KEGG_CHEMOKINE_SIGNALING_PATHWAY	189	153	24	0.402	0.164	0.554
KEGG_NUCLEOTIDE_EXCISION_REPAIR	44	40	20	0.484	0.169	0.561
KEGG_GAP_JUNCTION	90	84	18	-0.331	0.176	0.577
KEGG_AMINOACYL_TRNA_BIOSYNTHESIS	41	39	8	-0.375	0.182	0.586
KEGG_RETINOL_METABOLISM	64	48	7	-0.37	0.187	0.591
KEGG_PATHOGENIC_ESCHERICHIA_COLI_INFECTION	56	50	19	-0.35	0.195	0.592
KEGG_PORPHYRIN_AND_CHLOROPHYLL_METABOLISM	41	34	9	-0.487	0.196	0.592
KEGG_GLYCOSPHINGOLIPID_BIOSYNTHESIS_GLOBO_SERIES	14	12	3	0.62	0.198	0.592
KEGG_LEISHMANIA_INFECTION	72	60	23	0.44	0.203	0.592
KEGG_AMINO_SUGAR_AND_NUCLEOTIDE_SUGAR_METABOLISM	44	43	21	-0.397	0.204	0.592
KEGG_VALINE_LEUCINE_AND_ISOLEUCINE_DEGRADATION	44	42	14	-0.429	0.21	0.592
KEGG_GLYCOSPHINGOLIPID_BIOSYNTHESIS_LACTO_AND_NEOLACTO_SERIES	26	23	3	0.527	0.21	0.592
KEGG_MELANOGENESIS	101	85	10	0.415	0.232	0.643
KEGG_CITRATE_CYCLE_TCA_CYCLE	31	27	2	-0.472	0.238	0.643
KEGG_HISTIDINE_METABOLISM	29	23	6	0.512	0.238	0.643
KEGG_PEROXISOME	78	69	29	-0.313	0.246	0.648
KEGG_HYPERTROPHIC_CARDIOMYOPATHY_HCM	83	69	13	-0.308	0.249	0.648
KEGG_GNRH_SIGNALING_PATHWAY	101	86	19	0.415	0.251	0.648
KEGG_GRAFT_VERSUS_HOST_DISEASE	41	30	11	-0.448	0.257	0.656
KEGG_ARACHIDONIC_ACID_METABOLISM	58	44	13	-0.377	0.261	0.656
KEGG_FOCAL_ADHESION	199	183	22	0.379	0.268	0.656
KEGG_VALINE_LEUCINE_AND_ISOLEUCINE_BIOSYNTHESIS	11	11	4	-0.589	0.269	0.656
KEGG_RNA_POLYMERASE	29	27	13	-0.43	0.277	0.656
KEGG_HEDGEHOG_SIGNALING_PATHWAY	56	45	5	-0.342	0.278	0.656
KEGG_CARDIAC_MUSCLE_CONTRACTION	78	56	2	0.43	0.279	0.656
KEGG_FOLATE_BIOSYNTHESIS	11	9	5	0.597	0.288	0.665
KEGG_LYSINE_DEGRADATION	44	39	12	-0.316	0.294	0.665
KEGG_ANTIGEN_PROCESSING_AND_PRESENTATION	88	61	19	-0.327	0.295	0.665
KEGG_TRYPTOPHAN_METABOLISM	40	31	6	-0.451	0.296	0.665
KEGG_PYRUVATE_METABOLISM	40	36	13	-0.337	0.301	0.667
KEGG_TYPE_II_DIABETES_MELLITUS	47	46	5	-0.313	0.308	0.671
KEGG_N_GLYCAN_BIOSYNTHESIS	46	42	8	-0.23	0.31	0.671
KEGG_NOTCH_SIGNALING_PATHWAY	47	44	13	0.417	0.324	0.686
KEGG_RIBOFLAVIN_METABOLISM	16	13	4	-0.529	0.327	0.686
KEGG_RENAL_CELL_CARCINOMA	70	64	12	0.396	0.333	0.686
KEGG_GLYCOSAMINOGLYCAN_BIOSYNTHESIS_HEPARAN_SULFATE	26	18	2	-0.475	0.334	0.686
KEGG_REGULATION_OF_ACTIN_CYTOSKELETON	213	183	23	0.36	0.336	0.686
KEGG_COLORECTAL_CANCER	62	58	15	0.406	0.344	0.692
KEGG_GLYCEROLIPID_METABOLISM	49	34	11	0.434	0.35	0.692
KEGG_STARCH_AND_SUCROSE_METABOLISM	52	38	8	-0.306	0.351	0.692
KEGG_LEUKOCYTE_TRANSENDOTHELIAL_MIGRATION	116	104	13	0.374	0.358	0.692
KEGG_AUTOIMMUNE_THYROID_DISEASE	52	37	12	-0.31	0.36	0.692
KEGG_RNA_DEGRADATION	59	53	28	0.406	0.366	0.692
KEGG_BLADDER_CANCER	42	35	9	-0.366	0.368	0.692
KEGG_VIBRIO_CHOLERAE_INFECTION	54	47	15	-0.242	0.373	0.692
KEGG_PRION_DISEASES	35	26	6	0.445	0.374	0.692
KEGG_RENIN_ANGIOTENSIN_SYSTEM	17	9	3	0.557	0.382	0.692
KEGG_CYSTEINE_AND_METHIONINE_METABOLISM	34	32	3	-0.27	0.384	0.692
KEGG_BUTANOATE_METABOLISM	34	29	4	0.433	0.389	0.692
KEGG_GLIOMA	65	61	15	0.392	0.395	0.692
KEGG_ARGININE_AND_PROLINE_METABOLISM	54	45	6	0.402	0.396	0.692
KEGG_PHOSPHATIDYLINOSITOL_SIGNALING_SYSTEM	76	69	18	0.378	0.397	0.692
KEGG_CHRONIC_MYELOID_LEUKEMIA	73	68	12	0.386	0.4	0.692
KEGG_NOD_LIKE_RECEPTOR_SIGNALING_PATHWAY	62	50	19	0.389	0.402	0.692
KEGG_TAURINE_AND_HYPOTAURINE_METABOLISM	10	9	3	-0.543	0.414	0.692
KEGG_PURINE_METABOLISM	159	150	25	0.351	0.416	0.692
KEGG_FRUCTOSE_AND_MANNOSE_METABOLISM	34	32	12	-0.32	0.418	0.692
KEGG_GLYCOSPHINGOLIPID_BIOSYNTHESIS_GANGLIO_SERIES	15	13	5	0.493	0.424	0.692
KEGG_GLYCOSAMINOGLYCAN_BIOSYNTHESIS_KERATAN_SULFATE	15	14	4	-0.48	0.427	0.692
KEGG_PENTOSE_AND_GLUCURONATE_INTERCONVERSIONS	28	22	3	-0.353	0.428	0.692
KEGG_PYRIMIDINE_METABOLISM	98	91	17	0.367	0.43	0.692
KEGG_LONG_TERM_DEPRESSION	70	56	12	0.373	0.437	0.692
KEGG_BIOSYNTHESIS_OF_UNSATURATED_FATTY_ACIDS	22	19	3	0.46	0.44	0.692
KEGG_GLYCOSAMINOGLYCAN_DEGRADATION	21	18	7	-0.351	0.442	0.692
KEGG_INTESTINAL_IMMUNE_NETWORK_FOR_IGA_PRODUCTION	48	40	7	0.396	0.442	0.692
KEGG_MTOR_SIGNALING_PATHWAY	52	48	11	0.38	0.457	0.707
KEGG_BASE_EXCISION_REPAIR	35	31	13	0.408	0.462	0.707
KEGG_GALACTOSE_METABOLISM	26	23	8	-0.264	0.469	0.707
KEGG_PHENYLALANINE_METABOLISM	18	14	1	-0.46	0.472	0.707
KEGG_SULFUR_METABOLISM	13	9	3	0.509	0.485	0.707
KEGG_ALANINE_ASPARTATE_AND_GLUTAMATE_METABOLISM	32	28	7	-0.304	0.491	0.707
KEGG_ALLOGRAFT_REJECTION	37	32	11	-0.301	0.499	0.707
KEGG_GLYCINE_SERINE_AND_THREONINE_METABOLISM	31	26	10	0.398	0.501	0.707
KEGG_LONG_TERM_POTENTIATION	70	65	12	0.356	0.501	0.707
KEGG_VASOPRESSIN_REGULATED_WATER_REABSORPTION	44	38	4	0.384	0.501	0.707
KEGG_ENDOCYTOSIS	181	165	17	0.332	0.502	0.707
KEGG_UBIQUITIN_MEDIATED_PROTEOLYSIS	134	117	48	0.35	0.504	0.707
KEGG_DILATED_CARDIOMYOPATHY	90	76	8	0.339	0.509	0.707
KEGG_ADIPOCYTOKINE_SIGNALING_PATHWAY	67	60	13	0.349	0.514	0.707
KEGG_GLYCEROPHOSPHOLIPID_METABOLISM	77	58	10	0.359	0.519	0.707
KEGG_TYPE_I_DIABETES_MELLITUS	43	36	11	-0.252	0.521	0.707
KEGG_ASTHMA	30	20	6	-0.397	0.521	0.707
KEGG_TYROSINE_METABOLISM	42	31	2	-0.283	0.524	0.707
KEGG_NON_SMALL_CELL_LUNG_CANCER	54	52	10	0.37	0.524	0.707
KEGG_CIRCADIAN_RHYTHM_MAMMAL	13	13	3	-0.46	0.528	0.707
KEGG_ABC_TRANSPORTERS	44	43	4	0.358	0.539	0.711
KEGG_THYROID_CANCER	29	27	7	0.388	0.539	0.711
KEGG_ONE_CARBON_POOL_BY_FOLATE	17	16	9	0.451	0.544	0.713
KEGG_FATTY_ACID_METABOLISM	42	35	8	0.39	0.554	0.721
KEGG_ASCORBATE_AND_ALDARATE_METABOLISM	25	20	1	0.395	0.564	0.723
KEGG_EPITHELIAL_CELL_SIGNALING_IN_HELICOBACTER_PYLORI_INFECTION	68	58	21	0.354	0.569	0.723
KEGG_ENDOMETRIAL_CANCER	52	51	8	0.348	0.569	0.723
KEGG_TERPENOID_BACKBONE_BIOSYNTHESIS	15	14	5	0.431	0.579	0.723
KEGG_NEUROTROPHIN_SIGNALING_PATHWAY	126	116	21	0.331	0.579	0.723
KEGG_PROSTATE_CANCER	89	86	18	0.325	0.579	0.723
KEGG_TGF_BETA_SIGNALING_PATHWAY	85	60	14	0.351	0.594	0.736
KEGG_REGULATION_OF_AUTOPHAGY	35	24	7	0.391	0.599	0.736
KEGG_ERBB_SIGNALING_PATHWAY	87	81	11	0.343	0.608	0.736
KEGG_PRIMARY_IMMUNODEFICIENCY	35	33	10	0.363	0.608	0.736
KEGG_VEGF_SIGNALING_PATHWAY	76	67	17	0.342	0.613	0.736
KEGG_AMYOTROPHIC_LATERAL_SCLEROSIS_ALS	53	49	13	0.337	0.613	0.736
KEGG_PROTEIN_EXPORT	24	21	8	-0.308	0.625	0.744
KEGG_LIMONENE_AND_PINENE_DEGRADATION	10	10	4	0.451	0.628	0.744
KEGG_PATHWAYS_IN_CANCER	325	284	58	0.312	0.633	0.745
KEGG_ARRHYTHMOGENIC_RIGHT_VENTRICULAR_CARDIOMYOPATHY_ARVC	74	63	7	0.331	0.643	0.749
KEGG_DRUG_METABOLISM_OTHER_ENZYMES	51	40	5	0.333	0.648	0.749
KEGG_SMALL_CELL_LUNG_CANCER	84	79	11	0.315	0.648	0.749
KEGG_BASAL_CELL_CARCINOMA	55	44	11	0.322	0.668	0.767
KEGG_SNARE_INTERACTIONS_IN_VESICULAR_TRANSPORT	38	32	10	0.335	0.688	0.78
KEGG_FC_EPSILON_RI_SIGNALING_PATHWAY	79	65	8	0.31	0.688	0.78
KEGG_SPHINGOLIPID_METABOLISM	39	29	5	0.338	0.693	0.781
KEGG_O_GLYCAN_BIOSYNTHESIS	30	21	5	0.368	0.702	0.787
KEGG_SELENOAMINO_ACID_METABOLISM	26	24	8	0.336	0.707	0.787
KEGG_PPAR_SIGNALING_PATHWAY	69	49	13	0.317	0.712	0.787
KEGG_ALPHA_LINOLENIC_ACID_METABOLISM	19	12	3	-0.336	0.715	0.787
KEGG_GLYCOSAMINOGLYCAN_BIOSYNTHESIS_CHONDROITIN_SULFATE	22	18	8	0.347	0.742	0.812
KEGG_NITROGEN_METABOLISM	23	20	9	0.344	0.752	0.818
KEGG_FC_GAMMA_R_MEDIATED_PHAGOCYTOSIS	96	86	16	0.298	0.782	0.845
KEGG_NICOTINATE_AND_NICOTINAMIDE_METABOLISM	24	18	4	0.338	0.836	0.899
KEGG_VIRAL_MYOCARDITIS	70	61	6	0.279	0.846	0.899
KEGG_ACUTE_MYELOID_LEUKEMIA	57	55	7	0.277	0.851	0.899
KEGG_GLYCOSYLPHOSPHATIDYLINOSITOL_GPI_ANCHOR_BIOSYNTHESIS	25	25	9	0.3	0.856	0.899
KEGG_PANTOTHENATE_AND_COA_BIOSYNTHESIS	16	13	3	0.335	0.856	0.899
KEGG_BETA_ALANINE_METABOLISM	22	20	5	0.305	0.886	0.925
KEGG_PENTOSE_PHOSPHATE_PATHWAY	27	25	7	0.267	0.935	0.971
KEGG_NON_HOMOLOGOUS_END_JOINING	13	12	7	0.279	0.94	0.971
KEGG_GLYOXYLATE_AND_DICARBOXYLATE_METABOLISM	16	15	5	-0.27	0.955	0.976
KEGG_OLFACTORY_TRANSDUCTION	389	105	2	0.246	0.955	0.976
KEGG_PROPANOATE_METABOLISM	33	29	6	0.25	0.96	0.976
KEGG_PROTEASOME	46	40	8	0.237	0.98	0.99
KEGG_LINOLEIC_ACID_METABOLISM	29	18	2	0.214	0.985	0.99
KEGG_GLYCOLYSIS_GLUCONEOGENESIS	62	54	21	0.206	0.99	0.99

## Sheet: Interesting pathways
		Set size	Set genes in ranking	Top hits genes	Enrichment score	emp. P-value	Q-value	set_id		entrez_id	sym_id	set_id
	KEGG_GLUTATHIONE_METABOLISM	50	42	17	0.554	0.041	0.459	1		2944	GSTM1	1
	KEGG_CALCIUM_SIGNALING_PATHWAY	177	141	25	0.456	0.046	0.459	2		4257	MGST1	1
	KEGG_AXON_GUIDANCE	129	117	20	0.473	0.046	0.459	3		4258	MGST2	1
	KEGG_WNT_SIGNALING_PATHWAY	150	131	35	0.455	0.056	0.459	4		4259	MGST3	1
	KEGG_ALZHEIMERS_DISEASE	165	131	41	-0.352	0.093	0.459	5		6241	RRM2	1
	KEGG_PARKINSONS_DISEASE	128	90	34	-0.351	0.12	0.459	6		51056	LAP3	1
	KEGG_APOPTOSIS	87	78	12	0.449	0.122	0.459	7		2730	GCLM	1
	KEGG_NUCLEOTIDE_EXCISION_REPAIR	44	40	20	0.484	0.169	0.561	8		3417	IDH1	1
										2948	GSTM4	1
										2950	GSTP1	1
										6240	RRM1	1
										9446	GSTO1	1
										2947	GSTM3	1
										2729	GCLC	1
										51060	TXNDC12	1
										2941	GSTA4	1
										6611	SMS	1
										5023	P2RX1	2
										2769	GNA15	2
										5021	OXTR	2
										6547	SLC8A3	2
										817	CAMK2D	2
										5027	P2RX7	2
										5026	P2RX5	2
										5330	PLCB2	2
										5724	PTAFR	2
										5567	PRKACB	2
										3707	ITPKB	2
										3709	ITPR2	2
										136	ADORA2B	2
										5159	PDGFRB	2
										56413	LTB4R2	2
										5481	PPID	2
										1956	EGFR	2
										776	CACNA1D	2
										5530	PPP3CA	2
										7220	TRPC1	2
										7417	VDAC2	2
										5257	PHKB	2
										493	ATP2B4	2
										3710	ITPR3	2
										3706	ITPKA	2
										6091	ROBO1	3
										2047	EPHB1	3
										2242	FES	3
										2534	FYN	3
										4776	NFATC4	3
										7852	CXCR4	3
										4773	NFATC2	3
										57556	SEMA6A	3
										3983	ABLIM1	3
										56924	PAK6	3
										5364	PLXNB1	3
										3845	KRAS	3
										25	ABL1	3
										1969	EPHA2	3
										1942	EFNA1	3
										4775	NFATC3	3
										9037	SEMA5A	3
										54910	SEMA4C	3
										5594	MAPK1	3
										4772	NFATC1	3
										4316	MMP7	4
										894	CCND2	4
										817	CAMK2D	4
										4776	NFATC4	4
										3725	JUN	4
										4773	NFATC2	4
										23500	DAAM2	4
										5330	PLCB2	4
										5567	PRKACB	4
										144165	PRICKLE1	4
										7855	FZD5	4
										23002	DAAM1	4
										51176	LEF1	4
										7976	FZD3	4
										1459	CSNK2A2	4
										4041	LRP5	4
										7473	WNT3	4
										896	CCND3	4
										4775	NFATC3	4
										23401	FRAT2	4
										80319	CXXC4	4
										5519	PPP2R1B	4
										5526	PPP2R5B	4
										5529	PPP2R5E	4
										80326	WNT10A	4
										4772	NFATC1	4
										5530	PPP3CA	4
										5879	RAC1	4
										6477	SIAH1	4
										1387	CREBBP	4
										5516	PPP2CB	4
										7475	WNT6	4
										23291	FBXW11	4
										7481	WNT11	4
										57216	VANGL2	4
										498	ATP5A1	5
										29796	UQCR10	5
										23385	NCSTN	5
										4708	NDUFB2	5
										4701	NDUFA7	5
										25825	BACE2	5
										4718	NDUFC2	5
										4711	NDUFB5	5
										516	ATP5G1	5
										3553	IL1B	5
										1337	COX6A1	5
										2903	GRIN2A	5
										7381	UQCRB	5
										374291	NDUFS7	5
										9451	EIF2AK3	5
										823	CAPN1	5
										4716	NDUFB10	5
										637	BID	5
										10975	UQCR11	5
										1345	COX6C	5
										801	CALM1	5
										5595	MAPK3	5
										1537	CYC1	5
										5331	PLCB3	5
										836	CASP3	5
										8851	CDK5R1	5
										1340	COX6B1	5
										4720	NDUFS2	5
										2597	GAPDH	5
										4723	NDUFV1	5
										84701	COX4I2	5
										4728	NDUFS8	5
										3028	HSD17B10	5
										513	ATP5D	5
										1327	COX4I1	5
										4713	NDUFB7	5
										4725	NDUFS5	5
										7388	UQCRH	5
										322	APBB1	5
										351	APP	5
										824	CAPN2	5
										498	ATP5A1	6
										7314	UBB	6
										29796	UQCR10	6
										4708	NDUFB2	6
										291	SLC25A4	6
										4701	NDUFA7	6
										7327	UBE2G2	6
										4718	NDUFC2	6
										4711	NDUFB5	6
										292	SLC25A5	6
										516	ATP5G1	6
										1337	COX6A1	6
										7381	UQCRB	6
										374291	NDUFS7	6
										4716	NDUFB10	6
										10975	UQCR11	6
										1345	COX6C	6
										1537	CYC1	6
										51465	UBE2J1	6
										65018	PINK1	6
										836	CASP3	6
										7317	UBA1	6
										1340	COX6B1	6
										4720	NDUFS2	6
										4723	NDUFV1	6
										84701	COX4I2	6
										4728	NDUFS8	6
										7326	UBE2G1	6
										513	ATP5D	6
										1327	COX4I1	6
										4713	NDUFB7	6
										4725	NDUFS5	6
										7388	UQCRH	6
										7345	UCHL1	6
										11213	IRAK3	7
										8743	TNFSF10	7
										7132	TNFRSF1A	7
										843	CASP10	7
										23052	ENDOD1	7
										10000	AKT3	7
										5567	PRKACB	7
										5294	PIK3CG	7
										8503	PIK3R3	7
										3554	IL1R1	7
										5295	PIK3R1	7
										1439	CSF2RB	7
										5981	RFC1	8
										57804	POLD4	8
										5887	RAD23B	8
										5984	RFC4	8
										5111	PCNA	8
										10714	POLD3	8
										8450	CUL4B	8
										5983	RFC3	8
										5982	RFC2	8
										5985	RFC5	8
										1161	ERCC8	8
										4331	MNAT1	8
										3978	LIG1	8
										1022	CDK7	8
										404672	GTF2H5	8
										5427	POLE2	8
										2965	GTF2H1	8
										2967	GTF2H3	8
										5425	POLD2	8
										2072	ERCC4	8

## Sheet: Reactome pathways (MSigDB)
Gene set name	Set size	Set genes in ranking	Top hits genes	Enrichment score	emp. P-value	Q-value
REACTOME_TRANSLATION	295	248	114	-0.582	0.001	0.065
REACTOME_ANTIVIRAL_MECHANISM_BY_IFN_STIMULATED_GENES	82	73	15	0.666	0.001	0.065
REACTOME_DEFENSINS	52	9	2	0.896	0.001	0.065
REACTOME_SRP_DEPENDENT_COTRANSLATIONAL_PROTEIN_TARGETING_TO_MEMBRANE	113	90	65	-0.798	0.001	0.065
REACTOME_CELL_SURFACE_INTERACTIONS_AT_THE_VASCULAR_WALL	194	108	21	0.563	0.001	0.065
REACTOME_ACTIVATION_OF_THE_MRNA_UPON_BINDING_OF_THE_CAP_BINDING_COMPLEX_AND_EIFS_AND_SUBSEQUENT_BINDING_TO_43S	60	45	32	-0.735	0.001	0.065
REACTOME_REGULATION_OF_BETA_CELL_DEVELOPMENT	42	33	7	0.765	0.001	0.065
REACTOME_REGULATION_OF_GENE_EXPRESSION_IN_BETA_CELLS	21	18	4	0.78	0.001	0.065
REACTOME_INTERFERON_ALPHA_BETA_SIGNALING	70	59	21	0.75	0.001	0.065
REACTOME_INTERFERON_SIGNALING	202	170	48	0.609	0.001	0.065
REACTOME_CYTOKINE_SIGNALING_IN_IMMUNE_SYSTEM	856	720	146	0.441	0.001	0.065
REACTOME_DNA_STRAND_ELONGATION	32	30	22	0.708	0.001	0.065
REACTOME_INFLUENZA_INFECTION	156	128	68	-0.592	0.001	0.065
REACTOME_SELENOAMINO_ACID_METABOLISM	118	94	64	-0.783	0.001	0.065
REACTOME_LIGAND_RECEPTOR_INTERACTIONS	8	6	1	0.926	0.001	0.065
REACTOME_RRNA_PROCESSING	205	165	81	-0.656	0.001	0.065
REACTOME_EUKARYOTIC_TRANSLATION_INITIATION	120	94	71	-0.792	0.001	0.065
REACTOME_RRNA_PROCESSING_IN_THE_NUCLEUS_AND_CYTOSOL	193	158	77	-0.66	0.001	0.065
REACTOME_OAS_ANTIVIRAL_RESPONSE	9	8	5	0.929	0.001	0.065
REACTOME_REGULATION_OF_EXPRESSION_OF_SLITS_AND_ROBOS	172	143	69	-0.596	0.001	0.065
REACTOME_NONSENSE_MEDIATED_DECAY_NMD	116	92	64	-0.771	0.001	0.065
REACTOME_LONG_TERM_POTENTIATION	23	22	4	0.73	0.001	0.065
REACTOME_NONSENSE_MEDIATED_DECAY_NMD_INDEPENDENT_OF_THE_EXON_JUNCTION_COMPLEX_EJC	96	75	62	-0.857	0.001	0.065
REACTOME_CELL_CYCLE	642	566	284	0.436	0.002	0.111
REACTOME_CELL_CYCLE_MITOTIC	536	468	226	0.435	0.002	0.111
REACTOME_SIGNALING_BY_ROBO_RECEPTORS	218	188	77	-0.509	0.002	0.111
REACTOME_SURFACTANT_METABOLISM	30	19	7	0.776	0.002	0.111
REACTOME_BETA_DEFENSINS	42	5	1	0.937	0.003	0.14
REACTOME_ACTIVATION_OF_ATR_IN_RESPONSE_TO_REPLICATION_STRESS	37	34	24	0.691	0.003	0.14
REACTOME_REGULATION_OF_GENE_EXPRESSION_IN_LATE_STAGE_BRANCHING_MORPHOGENESIS_PANCREATIC_BUD_PRECURSOR_CELLS	16	12	6	0.802	0.003	0.14
REACTOME_HOMOLOGOUS_DNA_PAIRING_AND_STRAND_EXCHANGE	42	40	26	0.671	0.003	0.14
REACTOME_REACTIONS_SPECIFIC_TO_THE_COMPLEX_N_GLYCAN_SYNTHESIS_PATHWAY	10	8	4	-0.889	0.003	0.14
REACTOME_GLYCEROPHOSPHOLIPID_BIOSYNTHESIS	128	102	32	0.554	0.004	0.176
REACTOME_MET_RECEPTOR_ACTIVATION	6	5	2	0.94	0.004	0.176
REACTOME_METABOLISM_OF_RNA	672	574	166	-0.333	0.004	0.186
REACTOME_P2Y_RECEPTORS	12	8	1	0.864	0.005	0.208
REACTOME_G_ALPHA_Q_SIGNALLING_EVENTS	217	163	31	0.48	0.006	0.243
REACTOME_SYNTHESIS_OF_BILE_ACIDS_AND_BILE_SALTS	34	24	5	0.684	0.007	0.262
REACTOME_CHEMOKINE_RECEPTORS_BIND_CHEMOKINES	48	30	11	0.663	0.007	0.262
REACTOME_ION_HOMEOSTASIS	54	47	6	0.612	0.007	0.262
REACTOME_SIGNALLING_TO_P38_VIA_RIT_AND_RIN	5	3	2	0.957	0.008	0.278
REACTOME_INTERFERON_GAMMA_SIGNALING	93	79	27	0.539	0.008	0.278
REACTOME_RUNX2_REGULATES_GENES_INVOLVED_IN_CELL_MIGRATION	8	7	3	0.868	0.008	0.278
REACTOME_BILE_ACID_AND_BILE_SALT_METABOLISM	43	29	6	0.665	0.01	0.333
REACTOME_SYNTHESIS_OF_PC	28	25	12	0.684	0.01	0.333
REACTOME_SYNTHESIS_OF_BILE_ACIDS_AND_BILE_SALTS_VIA_7ALPHA_HYDROXYCHOLESTEROL	24	16	5	0.732	0.015	0.347
REACTOME_YAP1_AND_WWTR1_TAZ_STIMULATED_GENE_EXPRESSION	15	14	3	-0.742	0.015	0.347
REACTOME_METABOLISM_OF_AMINO_ACIDS_AND_DERIVATIVES	372	311	106	-0.41	0.015	0.347
REACTOME_BIOLOGICAL_OXIDATIONS	221	164	42	0.474	0.012	0.347
REACTOME_AXON_GUIDANCE	554	492	126	-0.307	0.012	0.347
REACTOME_TIGHT_JUNCTION_INTERACTIONS	30	27	4	0.662	0.014	0.347
REACTOME_PLATELET_CALCIUM_HOMEOSTASIS	28	24	5	0.693	0.016	0.347
REACTOME_ION_TRANSPORT_BY_P_TYPE_ATPASES	55	51	10	0.598	0.011	0.347
REACTOME_ION_CHANNEL_TRANSPORT	183	159	31	0.477	0.012	0.347
REACTOME_HEMOSTASIS	674	511	73	0.412	0.015	0.347
REACTOME_GLUTATHIONE_CONJUGATION	36	29	14	0.644	0.013	0.347
REACTOME_G2_M_DNA_DAMAGE_CHECKPOINT	95	72	43	0.534	0.016	0.347
REACTOME_CHOLESTEROL_BIOSYNTHESIS	25	21	12	0.688	0.014	0.347
REACTOME_ELEVATION_OF_CYTOSOLIC_CA2PLUS_LEVELS	16	13	4	0.769	0.016	0.347
REACTOME_REMOVAL_OF_AMINOTERMINAL_PROPEPTIDES_FROM_GAMMA_CARBOXYLATED_PROTEINS	10	7	1	-0.853	0.012	0.347
REACTOME_SYNTHESIS_OF_IP2_IP_AND_INS_IN_THE_CYTOSOL	14	13	5	0.763	0.015	0.347
REACTOME_MINERALOCORTICOID_BIOSYNTHESIS	6	3	1	-0.957	0.014	0.347
REACTOME_FREE_FATTY_ACIDS_REGULATE_INSULIN_SECRETION	11	8	3	0.852	0.013	0.347
REACTOME_RAS_ACTIVATION_UPON_CA2PLUS_INFLUX_THROUGH_NMDA_RECEPTOR	20	19	4	0.709	0.016	0.347
REACTOME_FREE_FATTY_ACID_RECEPTORS	5	2	1	0.972	0.015	0.347
REACTOME_HDR_THROUGH_SINGLE_STRAND_ANNEALING_SSA	37	35	23	0.653	0.012	0.347
REACTOME_DISEASES_ASSOCIATED_WITH_SURFACTANT_METABOLISM	10	6	2	0.884	0.014	0.347
REACTOME_RESOLUTION_OF_D_LOOP_STRUCTURES_THROUGH_SYNTHESIS_DEPENDENT_STRAND_ANNEALING_SDSA	26	25	15	0.679	0.014	0.347
REACTOME_RUNX3_REGULATES_NOTCH_SIGNALING	14	13	6	0.757	0.011	0.347
REACTOME_SIGNALING_BY_EGFR	49	45	11	0.588	0.017	0.353
REACTOME_REGULATION_OF_GENE_EXPRESSION_IN_EARLY_PANCREATIC_PRECURSOR_CELLS	8	3	2	0.942	0.017	0.353
REACTOME_ONCOGENIC_MAPK_SIGNALING	81	74	23	0.529	0.017	0.353
REACTOME_REGULATION_OF_COMMISSURAL_AXON_PATHFINDING_BY_SLIT_AND_ROBO	10	10	1	0.815	0.018	0.364
REACTOME_CYCLIN_A_B1_B2_ASSOCIATED_EVENTS_DURING_G2_M_TRANSITION	25	22	16	0.669	0.018	0.364
REACTOME_ACTIVATION_OF_THE_PRE_REPLICATIVE_COMPLEX	33	29	18	0.634	0.019	0.369
REACTOME_TP53_REGULATES_TRANSCRIPTION_OF_SEVERAL_ADDITIONAL_CELL_DEATH_GENES_WHOSE_SPECIFIC_ROLES_IN_P53_DEPENDENT_APOPTOSIS_REMAIN_UNCERTAIN	14	14	5	-0.734	0.019	0.369
REACTOME_NEGATIVE_REGULATION_OF_NMDA_RECEPTOR_MEDIATED_NEURONAL_TRANSMISSION	21	19	3	0.685	0.019	0.369
REACTOME_TRIGLYCERIDE_BIOSYNTHESIS	14	10	3	0.797	0.023	0.378
REACTOME_PHOSPHOLIPID_METABOLISM	211	180	52	0.458	0.022	0.378
REACTOME_NEGATIVE_REGULATION_OF_THE_PI3K_AKT_NETWORK	110	90	34	0.511	0.022	0.378
REACTOME_CELL_CYCLE_CHECKPOINTS	291	250	122	0.434	0.024	0.378
REACTOME_MITOTIC_G1_G1_S_PHASES	149	136	55	0.481	0.022	0.378
REACTOME_GPCR_LIGAND_BINDING	454	282	31	0.426	0.024	0.378
REACTOME_CHROMOSOME_MAINTENANCE	109	81	44	0.517	0.024	0.378
REACTOME_LAGGING_STRAND_SYNTHESIS	20	19	13	0.691	0.023	0.378
REACTOME_SYNTHESIS_OF_BILE_ACIDS_AND_BILE_SALTS_VIA_27_HYDROXYCHOLESTEROL	15	8	3	0.813	0.024	0.378
REACTOME_ONCOGENE_INDUCED_SENESCENCE	35	30	15	0.615	0.022	0.378
REACTOME_ACETYLCHOLINE_REGULATES_INSULIN_SECRETION	10	9	2	0.802	0.024	0.378
REACTOME_FORMYL_PEPTIDE_RECEPTORS_BIND_FORMYL_PEPTIDES_AND_MANY_OTHER_LIGANDS	8	4	3	-0.915	0.022	0.378
REACTOME_INFECTIOUS_DISEASE	382	330	93	-0.363	0.023	0.378
REACTOME_MAPK_FAMILY_SIGNALING_CASCADES	296	248	63	0.434	0.023	0.378
REACTOME_HDR_THROUGH_HOMOLOGOUS_RECOMBINATION_HRR	67	61	37	0.555	0.024	0.378
REACTOME_HOMOLOGY_DIRECTED_REPAIR	138	110	60	0.501	0.02	0.378
REACTOME_LEADING_STRAND_SYNTHESIS	14	14	11	0.725	0.022	0.378
REACTOME_NOTCH3_INTRACELLULAR_DOMAIN_REGULATES_TRANSCRIPTION	25	22	7	0.679	0.023	0.378
REACTOME_AFLATOXIN_ACTIVATION_AND_DETOXIFICATION	19	13	4	0.755	0.026	0.405
REACTOME_MEIOTIC_RECOMBINATION	85	56	27	0.553	0.027	0.412
REACTOME_G1_S_SPECIFIC_TRANSCRIPTION	29	27	17	0.633	0.027	0.412
REACTOME_NECTIN_NECL_TRANS_HETERODIMERIZATION	7	7	2	0.823	0.029	0.43
REACTOME_CARDIAC_CONDUCTION	139	111	11	0.487	0.029	0.43
REACTOME_SIGNALING_BY_BRAF_AND_RAF_FUSIONS	65	59	19	0.545	0.029	0.43
REACTOME_WAX_AND_PLASMALOGEN_BIOSYNTHESIS	7	7	3	0.81	0.03	0.44
REACTOME_VASOPRESSIN_LIKE_RECEPTORS	6	3	1	0.929	0.031	0.451
REACTOME_CLASS_A_1_RHODOPSIN_LIKE_RECEPTORS	321	190	25	0.442	0.032	0.456
REACTOME_RELEASE_OF_HH_NP_FROM_THE_SECRETING_CELL	8	6	2	0.848	0.032	0.456
REACTOME_E2F_MEDIATED_REGULATION_OF_DNA_REPLICATION	22	18	12	0.688	0.033	0.462
REACTOME_HDMS_DEMETHYLATE_HISTONES	48	34	15	0.603	0.033	0.462
REACTOME_GAB1_SIGNALOSOME	17	15	7	0.7	0.036	0.466
REACTOME_ADENYLATE_CYCLASE_INHIBITORY_PATHWAY	14	12	1	0.732	0.037	0.466
REACTOME_ASPARAGINE_N_LINKED_GLYCOSYLATION	304	275	44	-0.275	0.035	0.466
REACTOME_UNWINDING_OF_DNA	12	11	9	0.747	0.037	0.466
REACTOME_COMPLEMENT_CASCADE	114	32	5	0.602	0.037	0.466
REACTOME_PHASE_II_CONJUGATION_OF_COMPOUNDS	109	82	21	0.501	0.036	0.466
REACTOME_PRC2_METHYLATES_HISTONES_AND_DNA	71	44	23	0.573	0.035	0.466
REACTOME_SYNTHESIS_SECRETION_AND_INACTIVATION_OF_GLUCOSE_DEPENDENT_INSULINOTROPIC_POLYPEPTIDE_GIP	13	9	1	0.77	0.037	0.466
REACTOME_DNA_DAMAGE_BYPASS	48	44	26	0.565	0.036	0.466
REACTOME_REELIN_SIGNALLING_PATHWAY	5	4	2	0.896	0.035	0.466
REACTOME_LIPOPHAGY	9	9	4	-0.771	0.035	0.466
REACTOME_SERINE_BIOSYNTHESIS	9	9	6	0.778	0.034	0.466
REACTOME_NUCLEOTIDE_LIKE_PURINERGIC_RECEPTORS	16	12	2	0.741	0.038	0.47
REACTOME_TELOMERE_C_STRAND_LAGGING_STRAND_SYNTHESIS	24	22	13	0.639	0.038	0.47
REACTOME_BASE_EXCISION_REPAIR	91	67	32	0.51	0.041	0.491
REACTOME_RESOLUTION_OF_AP_SITES_VIA_THE_MULTIPLE_NUCLEOTIDE_PATCH_REPLACEMENT_PATHWAY	25	23	15	0.635	0.042	0.491
REACTOME_SIGNALING_BY_GPCR	1174	646	70	0.376	0.042	0.491
REACTOME_ADENYLATE_CYCLASE_ACTIVATING_PATHWAY	10	10	1	0.745	0.042	0.491
REACTOME_CTLA4_INHIBITORY_SIGNALING	21	18	12	0.67	0.041	0.491
REACTOME_SYNDECAN_INTERACTIONS	27	23	5	0.64	0.041	0.491
REACTOME_FATTY_ACIDS_BOUND_TO_GPR40_FFAR1_REGULATE_INSULIN_SECRETION	8	6	2	0.838	0.04	0.491
REACTOME_GAMMA_CARBOXYLATION_TRANSPORT_AND_AMINO_TERMINAL_CLEAVAGE_OF_PROTEINS	11	8	1	-0.774	0.045	0.492
REACTOME_HIGHLY_CALCIUM_PERMEABLE_POSTSYNAPTIC_NICOTINIC_ACETYLCHOLINE_RECEPTORS	11	9	2	0.766	0.043	0.492
REACTOME_IRS_MEDIATED_SIGNALLING	48	36	12	0.582	0.045	0.492
REACTOME_CA2PLUS_ACTIVATED_KPLUS_CHANNELS	9	7	2	-0.796	0.043	0.492
REACTOME_REGULATION_OF_CHOLESTEROL_BIOSYNTHESIS_BY_SREBP_SREBF	55	51	22	0.542	0.046	0.492
REACTOME_FGFR1C_LIGAND_BINDING_AND_ACTIVATION	12	7	1	0.8	0.045	0.492
REACTOME_SIGNAL_REGULATORY_PROTEIN_FAMILY_INTERACTIONS	16	15	6	-0.693	0.046	0.492
REACTOME_CASPASE_ACTIVATION_VIA_DEPENDENCE_RECEPTORS_IN_THE_ABSENCE_OF_LIGAND	10	10	4	-0.752	0.044	0.492
REACTOME_UNBLOCKING_OF_NMDA_RECEPTORS_GLUTAMATE_BINDING_AND_ACTIVATION	21	20	3	0.644	0.044	0.492
REACTOME_PI_3K_CASCADE:FGFR1	21	14	8	0.704	0.045	0.492
REACTOME_DNA_DOUBLE_STRAND_BREAK_REPAIR	166	138	70	0.449	0.046	0.492
REACTOME_HIGHLY_CALCIUM_PERMEABLE_NICOTINIC_ACETYLCHOLINE_RECEPTORS	9	8	2	0.78	0.045	0.492
REACTOME_TRANSPORT_OF_SMALL_MOLECULES	728	621	108	0.383	0.047	0.499
REACTOME_MEIOSIS	117	85	39	0.484	0.05	0.512
REACTOME_TRANSPORT_OF_ORGANIC_ANIONS	12	8	2	0.776	0.049	0.512
REACTOME_DNA_DAMAGE_TELOMERE_STRESS_INDUCED_SENESCENCE	80	57	32	0.526	0.052	0.512
REACTOME_NEPHRIN_FAMILY_INTERACTIONS	23	18	8	0.649	0.051	0.512
REACTOME_INACTIVATION_OF_CDC42_AND_RAC1	8	8	1	0.774	0.05	0.512
REACTOME_CREB1_PHOSPHORYLATION_THROUGH_NMDA_RECEPTOR_MEDIATED_ACTIVATION_OF_RAS_SIGNALING	28	27	7	0.598	0.052	0.512
REACTOME_RESOLUTION_OF_D_LOOP_STRUCTURES	34	30	17	0.602	0.051	0.512
REACTOME_SIGNALING_BY_RAS_MUTANTS	58	53	14	0.53	0.052	0.512
REACTOME_TRANSCRIPTIONAL_REGULATION_BY_RUNX1	237	181	23	-0.245	0.05	0.512
REACTOME_TRANSCRIPTIONAL_REGULATION_BY_E2F6	34	33	22	0.583	0.052	0.512
REACTOME_ACTIVATION_OF_AMPK_DOWNSTREAM_OF_NMDARS	28	27	9	-0.609	0.05	0.512
REACTOME_COBALAMIN_CBL_VITAMIN_B12_TRANSPORT_AND_METABOLISM	21	17	2	0.667	0.055	0.528
REACTOME_VITAMIN_D_CALCIFEROL_METABOLISM	11	10	2	-0.737	0.054	0.528
REACTOME_TRANSPORT_OF_FATTY_ACIDS	8	6	2	-0.807	0.055	0.528
REACTOME_RUNX3_REGULATES_YAP1_MEDIATED_TRANSCRIPTION	8	8	2	-0.776	0.055	0.528
REACTOME_G0_AND_EARLY_G1	27	25	17	0.618	0.056	0.53
REACTOME_INHIBITION_OF_REPLICATION_INITIATION_OF_DAMAGED_DNA_BY_RB1_E2F1	13	10	8	0.734	0.057	0.53
REACTOME_CELLULAR_SENESCENCE	194	155	78	0.436	0.056	0.53
REACTOME_ROLE_OF_ABL_IN_ROBO_SLIT_SIGNALING	8	8	5	0.776	0.057	0.53
REACTOME_RNF_MUTANTS_SHOW_ENHANCED_WNT_SIGNALING_AND_PROLIFERATION	8	7	3	0.783	0.057	0.53
REACTOME_VITAMIN_B5_PANTOTHENATE_METABOLISM	17	13	2	0.69	0.06	0.535
REACTOME_G_ALPHA_I_SIGNALLING_EVENTS	403	289	35	0.408	0.059	0.535
REACTOME_S_PHASE	161	147	69	0.443	0.059	0.535
REACTOME_TRANSCRIPTION_OF_E2F_TARGETS_UNDER_NEGATIVE_CONTROL_BY_P107_RBL1_AND_P130_RBL2_IN_COMPLEX_WITH_HDAC1	16	15	7	0.668	0.059	0.535
REACTOME_POLO_LIKE_KINASE_MEDIATED_EVENTS	16	15	10	0.673	0.058	0.535
REACTOME_PI_3K_CASCADE:FGFR4	20	14	7	0.69	0.06	0.535
REACTOME_SIGNALING_BY_MODERATE_KINASE_ACTIVITY_BRAF_MUTANTS	45	41	8	0.558	0.06	0.535
REACTOME_SPHINGOLIPID_DE_NOVO_BIOSYNTHESIS	44	33	7	0.559	0.063	0.539
REACTOME_IONOTROPIC_ACTIVITY_OF_KAINATE_RECEPTORS	10	10	3	0.718	0.063	0.539
REACTOME_INCRETIN_SYNTHESIS_SECRETION_AND_INACTIVATION	23	14	1	0.681	0.062	0.539
REACTOME_CONSTITUTIVE_SIGNALING_BY_ABERRANT_PI3K_IN_CANCER	75	61	21	0.506	0.062	0.539
REACTOME_INTRA_GOLGI_AND_RETROGRADE_GOLGI_TO_ER_TRAFFIC	202	187	39	-0.214	0.062	0.539
REACTOME_NUCLEOSOME_ASSEMBLY	73	47	26	0.525	0.062	0.539
REACTOME_TRANSCRIPTIONAL_REGULATION_BY_THE_AP_2_TFAP2_FAMILY_OF_TRANSCRIPTION_FACTORS	38	31	11	0.573	0.063	0.539
REACTOME_O2_CO2_EXCHANGE_IN_ERYTHROCYTES	13	8	2	0.756	0.064	0.545
REACTOME_ACTIVATION_OF_GENE_EXPRESSION_BY_SREBF_SREBP	42	39	18	0.555	0.065	0.55
REACTOME_PROTEIN_LOCALIZATION	164	147	55	-0.401	0.066	0.556
REACTOME_CASPASE_MEDIATED_CLEAVAGE_OF_CYTOSKELETAL_PROTEINS	12	12	6	0.707	0.067	0.557
REACTOME_SIGNALING_BY_TYPE_1_INSULIN_LIKE_GROWTH_FACTOR_1_RECEPTOR_IGF1R	54	41	12	0.546	0.067	0.557
REACTOME_DEFECTIVE_CSF2RB_CAUSES_PULMONARY_SURFACTANT_METABOLISM_DYSFUNCTION_5_SMDP5	8	4	1	0.852	0.068	0.56
REACTOME_MET_INTERACTS_WITH_TNS_PROTEINS	5	5	1	-0.836	0.068	0.56
REACTOME_BRANCHED_CHAIN_AMINO_ACID_CATABOLISM	19	19	8	-0.632	0.069	0.562
REACTOME_SIGNALING_BY_WNT_IN_CANCER	34	29	15	0.58	0.069	0.562
REACTOME_POST_TRANSLATIONAL_PROTEIN_MODIFICATION	1429	1194	348	0.228	0.071	0.569
REACTOME_ALPHA_DEFENSINS	10	4	1	0.86	0.071	0.569
REACTOME_PROCESSING_OF_DNA_DOUBLE_STRAND_BREAK_ENDS	98	74	35	0.483	0.071	0.569
REACTOME_VEGF_LIGAND_RECEPTOR_INTERACTIONS	8	6	2	0.816	0.073	0.572
REACTOME_METABOLISM_OF_PORPHYRINS	16	15	7	-0.67	0.073	0.572
REACTOME_DEFECTS_IN_COBALAMIN_B12_METABOLISM	14	12	2	0.705	0.073	0.572
REACTOME_DNA_METHYLATION	63	36	18	0.55	0.072	0.572
REACTOME_CRMPS_IN_SEMA3A_SIGNALING	16	14	3	0.666	0.078	0.576
REACTOME_DNA_REPAIR	331	282	133	0.405	0.08	0.576
REACTOME_TRAF6_MEDIATED_IRF7_ACTIVATION	29	20	9	0.615	0.08	0.576
REACTOME_REGULATION_OF_IFNA_SIGNALING	26	18	6	0.629	0.077	0.576
REACTOME_DNA_REPLICATION	127	115	56	0.44	0.082	0.576
REACTOME_TELOMERE_MAINTENANCE	82	58	29	0.496	0.083	0.576
REACTOME_G2_M_CHECKPOINTS	168	139	57	0.432	0.081	0.576
REACTOME_TRANSLESION_SYNTHESIS_BY_Y_FAMILY_DNA_POLYMERASES_BYPASSES_LESIONS_ON_DNA_TEMPLATE	39	36	21	0.547	0.082	0.576
REACTOME_REPRODUCTION	143	102	41	0.454	0.082	0.576
REACTOME_HOST_INTERACTIONS_WITH_INFLUENZA_FACTORS	43	37	14	0.545	0.074	0.576
REACTOME_HEME_DEGRADATION	5	5	3	-0.829	0.082	0.576
REACTOME_NICOTINAMIDE_SALVAGING	19	15	6	0.664	0.082	0.576
REACTOME_THE_RETINOID_CYCLE_IN_CONES_DAYLIGHT_VISION	7	3	1	0.883	0.079	0.576
REACTOME_CONDENSATION_OF_PROPHASE_CHROMOSOMES	72	43	21	0.535	0.078	0.576
REACTOME_SENESCENCE_ASSOCIATED_SECRETORY_PHENOTYPE_SASP	108	78	40	0.462	0.083	0.576
REACTOME_SIGNALING_BY_NOTCH1_T_7_9_NOTCH1:M1580_K2555_TRANSLOCATION_MUTANT	7	6	5	0.785	0.083	0.576
REACTOME_NRCAM_INTERACTIONS	7	7	3	0.774	0.081	0.576
REACTOME_MISCELLANEOUS_TRANSPORT_AND_BINDING_EVENTS	26	20	6	0.617	0.079	0.576
REACTOME_SIGNALING_BY_FGFR1	50	39	18	0.538	0.08	0.576
REACTOME_TERMINATION_OF_TRANSLESION_DNA_SYNTHESIS	32	29	18	0.572	0.079	0.576
REACTOME_TRNA_MODIFICATION_IN_THE_MITOCHONDRION	9	9	4	-0.722	0.083	0.576
REACTOME_NEUREXINS_AND_NEUROLIGINS	57	51	7	0.514	0.082	0.576
REACTOME_MITOTIC_PROPHASE	141	106	48	0.453	0.082	0.576
REACTOME_CHYLOMICRON_REMODELING	10	6	2	-0.792	0.077	0.576
REACTOME_TRIGLYCERIDE_METABOLISM	38	27	5	0.569	0.076	0.576
REACTOME_REGULATION_OF_CYTOSKELETAL_REMODELING_AND_CELL_SPREADING_BY_IPP_COMPLEX_COMPONENTS	8	7	3	0.768	0.084	0.577
REACTOME_MAP2K_AND_MAPK_ACTIVATION	40	36	7	0.544	0.084	0.577
REACTOME_SIGNALING_BY_NOTCH3	49	43	13	0.525	0.086	0.58
REACTOME_METABOLISM_OF_LIPIDS	738	613	135	0.372	0.085	0.58
REACTOME_FASL_CD95L_SIGNALING	5	5	2	0.807	0.086	0.58
REACTOME_NTRK2_ACTIVATES_RAC1	5	5	3	0.819	0.086	0.58
REACTOME_FGFR1_LIGAND_BINDING_AND_ACTIVATION	16	8	2	0.746	0.087	0.582
REACTOME_PHASE_0_RAPID_DEPOLARISATION	44	39	5	0.529	0.087	0.582
REACTOME_G1_PHASE	44	39	22	0.515	0.089	0.587
REACTOME_ETHANOL_OXIDATION	12	10	4	0.706	0.09	0.587
REACTOME_THE_CITRIC_ACID_TCA_CYCLE_AND_RESPIRATORY_ELECTRON_TRANSPORT	173	136	60	-0.369	0.088	0.587
REACTOME_SYNTHESIS_OF_EPOXY_EET_AND_DIHYDROXYEICOSATRIENOIC_ACIDS_DHET	8	6	2	0.783	0.091	0.587
REACTOME_GLI_PROTEINS_BIND_PROMOTERS_OF_HH_RESPONSIVE_GENES_TO_PROMOTE_TRANSCRIPTION	7	6	2	0.786	0.09	0.587
REACTOME_PCNA_DEPENDENT_LONG_PATCH_BASE_EXCISION_REPAIR	21	19	12	0.619	0.091	0.587
REACTOME_PHOSPHOLIPASE_C_MEDIATED_CASCADE_FGFR4	15	9	1	0.729	0.091	0.587
REACTOME_DISSOLUTION_OF_FIBRIN_CLOT	13	13	8	0.668	0.091	0.587
REACTOME_GAMMA_CARBOXYLATION_HYPUSINE_FORMATION_AND_ARYLSULFATASE_ACTIVATION	39	29	6	-0.554	0.093	0.598
REACTOME_SIGNALING_BY_FGFR1_IN_DISEASE	38	34	15	0.552	0.094	0.599
REACTOME_NEGATIVE_REGULATORS_OF_DDX58_IFIH1_SIGNALING	34	34	6	0.547	0.094	0.599
REACTOME_CLEC7A_DECTIN_1_INDUCES_NFAT_ACTIVATION	11	11	6	0.673	0.095	0.603
REACTOME_REGULATION_OF_IFNG_SIGNALING	14	13	9	0.656	0.096	0.604
REACTOME_GLUTAMATE_AND_GLUTAMINE_METABOLISM	14	14	8	-0.636	0.096	0.604
REACTOME_INSULIN_RECEPTOR_SIGNALLING_CASCADE	54	42	13	0.518	0.097	0.606
REACTOME_REGULATION_OF_INSULIN_SECRETION	78	70	9	0.481	0.099	0.606
REACTOME_SIRT1_NEGATIVELY_REGULATES_RRNA_EXPRESSION	66	37	17	0.518	0.098	0.606
REACTOME_DOWNSTREAM_SIGNALING_OF_ACTIVATED_FGFR1	31	23	10	0.587	0.098	0.606
REACTOME_CREATINE_METABOLISM	11	9	2	0.724	0.099	0.606
REACTOME_GOLGI_TO_ER_RETROGRADE_TRANSPORT	133	124	29	-0.275	0.099	0.606
REACTOME_METABOLISM_OF_STEROIDS	150	119	30	0.438	0.098	0.606
REACTOME_VITAMIN_C_ASCORBATE_METABOLISM	8	8	2	-0.722	0.1	0.609
REACTOME_DDX58_IFIH1_MEDIATED_INDUCTION_OF_INTERFERON_ALPHA_BETA	78	65	20	0.481	0.101	0.61
REACTOME_ROLE_OF_PHOSPHOLIPIDS_IN_PHAGOCYTOSIS	82	21	6	0.605	0.101	0.61
REACTOME_REGULATION_OF_PTEN_MRNA_TRANSLATION	9	5	4	0.789	0.102	0.614
REACTOME_PROTEIN_FOLDING	102	94	24	-0.4	0.103	0.619
REACTOME_RESPIRATORY_ELECTRON_TRANSPORT_ATP_SYNTHESIS_BY_CHEMIOSMOTIC_COUPLING_AND_HEAT_PRODUCTION_BY_UNCOUPLING_PROTEINS	122	88	45	-0.44	0.103	0.619
REACTOME_IMMUNOREGULATORY_INTERACTIONS_BETWEEN_A_LYMPHOID_AND_A_NON_LYMPHOID_CELL	186	102	17	0.438	0.105	0.622
REACTOME_NF_KB_ACTIVATION_THROUGH_FADD_RIP_1_PATHWAY_MEDIATED_BY_CASPASE_8_AND_10	12	12	3	0.671	0.105	0.622
REACTOME_FGFR1B_LIGAND_BINDING_AND_ACTIVATION	6	3	1	0.864	0.106	0.625
REACTOME_TRANSPORT_TO_THE_GOLGI_AND_SUBSEQUENT_MODIFICATION	185	166	23	-0.283	0.108	0.628
REACTOME_NON_INTEGRIN_MEMBRANE_ECM_INTERACTIONS	59	54	8	0.492	0.109	0.628
REACTOME_TYPE_I_HEMIDESMOSOME_ASSEMBLY	11	9	2	-0.708	0.108	0.628
REACTOME_DISEASES_OF_SIGNAL_TRANSDUCTION	386	341	69	0.385	0.109	0.628
REACTOME_PTK6_PROMOTES_HIF1A_STABILIZATION	6	6	3	0.772	0.108	0.628
REACTOME_BIOSYNTHESIS_OF_MARESINS	8	6	2	-0.766	0.109	0.628
REACTOME_DISEASES_ASSOCIATED_WITH_O_GLYCOSYLATION_OF_PROTEINS	68	58	6	-0.482	0.11	0.631
REACTOME_OPSINS	9	4	1	0.829	0.112	0.633
REACTOME_CELL_CELL_JUNCTION_ORGANIZATION	65	59	9	0.477	0.112	0.633
REACTOME_SYNTHESIS_OF_PG	8	7	2	0.741	0.112	0.633
REACTOME_SYNTHESIS_OF_PIPS_AT_THE_ER_MEMBRANE	5	5	3	0.788	0.111	0.633
REACTOME_TRANSCRIPTIONAL_REGULATION_OF_GRANULOPOIESIS	88	59	28	0.471	0.113	0.636
REACTOME_TRAIL_SIGNALING	8	7	3	0.73	0.114	0.637
REACTOME_RUNX2_REGULATES_CHONDROCYTE_MATURATION	5	5	2	0.793	0.114	0.637
REACTOME_CYTOCHROME_P450_ARRANGED_BY_SUBSTRATE_TYPE	65	48	8	0.497	0.12	0.64
REACTOME_PROCESSIVE_SYNTHESIS_ON_THE_LAGGING_STRAND	15	14	8	0.636	0.121	0.64
REACTOME_POST_CHAPERONIN_TUBULIN_FOLDING_PATHWAY	23	22	7	-0.572	0.121	0.64
REACTOME_SEMA3A_PAK_DEPENDENT_AXON_REPULSION	16	15	2	0.621	0.116	0.64
REACTOME_SEMA3A_PLEXIN_REPULSION_SIGNALING_BY_INHIBITING_INTEGRIN_ADHESION	14	13	2	0.636	0.121	0.64
REACTOME_FORMATION_OF_FIBRIN_CLOT_CLOTTING_CASCADE	39	23	3	0.574	0.12	0.64
REACTOME_ACTIVATION_OF_KAINATE_RECEPTORS_UPON_GLUTAMATE_BINDING	30	28	6	0.543	0.12	0.64
REACTOME_TRANSPORT_OF_CONNEXONS_TO_THE_PLASMA_MEMBRANE	20	19	6	-0.6	0.121	0.64
REACTOME_SYNTHESIS_OF_16_20_HYDROXYEICOSATETRAENOIC_ACIDS_HETE	9	6	2	0.761	0.12	0.64
REACTOME_BINDING_AND_UPTAKE_OF_LIGANDS_BY_SCAVENGER_RECEPTORS	98	34	4	0.526	0.115	0.64
REACTOME_CLEC7A_DECTIN_1_SIGNALING	100	92	27	-0.287	0.116	0.64
REACTOME_C_TYPE_LECTIN_RECEPTORS_CLRS	140	126	34	-0.237	0.12	0.64
REACTOME_DOWNSTREAM_SIGNALING_OF_ACTIVATED_FGFR4	27	21	9	0.58	0.12	0.64
REACTOME_MITOTIC_SPINDLE_CHECKPOINT	110	98	50	0.44	0.117	0.64
REACTOME_DEPURINATION	56	34	16	0.516	0.119	0.64
REACTOME_COPI_DEPENDENT_GOLGI_TO_ER_RETROGRADE_TRAFFIC	99	95	25	-0.329	0.122	0.643
REACTOME_CARBOXYTERMINAL_POST_TRANSLATIONAL_MODIFICATIONS_OF_TUBULIN	42	35	9	-0.529	0.122	0.643
REACTOME_RESPONSE_TO_ELEVATED_PLATELET_CYTOSOLIC_CA2PLUS	132	109	13	0.435	0.123	0.644
REACTOME_SIGNALING_BY_FGFR_IN_DISEASE	63	53	17	0.481	0.129	0.648
REACTOME_CELL_JUNCTION_ORGANIZATION	92	83	13	0.452	0.13	0.648
REACTOME_RESPIRATORY_ELECTRON_TRANSPORT	99	72	26	-0.418	0.129	0.648
REACTOME_TRANSCRIPTION_OF_E2F_TARGETS_UNDER_NEGATIVE_CONTROL_BY_DREAM_COMPLEX	19	17	10	0.596	0.13	0.648
REACTOME_NICOTINATE_METABOLISM	31	24	7	0.571	0.126	0.648
REACTOME_ASSEMBLY_OF_COLLAGEN_FIBRILS_AND_OTHER_MULTIMERIC_STRUCTURES	61	55	3	0.481	0.129	0.648
REACTOME_SCAVENGING_OF_HEME_FROM_PLASMA	69	9	1	0.702	0.131	0.648
REACTOME_DISEASES_ASSOCIATED_WITH_GLYCOSAMINOGLYCAN_METABOLISM	41	30	13	0.54	0.127	0.648
REACTOME_DISEASES_OF_GLYCOSYLATION	143	120	17	-0.275	0.127	0.648
REACTOME_DISASSEMBLY_OF_THE_DESTRUCTION_COMPLEX_AND_RECRUITMENT_OF_AXIN_TO_THE_MEMBRANE	31	25	12	0.538	0.131	0.648
REACTOME_PI_3K_CASCADE:FGFR2	23	14	6	0.639	0.127	0.648
REACTOME_PI_3K_CASCADE:FGFR3	18	14	6	0.63	0.128	0.648
REACTOME_SIGNALING_BY_FGFR4_IN_DISEASE	11	11	7	0.674	0.128	0.648
REACTOME_FGFRL1_MODULATION_OF_FGFR1_SIGNALING	13	8	4	0.7	0.128	0.648
REACTOME_INTERLEUKIN_4_AND_INTERLEUKIN_13_SIGNALING	111	90	20	-0.325	0.125	0.648
REACTOME_RUNX2_REGULATES_OSTEOBLAST_DIFFERENTIATION	24	23	7	0.562	0.127	0.648
REACTOME_ASSEMBLY_OF_ACTIVE_LPL_AND_LIPC_LIPASE_COMPLEXES	19	16	3	-0.62	0.131	0.648
REACTOME_SIGNALING_BY_FGFR4	41	33	14	0.521	0.132	0.65
REACTOME_OTHER_INTERLEUKIN_SIGNALING	288	246	46	0.396	0.133	0.651
REACTOME_PROTEIN_METHYLATION	17	12	8	-0.656	0.133	0.651
REACTOME_ACYL_CHAIN_REMODELLING_OF_PS	22	13	1	0.643	0.135	0.659
REACTOME_NEUROTRANSMITTER_RECEPTORS_AND_POSTSYNAPTIC_SIGNAL_TRANSMISSION	204	177	24	0.405	0.136	0.661
REACTOME_IL_6_TYPE_CYTOKINE_RECEPTOR_LIGAND_INTERACTIONS	17	17	4	0.595	0.137	0.664
REACTOME_SIGNALING_BY_NODAL	20	16	2	-0.592	0.15	0.665
REACTOME_DAG_AND_IP3_SIGNALING	40	39	5	0.494	0.15	0.665
REACTOME_COLLAGEN_FORMATION	90	75	5	0.443	0.155	0.665
REACTOME_MHC_CLASS_II_ANTIGEN_PRESENTATION	124	109	21	-0.322	0.142	0.665
REACTOME_ERKS_ARE_INACTIVATED	13	10	6	0.659	0.151	0.665
REACTOME_EGFR_DOWNREGULATION	31	28	4	0.536	0.143	0.665
REACTOME_ACETYLCHOLINE_BINDING_AND_DOWNSTREAM_EVENTS	14	12	2	0.643	0.144	0.665
REACTOME_FORMATION_OF_TUBULIN_FOLDING_INTERMEDIATES_BY_CCT_TRIC	26	25	8	-0.551	0.141	0.665
REACTOME_PLATELET_HOMEOSTASIS	86	77	19	0.452	0.143	0.665
REACTOME_EARLY_PHASE_OF_HIV_LIFE_CYCLE	14	13	5	0.625	0.146	0.665
REACTOME_ACROSOME_REACTION_AND_SPERM:OOCYTE_MEMBRANE_BINDING	6	3	1	0.831	0.152	0.665
REACTOME_COLLAGEN_DEGRADATION	64	51	4	0.474	0.142	0.665
REACTOME_INOSITOL_PHOSPHATE_METABOLISM	48	43	8	0.489	0.149	0.665
REACTOME_ELASTIC_FIBRE_FORMATION	45	37	4	-0.492	0.151	0.665
REACTOME_MITOCHONDRIAL_BIOGENESIS	94	82	29	-0.245	0.138	0.665
REACTOME_MTOR_SIGNALLING	39	38	14	-0.508	0.152	0.665
REACTOME_FGFR1_MUTANT_RECEPTOR_ACTIVATION	31	27	12	0.544	0.153	0.665
REACTOME_PRE_NOTCH_PROCESSING_IN_THE_ENDOPLASMIC_RETICULUM	6	6	2	-0.738	0.145	0.665
REACTOME_EICOSANOIDS	12	7	1	-0.72	0.151	0.665
REACTOME_EGFR_INTERACTS_WITH_PHOSPHOLIPASE_C_GAMMA	9	7	3	0.714	0.155	0.665
REACTOME_ACTIVATION_OF_THE_PHOTOTRANSDUCTION_CASCADE	11	9	2	0.67	0.155	0.665
REACTOME_COOPERATION_OF_PREFOLDIN_AND_TRIC_CCT_IN_ACTIN_AND_TUBULIN_FOLDING	33	32	10	-0.514	0.151	0.665
REACTOME_GLUTAMATE_BINDING_ACTIVATION_OF_AMPA_RECEPTORS_AND_SYNAPTIC_PLASTICITY	31	29	4	0.534	0.152	0.665
REACTOME_ERCC6_CSB_AND_EHMT2_G9A_POSITIVELY_REGULATE_RRNA_EXPRESSION	74	47	21	0.484	0.149	0.665
REACTOME_O_LINKED_GLYCOSYLATION	111	88	8	-0.284	0.154	0.665
REACTOME_MITOCHONDRIAL_TRANSLATION	96	79	26	-0.277	0.151	0.665
REACTOME_ACTIVATED_PKN1_STIMULATES_TRANSCRIPTION_OF_AR_ANDROGEN_RECEPTOR_REGULATED_GENES_KLK2_AND_KLK3	65	38	17	0.495	0.141	0.665
REACTOME_SHC_MEDIATED_CASCADE:FGFR4	20	14	2	0.613	0.151	0.665
REACTOME_NEGATIVE_REGULATION_OF_FGFR1_SIGNALING	33	23	8	0.544	0.155	0.665
REACTOME_RRNA_MODIFICATION_IN_THE_NUCLEUS_AND_CYTOSOL	60	52	21	-0.472	0.145	0.665
REACTOME_REGULATION_OF_TP53_ACTIVITY_THROUGH_ACETYLATION	30	28	13	0.516	0.153	0.665
REACTOME_FORMATION_OF_THE_CORNIFIED_ENVELOPE	128	59	10	-0.383	0.15	0.665
REACTOME_CDC6_ASSOCIATION_WITH_THE_ORC:ORIGIN_COMPLEX	11	9	6	0.667	0.154	0.665
REACTOME_MRNA_EDITING:_C_TO_U_CONVERSION	8	5	1	-0.77	0.152	0.665
REACTOME_THE_ROLE_OF_GTSE1_IN_G2_M_PROGRESSION_AFTER_G2_CHECKPOINT	78	73	24	-0.353	0.152	0.665
REACTOME_REGULATION_OF_RUNX1_EXPRESSION_AND_ACTIVITY	17	13	9	0.634	0.145	0.665
REACTOME_RUNX2_REGULATES_BONE_DEVELOPMENT	31	27	9	0.539	0.14	0.665
REACTOME_VLDL_CLEARANCE	6	6	1	0.737	0.155	0.665
REACTOME_INSERTION_OF_TAIL_ANCHORED_PROTEINS_INTO_THE_ENDOPLASMIC_RETICULUM_MEMBRANE	22	22	7	-0.56	0.155	0.665
REACTOME_AUTOPHAGY	109	95	27	-0.35	0.138	0.665
REACTOME_SIGNALING_BY_INSULIN_RECEPTOR	78	61	16	0.458	0.157	0.666
REACTOME_PKMTS_METHYLATE_HISTONE_LYSINES	69	47	29	0.484	0.156	0.666
REACTOME_UCH_PROTEINASES	102	90	35	-0.267	0.155	0.666
REACTOME_ESTROGEN_DEPENDENT_GENE_EXPRESSION	148	113	48	0.413	0.157	0.666
REACTOME_SYNTHESIS_OF_PIPS_AT_THE_GOLGI_MEMBRANE	18	15	6	0.598	0.161	0.669
REACTOME_RAP1_SIGNALLING	16	16	3	0.602	0.161	0.669
REACTOME_NEUROTRANSMITTER_CLEARANCE	10	9	1	0.672	0.161	0.669
REACTOME_MACROAUTOPHAGY	90	79	23	-0.371	0.159	0.669
REACTOME_STING_MEDIATED_INDUCTION_OF_HOST_IMMUNE_RESPONSES	16	15	6	0.595	0.162	0.669
REACTOME_BETA_CATENIN_PHOSPHORYLATION_CASCADE	17	15	9	0.594	0.16	0.669
REACTOME_OXIDATIVE_STRESS_INDUCED_SENESCENCE	124	89	40	0.429	0.161	0.669
REACTOME_EPH_EPHRIN_SIGNALING	92	79	26	-0.286	0.162	0.669
REACTOME_DEFECTS_IN_BIOTIN_BTN_METABOLISM	8	8	2	-0.688	0.163	0.669
REACTOME_GLUCAGON_LIKE_PEPTIDE_1_GLP1_REGULATES_INSULIN_SECRETION	42	38	6	0.501	0.164	0.669
REACTOME_LYSOSPHINGOLIPID_AND_LPA_RECEPTORS	14	9	2	0.671	0.16	0.669
REACTOME_MISSPLICED_LRP5_MUTANTS_HAVE_ENHANCED_BETA_CATENIN_DEPENDENT_SIGNALING	6	5	2	0.761	0.163	0.669
REACTOME_METALLOTHIONEINS_BIND_METALS	11	4	1	-0.794	0.162	0.669
REACTOME_CHAPERONE_MEDIATED_AUTOPHAGY	16	14	6	-0.607	0.164	0.669
REACTOME_FORMATION_OF_ATP_BY_CHEMIOSMOTIC_COUPLING	18	13	9	-0.615	0.165	0.67
REACTOME_ESTABLISHMENT_OF_SISTER_CHROMATID_COHESION	11	10	9	0.663	0.165	0.67
REACTOME_PLATELET_ACTIVATION_SIGNALING_AND_AGGREGATION	260	221	28	0.39	0.166	0.672
REACTOME_CLASS_B_2_SECRETIN_FAMILY_RECEPTORS	94	67	10	0.443	0.167	0.674
REACTOME_SIGNALING_BY_SCF_KIT	43	40	18	0.49	0.168	0.676
REACTOME_RECYCLING_OF_BILE_ACIDS_AND_SALTS	16	11	3	0.635	0.183	0.677
REACTOME_METABOLISM_OF_VITAMINS_AND_COFACTORS	189	154	27	0.399	0.178	0.677
REACTOME_SIGNALING_BY_HIPPO	20	19	4	0.555	0.184	0.677
REACTOME_SYNTHESIS_OF_PA	39	28	10	0.517	0.182	0.677
REACTOME_BASIGIN_INTERACTIONS	25	23	4	0.528	0.182	0.677
REACTOME_MRNA_SPLICING	188	162	32	-0.138	0.179	0.677
REACTOME_THROMBOXANE_SIGNALLING_THROUGH_TP_RECEPTOR	23	19	3	0.565	0.184	0.677
REACTOME_RECYCLING_PATHWAY_OF_L1	48	46	13	-0.438	0.174	0.677
REACTOME_INNATE_IMMUNE_SYSTEM	1104	828	179	0.349	0.18	0.677
REACTOME_SIGNALING_BY_FGFR	87	70	15	0.438	0.181	0.677
REACTOME_RAF_INDEPENDENT_MAPK1_3_ACTIVATION	23	21	12	0.552	0.181	0.677
REACTOME_CROSS_PRESENTATION_OF_PARTICULATE_EXOGENOUS_ANTIGENS_PHAGOSOMES	8	8	2	0.673	0.182	0.677
REACTOME_COMMON_PATHWAY_OF_FIBRIN_CLOT_FORMATION	22	13	2	0.593	0.184	0.677
REACTOME_PKA_ACTIVATION_IN_GLUCAGON_SIGNALLING	17	17	2	0.574	0.174	0.677
REACTOME_METABOLISM_OF_WATER_SOLUBLE_VITAMINS_AND_COFACTORS	123	103	17	0.419	0.183	0.677
REACTOME_ER_TO_GOLGI_ANTEROGRADE_TRANSPORT	154	140	33	-0.211	0.183	0.677
REACTOME_MASTL_FACILITATES_MITOTIC_PROGRESSION	10	8	5	0.689	0.174	0.677
REACTOME_CONDENSATION_OF_PROMETAPHASE_CHROMOSOMES	11	11	7	0.637	0.175	0.677
REACTOME_DEFECTIVE_B4GALT7_CAUSES_EDS_PROGEROID_TYPE	20	16	5	0.58	0.172	0.677
REACTOME_CA2PLUS_PATHWAY	61	54	14	0.46	0.181	0.677
REACTOME_SIGNALING_BY_INTERLEUKINS	631	530	93	0.361	0.179	0.677
REACTOME_IRAK4_DEFICIENCY_TLR2_4	11	10	3	0.646	0.175	0.677
REACTOME_DECTIN_1_MEDIATED_NONCANONICAL_NF_KB_SIGNALING	62	57	18	-0.401	0.175	0.677
REACTOME_SHC_MEDIATED_CASCADE:FGFR1	21	14	3	0.605	0.171	0.677
REACTOME_FRS_MEDIATED_FGFR1_SIGNALING	23	16	5	0.573	0.176	0.677
REACTOME_NEGATIVE_REGULATION_OF_FGFR4_SIGNALING	31	23	7	0.531	0.175	0.677
REACTOME_RAF_ACTIVATION	30	27	9	0.52	0.173	0.677
REACTOME_TP53_REGULATES_TRANSCRIPTION_OF_GENES_INVOLVED_IN_G2_CELL_CYCLE_ARREST	18	18	5	0.557	0.175	0.677
REACTOME_COPI_MEDIATED_ANTEROGRADE_TRANSPORT	101	92	12	-0.27	0.176	0.677
REACTOME_GALACTOSE_CATABOLISM	5	5	4	-0.753	0.18	0.677
REACTOME_VLDL_ASSEMBLY	5	5	1	0.762	0.17	0.677
REACTOME_TRANSCRIPTIONAL_REGULATION_BY_RUNX3	96	89	24	-0.235	0.176	0.677
REACTOME_COMPETING_ENDOGENOUS_RNAS_CERNAS_REGULATE_PTEN_TRANSLATION	8	4	3	0.768	0.183	0.677
REACTOME_INTERLEUKIN_35_SIGNALLING	12	12	6	0.623	0.173	0.677
REACTOME_INTERLEUKIN_27_SIGNALING	11	11	5	0.635	0.179	0.677
REACTOME_GABA_SYNTHESIS_RELEASE_REUPTAKE_AND_DEGRADATION	19	17	5	-0.556	0.187	0.678
REACTOME_CYP2E1_REACTIONS	11	9	2	-0.653	0.187	0.678
REACTOME_STIMULI_SENSING_CHANNELS	106	91	18	0.421	0.186	0.678
REACTOME_CHROMATIN_ORGANIZATION	272	222	92	0.387	0.186	0.678
REACTOME_RESOLUTION_OF_ABASIC_SITES_AP_SITES	38	36	17	0.494	0.186	0.678
REACTOME_PEROXISOMAL_PROTEIN_IMPORT	63	56	24	-0.424	0.186	0.678
REACTOME_ENDOGENOUS_STEROLS	27	20	5	0.55	0.188	0.68
REACTOME_ACTIVATION_OF_RAS_IN_B_CELLS	5	5	2	0.736	0.19	0.681
REACTOME_TRANSPORT_OF_BILE_SALTS_AND_ORGANIC_ACIDS_METAL_IONS_AND_AMINE_COMPOUNDS	86	67	13	0.441	0.19	0.681
REACTOME_PHOSPHORYLATION_SITE_MUTANTS_OF_CTNNB1_ARE_NOT_TARGETED_TO_THE_PROTEASOME_BY_THE_DESTRUCTION_COMPLEX	15	13	9	0.598	0.189	0.681
REACTOME_SIGNALING_BY_MST1	5	5	2	0.752	0.19	0.681
REACTOME_DISEASE	1075	926	212	0.26	0.192	0.689
REACTOME_SYNTHESIS_OF_PE	13	10	5	0.641	0.198	0.691
REACTOME_KINESINS	60	57	9	-0.346	0.197	0.691
REACTOME_EXTENSION_OF_TELOMERES	30	28	13	0.507	0.198	0.691
REACTOME_RECOGNITION_OF_DNA_DAMAGE_BY_PCNA_CONTAINING_REPLICATION_COMPLEX	30	27	15	0.524	0.198	0.691
REACTOME_ACTIVATION_OF_NOXA_AND_TRANSLOCATION_TO_MITOCHONDRIA	5	5	3	0.733	0.196	0.691
REACTOME_PHASE_I_FUNCTIONALIZATION_OF_COMPOUNDS	105	77	20	0.431	0.196	0.691
REACTOME_HSP90_CHAPERONE_CYCLE_FOR_STEROID_HORMONE_RECEPTORS_SHR	56	49	12	-0.42	0.195	0.691
REACTOME_PHASE_2_PLATEAU_PHASE	27	21	6	0.537	0.197	0.691
REACTOME_NEGATIVE_REGULATION_OF_MAPK_PATHWAY	40	36	20	0.485	0.197	0.691
REACTOME_INTERLEUKIN_6_FAMILY_SIGNALING	24	24	7	0.523	0.196	0.691
REACTOME_MEIOTIC_SYNAPSIS	79	54	24	0.444	0.199	0.693
REACTOME_VASOPRESSIN_REGULATES_RENAL_WATER_HOMEOSTASIS_VIA_AQUAPORINS	43	38	6	0.48	0.2	0.695
REACTOME_ENERGY_DEPENDENT_REGULATION_OF_MTOR_BY_LKB1_AMPK	28	28	10	-0.516	0.202	0.696
REACTOME_EPIGENETIC_REGULATION_OF_GENE_EXPRESSION	146	117	46	0.403	0.202	0.696
REACTOME_BASE_EXCISION_REPAIR_AP_SITE_FORMATION	63	41	17	0.469	0.202	0.696
REACTOME_MITOCHONDRIAL_FATTY_ACID_BETA_OXIDATION_OF_SATURATED_FATTY_ACIDS	11	9	2	0.654	0.202	0.696
REACTOME_DEFECTIVE_EXT2_CAUSES_EXOSTOSES_2	14	10	4	0.626	0.203	0.697
REACTOME_SIGNALING_BY_NOTCH4	82	74	19	-0.245	0.212	0.698
REACTOME_PECAM1_INTERACTIONS	12	11	6	0.605	0.212	0.698
REACTOME_STRIATED_MUSCLE_CONTRACTION	36	27	6	0.513	0.21	0.698
REACTOME_NCAM_SIGNALING_FOR_NEURITE_OUT_GROWTH	63	60	15	0.443	0.205	0.698
REACTOME_CD28_DEPENDENT_PI3K_AKT_SIGNALING	22	21	11	0.542	0.211	0.698
REACTOME_GABA_B_RECEPTOR_ACTIVATION	39	32	3	0.486	0.209	0.698
REACTOME_PLATELET_AGGREGATION_PLUG_FORMATION	39	33	4	0.49	0.213	0.698
REACTOME_SYNTHESIS_OF_VERY_LONG_CHAIN_FATTY_ACYL_COAS	24	17	7	0.558	0.205	0.698
REACTOME_POTASSIUM_CHANNELS	99	78	12	-0.278	0.213	0.698
REACTOME_TRANSLOCATION_OF_SLC2A4_GLUT4_TO_THE_PLASMA_MEMBRANE	71	68	13	-0.332	0.208	0.698
REACTOME_P75NTR_NEGATIVELY_REGULATES_CELL_CYCLE_VIA_SC1	6	5	2	-0.738	0.205	0.698
REACTOME_CALCINEURIN_ACTIVATES_NFAT	9	9	4	0.649	0.206	0.698
REACTOME_ADRENALINE_NORADRENALINE_INHIBITS_INSULIN_SECRETION	28	26	5	0.514	0.214	0.698
REACTOME_O_GLYCOSYLATION_OF_TSR_DOMAIN_CONTAINING_PROTEINS	39	34	3	-0.483	0.208	0.698
REACTOME_TNF_RECEPTOR_SUPERFAMILY_TNFSF_MEMBERS_MEDIATING_NON_CANONICAL_NF_KB_PATHWAY	17	16	5	0.565	0.21	0.698
REACTOME_METAL_SEQUESTRATION_BY_ANTIMICROBIAL_PROTEINS	6	2	1	0.851	0.211	0.698
REACTOME_COPI_INDEPENDENT_GOLGI_TO_ER_RETROGRADE_TRAFFIC	52	46	9	-0.379	0.209	0.698
REACTOME_UREA_CYCLE	10	9	3	0.637	0.207	0.698
REACTOME_BETA_OXIDATION_OF_BUTANOYL_COA_TO_ACETYL_COA	5	4	2	0.777	0.21	0.698
REACTOME_ACTIVATION_OF_THE_TFAP2_AP_2_FAMILY_OF_TRANSCRIPTION_FACTORS	12	10	5	0.618	0.213	0.698
REACTOME_RUNX1_REGULATES_TRANSCRIPTION_OF_GENES_INVOLVED_IN_INTERLEUKIN_SIGNALING	5	4	3	0.781	0.213	0.698
REACTOME_INTEGRIN_SIGNALING	27	24	4	0.526	0.207	0.698
REACTOME_BLOOD_GROUP_SYSTEMS_BIOSYNTHESIS	21	18	3	0.549	0.204	0.698
REACTOME_PEPTIDE_LIGAND_BINDING_RECEPTORS	188	112	20	0.4	0.215	0.699
REACTOME_ACTIVATION_OF_RAC1	13	12	2	0.603	0.215	0.699
REACTOME_L1CAM_INTERACTIONS	120	111	26	0.409	0.217	0.704
REACTOME_BIOTIN_TRANSPORT_AND_METABOLISM	11	11	3	-0.615	0.219	0.707
REACTOME_IRE1ALPHA_ACTIVATES_CHAPERONES	50	45	19	-0.368	0.218	0.707
REACTOME_MUSCLE_CONTRACTION	207	167	16	0.387	0.223	0.708
REACTOME_N_GLYCAN_ANTENNAE_ELONGATION_IN_THE_MEDIAL_TRANS_GOLGI	26	21	5	-0.529	0.224	0.708
REACTOME_TANDEM_PORE_DOMAIN_POTASSIUM_CHANNELS	12	6	1	-0.705	0.223	0.708
REACTOME_APOPTOTIC_EXECUTION_PHASE	52	45	22	0.449	0.222	0.708
REACTOME_ABORTIVE_ELONGATION_OF_HIV_1_TRANSCRIPT_IN_THE_ABSENCE_OF_TAT	23	18	11	-0.544	0.226	0.708
REACTOME_FATTY_ACIDS	15	10	1	0.622	0.225	0.708
REACTOME_ARACHIDONIC_ACID_METABOLISM	59	50	12	0.457	0.226	0.708
REACTOME_HYALURONAN_BIOSYNTHESIS_AND_EXPORT	5	4	2	-0.769	0.227	0.708
REACTOME_HATS_ACETYLATE_HISTONES	140	103	48	0.409	0.221	0.708
REACTOME_UB_SPECIFIC_PROCESSING_PROTEASES	221	168	69	0.386	0.225	0.708
REACTOME_TP53_REGULATES_TRANSCRIPTION_OF_CELL_CYCLE_GENES	49	47	26	0.447	0.226	0.708
REACTOME_KERATINIZATION	216	67	10	-0.348	0.219	0.708
REACTOME_G2_PHASE	5	5	5	0.715	0.227	0.708
REACTOME_PTK6_REGULATES_RHO_GTPASES_RAS_GTPASE_AND_MAP_KINASES	14	14	5	0.579	0.223	0.708
REACTOME_LDL_CLEARANCE	19	19	9	0.546	0.221	0.708
REACTOME_ACTIVATED_NTRK2_SIGNALS_THROUGH_FYN	7	7	3	0.674	0.227	0.708
REACTOME_NEGATIVE_REGULATION_OF_TCF_DEPENDENT_SIGNALING_BY_WNT_LIGAND_ANTAGONISTS	15	11	2	0.618	0.228	0.709
REACTOME_TNFR1_INDUCED_PROAPOPTOTIC_SIGNALING	13	11	1	0.606	0.228	0.709
REACTOME_CHOLINE_CATABOLISM	6	5	3	0.711	0.229	0.709
REACTOME_NEGATIVE_REGULATION_OF_NOTCH4_SIGNALING	54	49	19	-0.336	0.229	0.709
REACTOME_SIGNALING_BY_ERBB2	49	46	9	0.456	0.236	0.713
REACTOME_MITOCHONDRIAL_PROTEIN_IMPORT	65	56	22	-0.324	0.236	0.713
REACTOME_ACTIVATION_OF_NF_KAPPAB_IN_B_CELLS	67	60	24	-0.289	0.241	0.713
REACTOME_DOWNSTREAM_TCR_SIGNALING	101	83	28	-0.224	0.242	0.713
REACTOME_E2F_ENABLED_INHIBITION_OF_PRE_REPLICATION_COMPLEX_FORMATION	9	8	4	0.642	0.239	0.713
REACTOME_INTEGRIN_CELL_SURFACE_INTERACTIONS	85	74	10	-0.305	0.234	0.713
REACTOME_TRNA_AMINOACYLATION	42	40	9	-0.399	0.24	0.713
REACTOME_SLC_MEDIATED_TRANSMEMBRANE_TRANSPORT	250	208	35	0.373	0.242	0.713
REACTOME_CELL_EXTRACELLULAR_MATRIX_INTERACTIONS	18	17	4	0.547	0.236	0.713
REACTOME_POLB_DEPENDENT_LONG_PATCH_BASE_EXCISION_REPAIR	8	8	5	0.634	0.238	0.713
REACTOME_SYNTHESIS_OF_PI	5	5	1	-0.734	0.238	0.713
REACTOME_APC_C:CDH1_MEDIATED_DEGRADATION_OF_CDC20_AND_OTHER_APC_C:CDH1_TARGETED_PROTEINS_IN_LATE_MITOSIS_EARLY_G1	72	67	25	-0.233	0.237	0.713
REACTOME_ACTIVATION_OF_APC_C_AND_APC_C:CDC20_MEDIATED_DEGRADATION_OF_MITOTIC_PROTEINS	76	71	25	-0.217	0.234	0.713
REACTOME_COHESIN_LOADING_ONTO_CHROMATIN	10	9	7	0.631	0.24	0.713
REACTOME_SUMOYLATION_OF_DNA_DAMAGE_RESPONSE_AND_REPAIR_PROTEINS	77	70	29	0.424	0.241	0.713
REACTOME_DEX_H_BOX_HELICASES_ACTIVATE_TYPE_I_IFN_AND_INFLAMMATORY_CYTOKINES_PRODUCTION	7	7	4	0.678	0.231	0.713
REACTOME_MISMATCH_REPAIR	15	14	7	0.572	0.237	0.713
REACTOME_RHO_GTPASES_ACTIVATE_ROCKS	19	19	5	-0.525	0.239	0.713
REACTOME_FRS_MEDIATED_FGFR4_SIGNALING	22	16	6	0.551	0.24	0.713
REACTOME_SIGNALING_BY_FGFR3	40	34	13	0.465	0.24	0.713
REACTOME_RESPONSE_TO_METAL_IONS	14	7	1	-0.672	0.233	0.713
REACTOME_REGULATION_OF_TLR_BY_ENDOGENOUS_LIGAND	19	12	4	0.589	0.24	0.713
REACTOME_PTK6_REGULATES_RTKS_AND_THEIR_EFFECTORS_AKT1_AND_DOK1	9	9	5	-0.63	0.232	0.713
REACTOME_RUNX1_REGULATES_GENES_INVOLVED_IN_MEGAKARYOCYTE_DIFFERENTIATION_AND_PLATELET_FUNCTION	96	56	1	-0.284	0.235	0.713
REACTOME_SIGNALING_BY_NTRK2_TRKB	25	22	10	0.52	0.234	0.713
REACTOME_NONHOMOLOGOUS_END_JOINING_NHEJ	69	47	24	0.437	0.243	0.714
REACTOME_RUNX1_AND_FOXP3_CONTROL_THE_DEVELOPMENT_OF_REGULATORY_T_LYMPHOCYTES_TREGS	10	9	3	0.638	0.244	0.715
REACTOME_TRANSMISSION_ACROSS_ELECTRICAL_SYNAPSES	5	3	1	0.794	0.246	0.716
REACTOME_SYNTHESIS_OF_PYROPHOSPHATES_IN_THE_CYTOSOL	10	8	3	-0.649	0.245	0.716
REACTOME_REGULATION_OF_ACTIN_DYNAMICS_FOR_PHAGOCYTIC_CUP_FORMATION	118	55	21	-0.302	0.246	0.716
REACTOME_UNFOLDED_PROTEIN_RESPONSE_UPR	91	81	28	-0.244	0.247	0.716
REACTOME_SODIUM_CALCIUM_EXCHANGERS	11	9	1	0.636	0.248	0.716
REACTOME_HUR_ELAVL1_BINDS_AND_STABILIZES_MRNA	8	8	5	0.632	0.248	0.716
REACTOME_TP53_REGULATES_METABOLIC_GENES	84	70	18	-0.255	0.245	0.716
REACTOME_MECP2_REGULATES_TRANSCRIPTION_OF_NEURONAL_LIGANDS	8	7	1	0.651	0.247	0.716
REACTOME_CGMP_EFFECTS	16	15	2	-0.552	0.249	0.717
REACTOME_UPTAKE_AND_FUNCTION_OF_ANTHRAX_TOXINS	11	9	4	-0.62	0.25	0.717
REACTOME_REGULATION_OF_RUNX3_EXPRESSION_AND_ACTIVITY	55	51	21	-0.334	0.249	0.717
REACTOME_CHONDROITIN_SULFATE_BIOSYNTHESIS	20	16	8	0.544	0.255	0.719
REACTOME_TRANSPORT_OF_INORGANIC_CATIONS_ANIONS_AND_AMINO_ACIDS_OLIGOPEPTIDES	106	91	17	0.405	0.256	0.719
REACTOME_TRAF3_DEPENDENT_IRF_ACTIVATION_PATHWAY	14	14	7	0.574	0.252	0.719
REACTOME_MITOCHONDRIAL_IRON_SULFUR_CLUSTER_BIOGENESIS	13	9	4	-0.618	0.255	0.719
REACTOME_ACTIVATION_OF_MATRIX_METALLOPROTEINASES	33	22	3	0.495	0.256	0.719
REACTOME_PI3K_AKT_SIGNALING_IN_CANCER	102	87	24	0.408	0.254	0.719
REACTOME_HDACS_DEACETYLATE_HISTONES	92	62	28	0.425	0.253	0.719
REACTOME_IRF3_MEDIATED_INDUCTION_OF_TYPE_I_IFN	13	13	5	0.573	0.254	0.719
REACTOME_DEFECTIVE_C1GALT1C1_CAUSES_TN_POLYAGGLUTINATION_SYNDROME_TNPS	17	13	2	0.56	0.252	0.719
REACTOME_RHO_GTPASES_ACTIVATE_IQGAPS	31	30	10	-0.443	0.255	0.719
REACTOME_ACTIVATED_NTRK2_SIGNALS_THROUGH_PI3K	7	6	3	0.684	0.254	0.719
REACTOME_CA_DEPENDENT_EVENTS	36	35	3	0.458	0.263	0.72
REACTOME_EFFECTS_OF_PIP2_HYDROLYSIS	27	25	5	0.483	0.262	0.72
REACTOME_AQUAPORIN_MEDIATED_TRANSPORT	52	42	6	0.452	0.257	0.72
REACTOME_MITOTIC_PROMETAPHASE	198	180	88	0.374	0.259	0.72
REACTOME_DIGESTION_OF_DIETARY_CARBOHYDRATE	11	5	1	-0.696	0.259	0.72
REACTOME_CASPASE_ACTIVATION_VIA_DEATH_RECEPTORS_IN_THE_PRESENCE_OF_LIGAND	16	14	4	0.563	0.26	0.72
REACTOME_SIGNALING_BY_ACTIVIN	13	11	1	-0.591	0.261	0.72
REACTOME_POU5F1_OCT4_SOX2_NANOG_ACTIVATE_GENES_RELATED_TO_PROLIFERATION	13	7	3	0.655	0.26	0.72
REACTOME_CHL1_INTERACTIONS	9	7	2	0.664	0.262	0.72
REACTOME_RHO_GTPASES_ACTIVATE_RHOTEKIN_AND_RHOPHILINS	9	8	2	0.637	0.263	0.72
REACTOME_SIGNALING_BY_FGFR3_FUSIONS_IN_CANCER	10	10	6	0.603	0.261	0.72
REACTOME_ESR_MEDIATED_SIGNALING	219	176	37	0.374	0.26	0.72
REACTOME_INTESTINAL_ABSORPTION	5	4	2	0.746	0.26	0.72
REACTOME_PLASMA_LIPOPROTEIN_CLEARANCE	33	33	8	0.463	0.259	0.72
REACTOME_APOPTOTIC_CLEAVAGE_OF_CELLULAR_PROTEINS	38	34	12	0.452	0.265	0.721
REACTOME_OLFACTORY_SIGNALING_PATHWAY	399	90	90	-0.178	0.265	0.721
REACTOME_PKA_MEDIATED_PHOSPHORYLATION_OF_CREB	19	19	2	0.512	0.265	0.721
REACTOME_INTRINSIC_PATHWAY_FOR_APOPTOSIS	51	48	12	-0.253	0.265	0.721
REACTOME_COMPLEX_I_BIOGENESIS	55	41	20	-0.366	0.265	0.721
REACTOME_INTERLEUKIN_10_SIGNALING	46	37	11	0.458	0.268	0.726
REACTOME_HS_GAG_BIOSYNTHESIS	31	20	4	0.51	0.276	0.727
REACTOME_HEPARAN_SULFATE_HEPARIN_HS_GAG_METABOLISM	55	42	7	-0.346	0.274	0.727
REACTOME_METABOLISM_OF_POLYAMINES	59	53	21	-0.207	0.283	0.727
REACTOME_ASSOCIATION_OF_TRIC_CCT_WITH_TARGET_PROTEINS_DURING_BIOSYNTHESIS	39	38	17	-0.364	0.282	0.727
REACTOME_PREFOLDIN_MEDIATED_TRANSFER_OF_SUBSTRATE_TO_CCT_TRIC	28	28	9	-0.46	0.279	0.727
REACTOME_SEMA4D_IN_SEMAPHORIN_SIGNALING	24	24	6	-0.482	0.275	0.727
REACTOME_SIGNAL_AMPLIFICATION	32	24	3	0.489	0.281	0.727
REACTOME_SMOOTH_MUSCLE_CONTRACTION	38	34	6	-0.436	0.274	0.727
REACTOME_N_GLYCAN_TRIMMING_IN_THE_ER_AND_CALNEXIN_CALRETICULIN_CYCLE	35	33	12	-0.403	0.273	0.727
REACTOME_MTORC1_MEDIATED_SIGNALLING	22	21	8	-0.504	0.278	0.727
REACTOME_INTERLEUKIN_6_SIGNALING	11	11	6	0.58	0.282	0.727
REACTOME_G_PROTEIN_MEDIATED_EVENTS	53	49	7	0.434	0.277	0.727
REACTOME_CELLULAR_RESPONSE_TO_HYPOXIA	75	64	18	-0.236	0.283	0.727
REACTOME_ERYTHROCYTES_TAKE_UP_OXYGEN_AND_RELEASE_CARBON_DIOXIDE	9	6	3	0.676	0.278	0.727
REACTOME_TOLL_LIKE_RECEPTOR_9_TLR9_CASCADE	95	82	39	0.401	0.279	0.727
REACTOME_ASSEMBLY_OF_THE_HIV_VIRION	16	15	4	-0.533	0.28	0.727
REACTOME_SYNTHESIS_OF_IP3_AND_IP4_IN_THE_CYTOSOL	26	24	5	0.486	0.28	0.727
REACTOME_SCF_SKP2_MEDIATED_DEGRADATION_OF_P27_P21	60	56	21	-0.291	0.282	0.727
REACTOME_ACTIVATION_OF_PPARGC1A_PGC_1ALPHA_BY_PHOSPHORYLATION	10	10	5	-0.608	0.272	0.727
REACTOME_ANCHORING_FIBRIL_FORMATION	15	15	2	-0.552	0.273	0.727
REACTOME_HSF1_DEPENDENT_TRANSACTIVATION	38	34	4	0.461	0.284	0.727
REACTOME_ADP_SIGNALLING_THROUGH_P2Y_PURINOCEPTOR_1	25	21	3	0.501	0.283	0.727
REACTOME_AUF1_HNRNP_D0_BINDS_AND_DESTABILIZES_MRNA	55	50	23	-0.33	0.274	0.727
REACTOME_TNFR1_MEDIATED_CERAMIDE_PRODUCTION	6	5	1	0.68	0.272	0.727
REACTOME_DISEASES_OF_METABOLISM	104	87	26	0.395	0.275	0.727
REACTOME_DUAL_INCISION_IN_GG_NER	41	38	20	0.449	0.281	0.727
REACTOME_TP53_REGULATES_TRANSCRIPTION_OF_DEATH_RECEPTORS_AND_LIGANDS	12	11	6	-0.567	0.277	0.727
REACTOME_M_PHASE	392	337	141	0.356	0.27	0.727
REACTOME_G2_M_DNA_REPLICATION_CHECKPOINT	5	5	3	0.69	0.282	0.727
REACTOME_TFAP2_AP_2_FAMILY_REGULATES_TRANSCRIPTION_OF_CELL_CYCLE_FACTORS	5	4	1	0.742	0.274	0.727
REACTOME_RUNX1_REGULATES_TRANSCRIPTION_OF_GENES_INVOLVED_IN_DIFFERENTIATION_OF_KERATINOCYTES	8	5	3	0.698	0.277	0.727
REACTOME_CHYLOMICRON_CLEARANCE	5	5	1	0.691	0.281	0.727
REACTOME_BMAL1:CLOCK_NPAS2_ACTIVATES_CIRCADIAN_GENE_EXPRESSION	27	22	10	0.507	0.285	0.729
REACTOME_LOSS_OF_FUNCTION_OF_TGFBR1_IN_CANCER	7	7	5	0.647	0.287	0.729
REACTOME_EPH_EPHRIN_MEDIATED_REPULSION_OF_CELLS	51	41	9	0.444	0.287	0.729
REACTOME_CASPASE_ACTIVATION_VIA_EXTRINSIC_APOPTOTIC_SIGNALLING_PATHWAY	26	24	6	-0.389	0.286	0.729
REACTOME_DOWNSTREAM_SIGNALING_OF_ACTIVATED_FGFR2	30	21	9	0.503	0.286	0.729
REACTOME_PRE_NOTCH_EXPRESSION_AND_PROCESSING	118	75	23	0.401	0.289	0.73
REACTOME_TRANSMISSION_ACROSS_CHEMICAL_SYNAPSES	269	234	31	0.364	0.295	0.73
REACTOME_AMINO_ACID_TRANSPORT_ACROSS_THE_PLASMA_MEMBRANE	33	26	7	0.477	0.301	0.73
REACTOME_INTEGRATION_OF_ENERGY_METABOLISM	108	96	9	0.391	0.309	0.73
REACTOME_MITOCHONDRIAL_TRNA_AMINOACYLATION	21	21	5	-0.47	0.307	0.73
REACTOME_NUCLEAR_RECEPTOR_TRANSCRIPTION_PATHWAY	53	48	3	-0.273	0.306	0.73
REACTOME_GLUCAGON_SIGNALING_IN_METABOLIC_REGULATION	33	31	3	0.455	0.294	0.73
REACTOME_SEMA4D_INDUCED_CELL_MIGRATION_AND_GROWTH_CONE_COLLAPSE	20	20	5	-0.496	0.298	0.73
REACTOME_MRNA_DECAY_BY_5_TO_3_EXORIBONUCLEASE	15	14	6	0.545	0.292	0.73
REACTOME_THROMBIN_SIGNALLING_THROUGH_PROTEINASE_ACTIVATED_RECEPTORS_PARS	32	27	4	0.467	0.303	0.73
REACTOME_BIOSYNTHESIS_OF_THE_N_GLYCAN_PRECURSOR_DOLICHOL_LIPID_LINKED_OLIGOSACCHARIDE_LLO_AND_TRANSFER_TO_A_NASCENT_PROTEIN	78	71	20	-0.211	0.291	0.73
REACTOME_GABA_RECEPTOR_ACTIVATION	56	43	3	0.432	0.309	0.73
REACTOME_ABC_TRANSPORTERS_IN_LIPID_HOMEOSTASIS	18	17	3	0.523	0.292	0.73
REACTOME_TOLL_LIKE_RECEPTOR_TLR1:TLR2_CASCADE	97	84	37	0.392	0.307	0.73
REACTOME_TOLL_LIKE_RECEPTOR_CASCADES	153	126	53	0.38	0.299	0.73
REACTOME_PROCESSIVE_SYNTHESIS_ON_THE_C_STRAND_OF_THE_TELOMERE	11	10	6	0.597	0.297	0.73
REACTOME_SIGNALING_BY_CYTOSOLIC_FGFR1_FUSION_MUTANTS	18	18	9	0.533	0.298	0.73
REACTOME_HEME_BIOSYNTHESIS	11	10	4	-0.587	0.304	0.73
REACTOME_GLUCOCORTICOID_BIOSYNTHESIS	9	6	3	-0.66	0.304	0.73
REACTOME_VITAMIN_B2_RIBOFLAVIN_METABOLISM	7	5	3	-0.685	0.305	0.73
REACTOME_NOTCH2_INTRACELLULAR_DOMAIN_REGULATES_TRANSCRIPTION	12	11	2	-0.56	0.306	0.73
REACTOME_LAMININ_INTERACTIONS	30	29	6	-0.422	0.294	0.73
REACTOME_REGULATION_BY_C_FLIP	11	9	3	0.594	0.301	0.73
REACTOME_FOLDING_OF_ACTIN_BY_CCT_TRIC	10	10	7	-0.579	0.3	0.73
REACTOME_SYNTHESIS_OF_GDP_MANNOSE	5	5	4	-0.706	0.297	0.73
REACTOME_NEUROFASCIN_INTERACTIONS	7	6	2	0.657	0.3	0.73
REACTOME_INTERLEUKIN_12_FAMILY_SIGNALING	57	51	23	0.419	0.297	0.73
REACTOME_SUMOYLATION_OF_CHROMATIN_ORGANIZATION_PROTEINS	71	57	26	0.418	0.297	0.73
REACTOME_DEGRADATION_OF_AXIN	55	50	20	-0.235	0.304	0.73
REACTOME_SUMOYLATION_OF_DNA_METHYLATION_PROTEINS	16	15	10	0.546	0.291	0.73
REACTOME_ABC_TRANSPORTER_DISORDERS	77	72	26	-0.228	0.291	0.73
REACTOME_ACTIVATION_OF_HOX_GENES_DURING_DIFFERENTIATION	120	80	33	0.399	0.288	0.73
REACTOME_ACTIVATION_OF_SMO	18	17	4	0.509	0.304	0.73
REACTOME_DOWNSTREAM_SIGNALING_OF_ACTIVATED_FGFR3	25	21	9	0.498	0.293	0.73
REACTOME_CONSTITUTIVE_SIGNALING_BY_AKT1_E17K_IN_CANCER	26	25	7	-0.443	0.299	0.73
REACTOME_TP53_REGULATES_TRANSCRIPTION_OF_GENES_INVOLVED_IN_G1_CELL_CYCLE_ARREST	14	13	4	0.542	0.308	0.73
REACTOME_DNA_REPLICATION_PRE_INITIATION	85	77	26	0.389	0.295	0.73
REACTOME_RNA_POLYMERASE_III_TRANSCRIPTION_INITIATION_FROM_TYPE_3_PROMOTER	28	25	11	-0.417	0.308	0.73
REACTOME_INLA_MEDIATED_ENTRY_OF_LISTERIA_MONOCYTOGENES_INTO_HOST_CELLS	9	9	5	-0.583	0.306	0.73
REACTOME_CRISTAE_FORMATION	31	25	12	-0.454	0.291	0.73
REACTOME_PLASMA_LIPOPROTEIN_REMODELING	32	26	4	-0.445	0.302	0.73
REACTOME_INTRACELLULAR_SIGNALING_BY_SECOND_MESSENGERS	302	268	72	0.356	0.305	0.73
REACTOME_INTERLEUKIN_2_SIGNALING	12	11	4	-0.582	0.301	0.73
REACTOME_CLASS_I_PEROXISOMAL_MEMBRANE_PROTEIN_IMPORT	20	19	9	-0.511	0.291	0.73
REACTOME_CD28_CO_STIMULATION	33	31	11	0.459	0.315	0.736
REACTOME_ADHERENS_JUNCTIONS_INTERACTIONS	33	30	5	-0.399	0.313	0.736
REACTOME_TOLL_LIKE_RECEPTOR_4_TLR4_CASCADE	127	110	46	0.381	0.313	0.736
REACTOME_RESOLUTION_OF_SISTER_CHROMATID_COHESION	125	111	56	0.383	0.314	0.736
REACTOME_RNA_POLYMERASE_III_TRANSCRIPTION	41	37	14	-0.357	0.314	0.736
REACTOME_CHK1_CHK2_CDS1_MEDIATED_INACTIVATION_OF_CYCLIN_B:CDK1_COMPLEX	13	13	7	0.541	0.312	0.736
REACTOME_MET_ACTIVATES_PI3K_AKT_SIGNALING	6	6	3	0.653	0.315	0.736
REACTOME_G_ALPHA_Z_SIGNALLING_EVENTS	48	44	8	0.428	0.317	0.737
REACTOME_TRAF6_MEDIATED_IRF7_ACTIVATION_IN_TLR7_8_OR_9_SIGNALING	14	12	4	0.547	0.316	0.737
REACTOME_EGFR_TRANSACTIVATION_BY_GASTRIN	9	8	3	0.599	0.317	0.737
REACTOME_AMINE_LIGAND_BINDING_RECEPTORS	42	17	10	-0.488	0.319	0.738
REACTOME_VIF_MEDIATED_DEGRADATION_OF_APOBEC3G	54	49	21	-0.295	0.319	0.738
REACTOME_TELOMERE_EXTENSION_BY_TELOMERASE	6	6	4	-0.655	0.318	0.738
REACTOME_SIGNALING_BY_TGF_BETA_RECEPTOR_COMPLEX_IN_CANCER	8	8	5	0.605	0.319	0.738
REACTOME_NOTCH_HLH_TRANSCRIPTION_PATHWAY	28	27	6	-0.401	0.32	0.739
REACTOME_VOLTAGE_GATED_POTASSIUM_CHANNELS	43	36	8	0.439	0.323	0.74
REACTOME_ADRENOCEPTORS	9	6	3	-0.646	0.323	0.74
REACTOME_FORMATION_OF_TC_NER_PRE_INCISION_COMPLEX	53	47	16	-0.35	0.321	0.74
REACTOME_COLLAGEN_CHAIN_TRIMERIZATION	44	39	2	0.426	0.323	0.74
REACTOME_FOXO_MEDIATED_TRANSCRIPTION_OF_OXIDATIVE_STRESS_METABOLIC_AND_NEURONAL_GENES	30	26	5	-0.349	0.321	0.74
REACTOME_PYRUVATE_METABOLISM_AND_CITRIC_ACID_TCA_CYCLE	55	51	16	-0.275	0.327	0.741
REACTOME_MRNA_SPLICING_MINOR_PATHWAY	52	42	18	-0.343	0.328	0.741
REACTOME_COSTIMULATION_BY_THE_CD28_FAMILY	73	59	21	0.408	0.329	0.741
REACTOME_FGFR2_MUTANT_RECEPTOR_ACTIVATION	33	23	9	-0.405	0.324	0.741
REACTOME_VITAMIN_B1_THIAMIN_METABOLISM	5	5	2	0.678	0.331	0.741
REACTOME_NUCLEAR_PORE_COMPLEX_NPC_DISASSEMBLY	36	32	15	0.448	0.327	0.741
REACTOME_NETRIN_1_SIGNALING	50	45	11	0.426	0.326	0.741
REACTOME_SUMOYLATION_OF_TRANSCRIPTION_COFACTORS	43	40	9	0.438	0.326	0.741
REACTOME_REDUCTION_OF_CYTOSOLIC_CAPLUSPLUS_LEVELS	12	11	1	0.549	0.331	0.741
REACTOME_UPTAKE_AND_ACTIONS_OF_BACTERIAL_TOXINS	29	27	9	-0.396	0.326	0.741
REACTOME_NEGATIVE_REGULATION_OF_FGFR2_SIGNALING	34	23	8	0.464	0.331	0.741
REACTOME_COOPERATION_OF_PDCL_PHLP1_AND_TRIC_CCT_IN_G_PROTEIN_BETA_FOLDING	42	36	10	-0.386	0.328	0.741
REACTOME_DNA_REPLICATION_INITIATION	8	7	5	0.623	0.326	0.741
REACTOME_RNA_POLYMERASE_III_CHAIN_ELONGATION	18	17	8	-0.486	0.326	0.741
REACTOME_HDL_CLEARANCE	5	5	2	-0.648	0.331	0.741
REACTOME_SYNTHESIS_OF_BILE_ACIDS_AND_BILE_SALTS_VIA_24_HYDROXYCHOLESTEROL	14	7	2	0.614	0.35	0.743
REACTOME_CELL_CELL_COMMUNICATION	130	115	16	0.378	0.345	0.743
REACTOME_O_LINKED_GLYCOSYLATION_OF_MUCINS	62	47	9	0.407	0.351	0.743
REACTOME_PI3K_EVENTS_IN_ERBB2_SIGNALING	16	14	4	0.52	0.353	0.743
REACTOME_DEGRADATION_OF_THE_EXTRACELLULAR_MATRIX	140	112	9	0.375	0.342	0.743
REACTOME_THE_ACTIVATION_OF_ARYLSULFATASES	13	11	3	-0.551	0.335	0.743
REACTOME_APOPTOSIS_INDUCED_DNA_FRAGMENTATION	13	10	6	0.557	0.352	0.743
REACTOME_SHC1_EVENTS_IN_EGFR_SIGNALING	14	12	3	0.534	0.348	0.743
REACTOME_NEUROTRANSMITTER_RELEASE_CYCLE	51	43	12	-0.3	0.337	0.743
REACTOME_GLUCONEOGENESIS	34	28	9	-0.345	0.352	0.743
REACTOME_ACETYLCHOLINE_NEUROTRANSMITTER_RELEASE_CYCLE	17	14	3	-0.517	0.34	0.743
REACTOME_TRAFFICKING_OF_GLUR2_CONTAINING_AMPA_RECEPTORS	17	16	8	-0.508	0.34	0.743
REACTOME_LYSOSOME_VESICLE_BIOGENESIS	35	33	8	-0.336	0.337	0.743
REACTOME_MYOGENESIS	29	28	5	0.446	0.354	0.743
REACTOME_SYNTHESIS_OF_SUBSTRATES_IN_N_GLYCAN_BIOSYTHESIS	63	58	19	-0.241	0.353	0.743
REACTOME_CALNEXIN_CALRETICULIN_CYCLE	26	25	9	-0.419	0.336	0.743
REACTOME_NITRIC_OXIDE_STIMULATES_GUANYLATE_CYCLASE	22	21	2	-0.429	0.336	0.743
REACTOME_IRON_UPTAKE_AND_TRANSPORT	58	49	10	-0.284	0.335	0.743
REACTOME_INTERLEUKIN_7_SIGNALING	34	28	9	0.462	0.336	0.743
REACTOME_POST_TRANSLATIONAL_MODIFICATION:_SYNTHESIS_OF_GPI_ANCHORED_PROTEINS	94	71	11	0.399	0.333	0.743
REACTOME_METABOLISM_OF_FOLATE_AND_PTERINES	17	16	3	0.513	0.338	0.743
REACTOME_METABOLISM_OF_ANGIOTENSINOGEN_TO_ANGIOTENSINS	18	13	2	-0.524	0.351	0.743
REACTOME_NF_KB_IS_ACTIVATED_AND_SIGNALS_SURVIVAL	13	11	6	-0.54	0.344	0.743
REACTOME_GENE_SILENCING_BY_RNA	136	96	38	0.379	0.35	0.743
REACTOME_DEFECTS_IN_VITAMIN_AND_COFACTOR_METABOLISM	22	20	2	0.471	0.342	0.743
REACTOME_DEFECTIVE_B4GALT1_CAUSES_B4GALT1_CDG_CDG_2D	8	4	1	0.706	0.345	0.743
REACTOME_RECEPTOR_TYPE_TYROSINE_PROTEIN_PHOSPHATASES	20	14	3	-0.513	0.35	0.743
REACTOME_BETA_OXIDATION_OF_VERY_LONG_CHAIN_FATTY_ACIDS	11	9	3	-0.58	0.35	0.743
REACTOME_REGULATION_OF_LIPID_METABOLISM_BY_PEROXISOME_PROLIFERATOR_ACTIVATED_RECEPTOR_ALPHA_PPARALPHA	119	108	26	0.373	0.351	0.743
REACTOME_SUMOYLATION_OF_INTRACELLULAR_RECEPTORS	30	28	2	-0.392	0.332	0.743
REACTOME_POST_TRANSCRIPTIONAL_SILENCING_BY_SMALL_RNAS	7	3	2	0.731	0.354	0.743
REACTOME_SUMOYLATION_OF_RNA_BINDING_PROTEINS	47	43	27	0.419	0.347	0.743
REACTOME_INTERLEUKIN_3_INTERLEUKIN_5_AND_GM_CSF_SIGNALING	48	42	10	-0.31	0.35	0.743
REACTOME_HEDGEHOG_LIGAND_BIOGENESIS	65	59	18	-0.228	0.353	0.743
REACTOME_SIGNALING_BY_RETINOIC_ACID	43	37	8	-0.301	0.353	0.743
REACTOME_RHO_GTPASES_ACTIVATE_PAKS	21	21	10	-0.476	0.354	0.743
REACTOME_NEGATIVE_REGULATION_OF_FGFR3_SIGNALING	29	23	8	0.461	0.341	0.743
REACTOME_HDR_THROUGH_MMEJ_ALT_NHEJ	10	9	6	0.565	0.346	0.743
REACTOME_TP53_REGULATES_TRANSCRIPTION_OF_ADDITIONAL_CELL_CYCLE_GENES_WHOSE_EXACT_ROLE_IN_THE_P53_PATHWAY_REMAIN_UNCERTAIN	21	20	14	0.483	0.341	0.743
REACTOME_PI5P_REGULATES_TP53_ACETYLATION	9	7	5	0.614	0.351	0.743
REACTOME_SYNAPTIC_ADHESION_LIKE_MOLECULES	21	21	5	-0.451	0.349	0.743
REACTOME_FBXL7_DOWN_REGULATES_AURKA_DURING_MITOTIC_ENTRY_AND_IN_EARLY_MITOSIS	55	48	20	-0.279	0.337	0.743
REACTOME_PERVASIVE_DEVELOPMENTAL_DISORDERS	13	12	4	-0.525	0.345	0.743
REACTOME_ROBO_RECEPTORS_BIND_AKAP5	9	9	2	0.586	0.336	0.743
REACTOME_BIOSYNTHESIS_OF_MARESIN_LIKE_SPMS	6	4	1	-0.693	0.347	0.743
REACTOME_EXTRACELLULAR_MATRIX_ORGANIZATION	301	241	21	0.351	0.358	0.744
REACTOME_REGULATION_OF_APOPTOSIS	53	49	20	-0.251	0.358	0.744
REACTOME_PEPTIDE_HORMONE_BIOSYNTHESIS	14	5	1	0.64	0.356	0.744
REACTOME_PP2A_MEDIATED_DEPHOSPHORYLATION_OF_KEY_METABOLIC_FACTORS	7	4	2	0.687	0.36	0.744
REACTOME_TICAM1_RIP1_MEDIATED_IKK_COMPLEX_RECRUITMENT	19	16	8	-0.464	0.355	0.744
REACTOME_CELLULAR_HEXOSE_TRANSPORT	21	18	5	-0.447	0.359	0.744
REACTOME_TCF_DEPENDENT_SIGNALING_IN_RESPONSE_TO_WNT	232	176	55	0.353	0.361	0.744
REACTOME_HSF1_ACTIVATION	31	27	3	0.458	0.36	0.744
REACTOME_SYNTHESIS_OF_DIPHTHAMIDE_EEF2	8	3	2	-0.728	0.361	0.744
REACTOME_TP53_REGULATES_TRANSCRIPTION_OF_CELL_DEATH_GENES	44	41	6	-0.351	0.36	0.744
REACTOME_TRNA_PROCESSING_IN_THE_MITOCHONDRION	7	4	2	-0.702	0.356	0.744
REACTOME_BUTYROPHILIN_BTN_FAMILY_INTERACTIONS	12	11	2	0.53	0.357	0.744
REACTOME_NEURODEGENERATIVE_DISEASES	22	20	6	-0.432	0.357	0.744
REACTOME_TRANSLESION_SYNTHESIS_BY_POLK	17	16	10	0.498	0.363	0.745
REACTOME_RRNA_PROCESSING_IN_THE_MITOCHONDRION	12	7	4	-0.609	0.362	0.745
REACTOME_FOXO_MEDIATED_TRANSCRIPTION_OF_CELL_CYCLE_GENES	17	16	5	-0.495	0.363	0.745
REACTOME_GENERATION_OF_SECOND_MESSENGER_MOLECULES	37	26	5	-0.347	0.366	0.748
REACTOME_SUMOYLATION_OF_UBIQUITINYLATION_PROTEINS	39	34	14	0.432	0.366	0.748
REACTOME_PHASE_3_RAPID_REPOLARISATION	8	5	2	0.659	0.366	0.748
REACTOME_SIGNALING_BY_NON_RECEPTOR_TYROSINE_KINASES	54	51	11	0.403	0.366	0.748
REACTOME_GAP_JUNCTION_TRAFFICKING_AND_REGULATION	50	43	8	-0.336	0.367	0.75
REACTOME_PRE_NOTCH_PROCESSING_IN_GOLGI	18	18	2	-0.468	0.371	0.751
REACTOME_LEUKOTRIENE_RECEPTORS	5	4	2	0.681	0.37	0.751
REACTOME_INTERLEUKIN_2_FAMILY_SIGNALING	44	36	8	-0.305	0.371	0.751
REACTOME_WNT5A_DEPENDENT_INTERNALIZATION_OF_FZD4	15	15	3	-0.486	0.37	0.751
REACTOME_GDP_FUCOSE_BIOSYNTHESIS	6	6	2	-0.629	0.37	0.751
REACTOME_TLR3_MEDIATED_TICAM1_DEPENDENT_PROGRAMMED_CELL_DEATH	6	5	2	-0.651	0.37	0.751
REACTOME_TIE2_SIGNALING	18	17	4	0.494	0.376	0.753
REACTOME_PROSTANOID_LIGAND_RECEPTORS	9	7	4	0.604	0.375	0.753
REACTOME_CAMK_IV_MEDIATED_PHOSPHORYLATION_OF_CREB	10	9	1	0.565	0.378	0.753
REACTOME_SIGNALING_BY_NOTCH1_IN_CANCER	58	51	19	0.4	0.377	0.753
REACTOME_CATION_COUPLED_CHLORIDE_COTRANSPORTERS	7	7	2	0.605	0.374	0.753
REACTOME_INTERLEUKIN_17_SIGNALING	71	63	28	0.392	0.375	0.753
REACTOME_UPTAKE_AND_FUNCTION_OF_DIPHTHERIA_TOXIN	6	6	2	0.613	0.378	0.753
REACTOME_RHO_GTPASES_ACTIVATE_CIT	19	19	4	-0.447	0.372	0.753
REACTOME_ANTIMICROBIAL_PEPTIDES	97	29	2	0.443	0.375	0.753
REACTOME_TP53_REGULATES_TRANSCRIPTION_OF_GENES_INVOLVED_IN_CYTOCHROME_C_RELEASE	20	19	4	-0.421	0.378	0.753
REACTOME_RUNX1_INTERACTS_WITH_CO_FACTORS_WHOSE_PRECISE_EFFECT_ON_RUNX1_TARGETS_IS_NOT_KNOWN	37	34	4	-0.337	0.376	0.753
REACTOME_SIGNALING_BY_WNT	327	260	75	0.345	0.382	0.755
REACTOME_IMPORT_OF_PALMITOYL_COA_INTO_THE_MITOCHONDRIAL_MATRIX	14	13	2	0.506	0.382	0.755
REACTOME_ECM_PROTEOGLYCANS	76	65	6	0.392	0.381	0.755
REACTOME_DEFECTIVE_CHST6_CAUSES_MCDC1	8	4	1	-0.682	0.381	0.755
REACTOME_NEGATIVE_EPIGENETIC_REGULATION_OF_RRNA_EXPRESSION	107	78	31	0.373	0.381	0.755
REACTOME_GAP_FILLING_DNA_REPAIR_SYNTHESIS_AND_LIGATION_IN_GG_NER	25	23	12	0.464	0.382	0.755
REACTOME_GASTRIN_CREB_SIGNALLING_PATHWAY_VIA_PKC_AND_MAPK	18	15	5	0.494	0.385	0.756
REACTOME_KERATAN_SULFATE_KERATIN_METABOLISM	34	28	5	-0.307	0.389	0.756
REACTOME_ORGANIC_CATION_ANION_ZWITTERION_TRANSPORT	15	10	4	0.54	0.384	0.756
REACTOME_IRAK1_RECRUITS_IKK_COMPLEX	14	12	7	-0.509	0.387	0.756
REACTOME_HIV_ELONGATION_ARREST_AND_RECOVERY	36	27	13	-0.396	0.39	0.756
REACTOME_PROCESSING_AND_ACTIVATION_OF_SUMO	10	9	7	0.558	0.388	0.756
REACTOME_DETOXIFICATION_OF_REACTIVE_OXYGEN_SPECIES	37	29	12	-0.298	0.386	0.756
REACTOME_ATTENUATION_PHASE	28	25	3	0.453	0.387	0.756
REACTOME_ORGANIC_CATION_TRANSPORT	10	9	4	0.549	0.386	0.756
REACTOME_METABOLIC_DISORDERS_OF_BIOLOGICAL_OXIDATION_ENZYMES	36	29	5	0.432	0.39	0.756
REACTOME_DISEASES_ASSOCIATED_WITH_GLYCOSYLATION_PRECURSOR_BIOSYNTHESIS	18	18	6	-0.358	0.389	0.756
REACTOME_INTRAFLAGELLAR_TRANSPORT	54	47	9	-0.311	0.384	0.756
REACTOME_TRANSCRIPTIONAL_REGULATION_BY_RUNX2	120	104	18	0.37	0.383	0.756
REACTOME_METABOLISM_OF_COFACTORS	19	19	4	0.466	0.385	0.756
REACTOME_INTERLEUKIN_9_SIGNALING	9	7	2	0.584	0.39	0.756
REACTOME_NOTCH4_ACTIVATION_AND_TRANSMISSION_OF_SIGNAL_TO_THE_NUCLEUS	11	9	5	0.571	0.39	0.756
REACTOME_RNA_POLYMERASE_III_TRANSCRIPTION_TERMINATION	23	22	9	-0.398	0.393	0.76
REACTOME_NOREPINEPHRINE_NEUROTRANSMITTER_RELEASE_CYCLE	18	17	5	-0.453	0.395	0.761
REACTOME_CROSSLINKING_OF_COLLAGEN_FIBRILS	18	18	3	-0.462	0.394	0.761
REACTOME_FGFR2_ALTERNATIVE_SPLICING	27	25	9	-0.412	0.395	0.761
REACTOME_GOLGI_ASSOCIATED_VESICLE_BIOGENESIS	56	51	19	0.391	0.398	0.762
REACTOME_SOS_MEDIATED_SIGNALLING	7	7	2	0.578	0.399	0.762
REACTOME_FORMATION_OF_SENESCENCE_ASSOCIATED_HETEROCHROMATIN_FOCI_SAHF	17	17	6	0.486	0.396	0.762
REACTOME_VEGFR2_MEDIATED_CELL_PROLIFERATION	19	19	7	-0.39	0.399	0.762
REACTOME_GENE_EXPRESSION_TRANSCRIPTION	1486	1255	485	0.328	0.398	0.762
REACTOME_FATTY_ACID_METABOLISM	177	150	17	0.357	0.398	0.762
REACTOME_STAT5_ACTIVATION	7	7	5	-0.59	0.399	0.762
REACTOME_CROSS_PRESENTATION_OF_SOLUBLE_EXOGENOUS_ANTIGENS_ENDOSOMES	50	42	17	-0.232	0.409	0.763
REACTOME_GLYCOSPHINGOLIPID_METABOLISM	45	38	9	-0.332	0.412	0.763
REACTOME_TRAFFICKING_AND_PROCESSING_OF_ENDOSOMAL_TLR	13	10	3	0.539	0.414	0.763
REACTOME_KERATAN_SULFATE_BIOSYNTHESIS	28	23	5	-0.355	0.413	0.763
REACTOME_GENERIC_TRANSCRIPTION_PATHWAY	1218	1024	403	0.328	0.412	0.763
REACTOME_OPIOID_SIGNALLING	89	79	11	0.376	0.414	0.763
REACTOME_PASSIVE_TRANSPORT_BY_AQUAPORINS	13	6	3	0.612	0.409	0.763
REACTOME_PLATELET_SENSITIZATION_BY_LDL	17	15	8	0.47	0.418	0.763
REACTOME_ADAPTIVE_IMMUNE_SYSTEM	811	655	178	0.331	0.406	0.763
REACTOME_GAP_JUNCTION_ASSEMBLY	37	30	6	-0.395	0.417	0.763
REACTOME_SYNTHESIS_OF_GLYCOSYLPHOSPHATIDYLINOSITOL_GPI	18	18	9	0.46	0.403	0.763
REACTOME_SEROTONIN_NEUROTRANSMITTER_RELEASE_CYCLE	18	18	3	-0.438	0.416	0.763
REACTOME_SYNTHESIS_OF_15_EICOSATETRAENOIC_ACID_DERIVATIVES	6	6	3	-0.608	0.419	0.763
REACTOME_DAP12_INTERACTIONS	40	37	10	0.41	0.409	0.763
REACTOME_FBXW7_MUTANTS_AND_NOTCH1_IN_CANCER	5	3	2	0.719	0.404	0.763
REACTOME_NOTCH2_ACTIVATION_AND_TRANSMISSION_OF_SIGNAL_TO_THE_NUCLEUS	22	19	5	-0.338	0.411	0.763
REACTOME_SCAVENGING_BY_CLASS_B_RECEPTORS	6	5	2	-0.633	0.416	0.763
REACTOME_EPHRIN_SIGNALING	19	18	6	0.466	0.415	0.763
REACTOME_SIALIC_ACID_METABOLISM	33	28	5	0.418	0.403	0.763
REACTOME_SODIUM_COUPLED_SULPHATE_DI_AND_TRI_CARBOXYLATE_TRANSPORTERS	5	3	2	-0.71	0.409	0.763
REACTOME_INTERLEUKIN_1_PROCESSING	8	6	4	0.598	0.413	0.763
REACTOME_VEGFR2_MEDIATED_VASCULAR_PERMEABILITY	27	25	9	-0.374	0.4	0.763
REACTOME_TRANSCRIPTIONAL_REGULATION_BY_SMALL_RNAS	105	72	28	0.375	0.404	0.763
REACTOME_PIWI_INTERACTING_RNA_PIRNA_BIOGENESIS	29	24	10	-0.389	0.404	0.763
REACTOME_DEGRADATION_OF_GLI1_BY_THE_PROTEASOME	60	54	17	-0.208	0.408	0.763
REACTOME_DEFECTIVE_CFTR_CAUSES_CYSTIC_FIBROSIS	61	56	22	-0.251	0.408	0.763
REACTOME_CD22_MEDIATED_BCR_REGULATION	61	4	2	0.66	0.413	0.763
REACTOME_NEUTROPHIL_DEGRANULATION	478	402	81	0.339	0.404	0.763
REACTOME_RETROGRADE_TRANSPORT_AT_THE_TRANS_GOLGI_NETWORK	49	44	12	0.403	0.417	0.763
REACTOME_ASSEMBLY_OF_THE_ORC_COMPLEX_AT_THE_ORIGIN_OF_REPLICATION	6	5	3	0.637	0.409	0.763
REACTOME_FRUCTOSE_CATABOLISM	5	4	2	0.671	0.412	0.763
REACTOME_MITOCHONDRIAL_CALCIUM_ION_TRANSPORT	23	19	8	0.455	0.412	0.763
REACTOME_RUNX3_REGULATES_WNT_SIGNALING	8	8	2	-0.555	0.419	0.763
REACTOME_TRANSCRIPTIONAL_REGULATION_BY_MECP2	63	51	10	0.393	0.419	0.763
REACTOME_SIGNALING_BY_RECEPTOR_TYROSINE_KINASES	468	414	67	0.341	0.406	0.763
REACTOME_MECP2_REGULATES_NEURONAL_RECEPTORS_AND_CHANNELS	18	18	3	0.467	0.403	0.763
REACTOME_SIGNALING_BY_NTRK3_TRKC	17	15	8	0.479	0.417	0.763
REACTOME_ACTIVATED_NTRK3_SIGNALS_THROUGH_PI3K	6	5	2	0.624	0.403	0.763
REACTOME_ACTIVATION_OF_THE_AP_1_FAMILY_OF_TRANSCRIPTION_FACTORS	10	10	5	0.53	0.421	0.764
REACTOME_DECTIN_2_FAMILY	26	20	3	0.45	0.42	0.764
REACTOME_ROLE_OF_LAT2_NTAL_LAB_ON_CALCIUM_MOBILIZATION	71	13	2	0.504	0.422	0.765
REACTOME_GRB2:SOS_PROVIDES_LINKAGE_TO_MAPK_SIGNALING_FOR_INTEGRINS	15	12	3	-0.491	0.422	0.765
REACTOME_NOTCH4_INTRACELLULAR_DOMAIN_REGULATES_TRANSCRIPTION	20	19	2	-0.403	0.422	0.765
REACTOME_SENSING_OF_DNA_DOUBLE_STRAND_BREAKS	6	5	4	0.615	0.424	0.766
REACTOME_NEF_MEDIATED_CD8_DOWN_REGULATION	7	6	4	-0.593	0.425	0.767
REACTOME_SYNTHESIS_OF_PIPS_AT_THE_LATE_ENDOSOME_MEMBRANE	11	10	4	0.526	0.43	0.768
REACTOME_PYRUVATE_METABOLISM	31	29	8	-0.31	0.427	0.768
REACTOME_MITOCHONDRIAL_UNCOUPLING_PROTEINS	5	3	2	-0.699	0.429	0.768
REACTOME_ATF4_ACTIVATES_GENES_IN_RESPONSE_TO_ENDOPLASMIC_RETICULUM_STRESS	26	22	13	0.436	0.429	0.768
REACTOME_GLYOXYLATE_METABOLISM_AND_GLYCINE_DEGRADATION	31	27	6	-0.323	0.43	0.768
REACTOME_DEPOLYMERISATION_OF_THE_NUCLEAR_LAMINA	15	15	4	0.474	0.43	0.768
REACTOME_PHASE_4_RESTING_MEMBRANE_POTENTIAL	19	10	2	0.534	0.43	0.768
REACTOME_VXPX_CARGO_TARGETING_TO_CILIUM	21	19	7	0.453	0.43	0.768
REACTOME_SIGNALING_BY_FGFR2_IIIA_TM	19	18	7	-0.437	0.426	0.768
REACTOME_INTERLEUKIN_15_SIGNALING	14	14	5	-0.449	0.43	0.768
REACTOME_HS_GAG_DEGRADATION	22	19	4	0.457	0.433	0.77
REACTOME_FORMATION_OF_HIV_ELONGATION_COMPLEX_IN_THE_ABSENCE_OF_HIV_TAT	48	39	12	-0.264	0.433	0.77
REACTOME_ZINC_INFLUX_INTO_CELLS_BY_THE_SLC39_GENE_FAMILY	10	10	3	0.519	0.434	0.77
REACTOME_REGULATION_OF_TP53_ACTIVITY_THROUGH_ASSOCIATION_WITH_CO_FACTORS	14	14	4	-0.442	0.432	0.77
REACTOME_TAK1_ACTIVATES_NFKB_BY_PHOSPHORYLATION_AND_ACTIVATION_OF_IKKS_COMPLEX	32	27	8	-0.267	0.436	0.771
REACTOME_APC_CDC20_MEDIATED_DEGRADATION_OF_NEK2A	25	24	8	-0.361	0.436	0.771
REACTOME_ROS_AND_RNS_PRODUCTION_IN_PHAGOCYTES	36	31	5	0.402	0.436	0.771
REACTOME_DIGESTION_OF_DIETARY_LIPID	7	4	2	-0.657	0.437	0.771
REACTOME_JOSEPHIN_DOMAIN_DUBS	12	11	4	-0.499	0.438	0.771
REACTOME_MICROAUTOPHAGY	28	25	5	-0.33	0.438	0.771
REACTOME_REGULATION_OF_FOXO_TRANSCRIPTIONAL_ACTIVITY_BY_ACETYLATION	10	10	3	-0.516	0.436	0.771
REACTOME_REGULATION_OF_GENE_EXPRESSION_BY_HYPOXIA_INDUCIBLE_FACTOR	11	9	1	-0.477	0.439	0.772
REACTOME_RNA_POLYMERASE_III_TRANSCRIPTION_INITIATION_FROM_TYPE_1_PROMOTER	28	26	10	-0.377	0.44	0.772
REACTOME_NUCLEOTIDE_SALVAGE	23	19	4	0.442	0.44	0.772
REACTOME_SIGNALING_BY_NUCLEAR_RECEPTORS	262	213	40	0.343	0.44	0.772
REACTOME_SPRY_REGULATION_OF_FGF_SIGNALING	16	14	5	0.477	0.445	0.773
REACTOME_ACTIVATED_NOTCH1_TRANSMITS_SIGNAL_TO_THE_NUCLEUS	31	28	9	0.419	0.446	0.773
REACTOME_NCAM1_INTERACTIONS	42	39	7	0.396	0.445	0.773
REACTOME_NUCLEAR_IMPORT_OF_REV_PROTEIN	34	30	13	0.414	0.442	0.773
REACTOME_SIGNALING_BY_NOTCH1_HD_DOMAIN_MUTANTS_IN_CANCER	15	13	6	0.479	0.447	0.773
REACTOME_NUCLEAR_ENVELOPE_BREAKDOWN	53	49	19	0.389	0.446	0.773
REACTOME_REGULATION_OF_INSULIN_LIKE_GROWTH_FACTOR_IGF_TRANSPORT_AND_UPTAKE_BY_INSULIN_LIKE_GROWTH_FACTOR_BINDING_PROTEINS_IGFBPS	124	101	14	0.356	0.446	0.773
REACTOME_DEFECTIVE_LFNG_CAUSES_SCDO3	5	5	1	-0.609	0.446	0.773
REACTOME_TRAFFICKING_OF_MYRISTOYLATED_PROTEINS_TO_THE_CILIUM	5	5	1	0.613	0.442	0.773
REACTOME_TYROSINE_CATABOLISM	5	4	3	-0.651	0.443	0.773
REACTOME_ACTIVATED_NTRK2_SIGNALS_THROUGH_FRS2_AND_FRS3	11	10	4	0.505	0.447	0.773
REACTOME_HYALURONAN_METABOLISM	17	14	4	-0.463	0.449	0.774
REACTOME_CHONDROITIN_SULFATE_DERMATAN_SULFATE_METABOLISM	50	40	16	0.395	0.449	0.774
REACTOME_EXPORT_OF_VIRAL_RIBONUCLEOPROTEINS_FROM_NUCLEUS	33	30	13	0.413	0.449	0.774
REACTOME_TRANSCRIPTIONAL_ACTIVITY_OF_SMAD2_SMAD3:SMAD4_HETEROTRIMER	44	41	21	0.394	0.45	0.774
REACTOME_ANTIGEN_ACTIVATES_B_CELL_RECEPTOR_BCR_LEADING_TO_GENERATION_OF_SECOND_MESSENGERS	86	27	9	0.419	0.448	0.774
REACTOME_NRIF_SIGNALS_CELL_DEATH_FROM_THE_NUCLEUS	16	13	7	-0.458	0.452	0.775
REACTOME_SHC1_EVENTS_IN_ERBB2_SIGNALING	22	20	4	0.442	0.455	0.775
REACTOME_INTRINSIC_PATHWAY_OF_FIBRIN_CLOT_FORMATION	22	15	2	0.459	0.452	0.775
REACTOME_METHYLATION	14	12	3	0.479	0.455	0.775
REACTOME_THE_ROLE_OF_NEF_IN_HIV_1_REPLICATION_AND_DISEASE_PATHOGENESIS	28	26	4	-0.308	0.452	0.775
REACTOME_VISUAL_PHOTOTRANSDUCTION	100	72	11	0.365	0.454	0.775
REACTOME_DOWNREGULATION_OF_ERBB2_SIGNALING	28	25	6	-0.296	0.451	0.775
REACTOME_SYNTHESIS_OF_ACTIVE_UBIQUITIN:_ROLES_OF_E1_AND_E2_ENZYMES	30	27	9	-0.262	0.453	0.775
REACTOME_SIGNALING_BY_EGFRVIII_IN_CANCER	14	14	8	0.484	0.458	0.779
REACTOME_PTK6_EXPRESSION	5	5	3	0.614	0.458	0.779
REACTOME_GPVI_MEDIATED_ACTIVATION_CASCADE	35	33	7	-0.304	0.459	0.78
REACTOME_SYNTHESIS_OF_LEUKOTRIENES_LT_AND_EOXINS_EX	21	18	4	0.449	0.46	0.78
REACTOME_N_GLYCAN_ANTENNAE_ELONGATION	15	12	3	0.5	0.461	0.781
REACTOME_DOWNREGULATION_OF_ERBB4_SIGNALING	9	9	3	-0.513	0.462	0.781
REACTOME_HISTIDINE_CATABOLISM	8	6	4	-0.582	0.462	0.781
REACTOME_ANDROGEN_BIOSYNTHESIS	11	6	1	0.565	0.465	0.784
REACTOME_STABILIZATION_OF_P53	57	53	20	-0.21	0.464	0.784
REACTOME_RUNX1_REGULATES_ESTROGEN_RECEPTOR_MEDIATED_TRANSCRIPTION	6	6	4	0.583	0.466	0.785
REACTOME_XENOBIOTICS	24	20	3	0.432	0.468	0.786
REACTOME_GLUCAGON_TYPE_LIGAND_RECEPTORS	33	25	6	-0.327	0.468	0.786
REACTOME_POSITIVE_EPIGENETIC_REGULATION_OF_RRNA_EXPRESSION	104	76	29	0.353	0.468	0.786
REACTOME_PYRIMIDINE_SALVAGE	11	8	2	0.536	0.467	0.786
REACTOME_GROWTH_HORMONE_RECEPTOR_SIGNALING	24	21	9	0.426	0.487	0.787
REACTOME_SIGNALING_BY_NOTCH1	73	66	23	0.356	0.502	0.787
REACTOME_PI3K_AKT_ACTIVATION	9	8	2	0.525	0.474	0.787
REACTOME_AKT_PHOSPHORYLATES_TARGETS_IN_THE_CYTOSOL	14	14	1	0.473	0.478	0.787
REACTOME_PHOSPHORYLATION_OF_CD3_AND_TCR_ZETA_CHAINS	26	16	2	0.441	0.483	0.787
REACTOME_REGULATED_PROTEOLYSIS_OF_P75NTR	11	9	4	0.5	0.501	0.787
REACTOME_OTHER_SEMAPHORIN_INTERACTIONS	19	17	3	0.438	0.502	0.787
REACTOME_CD28_DEPENDENT_VAV1_PATHWAY	12	12	7	0.458	0.5	0.787
REACTOME_SEMAPHORIN_INTERACTIONS	64	60	7	0.352	0.501	0.787
REACTOME_SPHINGOLIPID_METABOLISM	89	71	8	0.341	0.501	0.787
REACTOME_SIGNAL_TRANSDUCTION_BY_L1	21	19	7	0.435	0.502	0.787
REACTOME_DCC_MEDIATED_ATTRACTIVE_SIGNALING	14	13	4	0.456	0.501	0.787
REACTOME_PROSTACYCLIN_SIGNALLING_THROUGH_PROSTACYCLIN_RECEPTOR	19	17	3	0.421	0.504	0.787
REACTOME_CIRCADIAN_CLOCK	70	64	16	0.354	0.501	0.787
REACTOME_TRANSCRIPTIONAL_REGULATION_OF_WHITE_ADIPOCYTE_DIFFERENTIATION	84	73	28	0.367	0.472	0.787
REACTOME_INTERACTIONS_OF_VPR_WITH_HOST_CELLULAR_PROTEINS	37	33	14	0.398	0.501	0.787
REACTOME_THE_NLRP3_INFLAMMASOME	15	14	8	0.438	0.504	0.787
REACTOME_MAPK3_ERK1_ACTIVATION	10	9	5	0.508	0.501	0.787
REACTOME_BH3_ONLY_PROTEINS_ASSOCIATE_WITH_AND_INACTIVATE_ANTI_APOPTOTIC_BCL_2_MEMBERS	9	8	3	0.511	0.502	0.787
REACTOME_FERTILIZATION	26	17	2	0.437	0.502	0.787
REACTOME_INWARDLY_RECTIFYING_KPLUS_CHANNELS	31	25	6	-0.369	0.487	0.787
REACTOME_SPERM_MOTILITY_AND_TAXES	9	7	4	-0.539	0.483	0.787
REACTOME_ACTIVATION_OF_PUMA_AND_TRANSLOCATION_TO_MITOCHONDRIA	9	9	3	-0.505	0.502	0.787
REACTOME_TRANSPORT_OF_THE_SLBP_DEPENDANT_MATURE_MRNA	36	32	13	0.399	0.502	0.787
REACTOME_PLASMA_LIPOPROTEIN_ASSEMBLY_REMODELING_AND_CLEARANCE	71	65	13	0.361	0.502	0.787
REACTOME_METABOLISM_OF_STEROID_HORMONES	34	24	4	-0.293	0.504	0.787
REACTOME_DOWNREGULATION_OF_SMAD2_3:SMAD4_TRANSCRIPTIONAL_ACTIVITY	23	22	13	0.423	0.502	0.787
REACTOME_DISEASES_ASSOCIATED_WITH_VISUAL_TRANSDUCTION	13	8	2	-0.48	0.495	0.787
REACTOME_POU5F1_OCT4_SOX2_NANOG_REPRESS_GENES_RELATED_TO_DIFFERENTIATION	10	5	1	-0.58	0.502	0.787
REACTOME_TRP_CHANNELS	28	23	5	-0.359	0.499	0.787
REACTOME_DEFECTIVE_CHST3_CAUSES_SEDCJD	8	7	3	0.536	0.501	0.787
REACTOME_DEFECTIVE_CHSY1_CAUSES_TPBS	8	7	3	0.551	0.5	0.787
REACTOME_PD_1_SIGNALING	27	17	8	0.414	0.504	0.787
REACTOME_DOPAMINE_RECEPTORS	5	2	1	-0.744	0.502	0.787
REACTOME_EPHB_MEDIATED_FORWARD_SIGNALING	42	37	3	0.389	0.502	0.787
REACTOME_SUMOYLATION_OF_SUMOYLATION_PROTEINS	35	32	21	0.399	0.501	0.787
REACTOME_MULTIFUNCTIONAL_ANION_EXCHANGERS	9	9	2	0.53	0.501	0.787
REACTOME_SODIUM_COUPLED_PHOSPHATE_COTRANSPORTERS	5	5	2	0.582	0.497	0.787
REACTOME_CREB1_PHOSPHORYLATION_THROUGH_THE_ACTIVATION_OF_ADENYLATE_CYCLASE	12	12	6	-0.459	0.479	0.787
REACTOME_ACTIVATION_OF_NMDA_RECEPTORS_AND_POSTSYNAPTIC_EVENTS	92	88	14	0.354	0.501	0.787
REACTOME_REPRESSION_OF_WNT_TARGET_GENES	14	13	5	-0.436	0.502	0.787
REACTOME_PRESYNAPTIC_FUNCTION_OF_KAINATE_RECEPTORS	21	19	3	0.43	0.5	0.787
REACTOME_DEFECTIVE_TPR_MAY_CONFER_SUSCEPTIBILITY_TOWARDS_THYROID_PAPILLARY_CARCINOMA_TPC	32	28	12	0.411	0.476	0.787
REACTOME_CD209_DC_SIGN_SIGNALING	21	20	9	0.415	0.502	0.787
REACTOME_VESICLE_MEDIATED_TRANSPORT	723	599	142	0.242	0.485	0.787
REACTOME_PROTEIN_REPAIR	6	6	1	-0.562	0.492	0.787
REACTOME_OVARIAN_TUMOR_DOMAIN_PROTEASES	38	34	8	0.39	0.501	0.787
REACTOME_DNA_DAMAGE_RECOGNITION_IN_GG_NER	38	33	8	-0.259	0.473	0.787
REACTOME_REGULATION_OF_TP53_ACTIVITY_THROUGH_PHOSPHORYLATION	92	85	35	0.346	0.501	0.787
REACTOME_SIGNALING_BY_MET	79	76	10	0.361	0.475	0.787
REACTOME_RNA_POLYMERASE_I_PROMOTER_ESCAPE	89	61	25	0.361	0.473	0.787
REACTOME_RNA_POLYMERASE_I_TRANSCRIPTION	109	81	30	0.345	0.502	0.787
REACTOME_TBC_RABGAPS	44	41	12	-0.24	0.476	0.787
REACTOME_INTERLEUKIN_20_FAMILY_SIGNALING	26	23	9	0.417	0.501	0.787
REACTOME_RAB_GERANYLGERANYLATION	65	58	14	0.364	0.478	0.787
REACTOME_RUNX3_REGULATES_P14_ARF	10	10	5	0.499	0.475	0.787
REACTOME_ASPARTATE_AND_ASPARAGINE_METABOLISM	11	8	4	0.528	0.502	0.787
REACTOME_DIGESTION_AND_ABSORPTION	28	15	3	0.424	0.504	0.787
REACTOME_PLASMA_LIPOPROTEIN_ASSEMBLY	19	17	2	0.428	0.502	0.787
REACTOME_SIGNALING_BY_ERYTHROPOIETIN	25	24	8	-0.299	0.472	0.787
REACTOME_EXTRA_NUCLEAR_ESTROGEN_SIGNALING	75	66	8	0.358	0.501	0.787
REACTOME_ER_QUALITY_CONTROL_COMPARTMENT_ERQC	21	20	8	-0.392	0.497	0.787
REACTOME_BIOSYNTHESIS_OF_EPA_DERIVED_SPMS	6	6	2	-0.575	0.502	0.787
REACTOME_BIOSYNTHESIS_OF_E_SERIES_18_S_RESOLVINS	5	5	2	-0.596	0.501	0.787
REACTOME_REGULATION_OF_MECP2_EXPRESSION_AND_ACTIVITY	32	25	4	0.409	0.502	0.787
REACTOME_ERYTHROPOIETIN_ACTIVATES_STAT5	7	6	2	-0.54	0.501	0.787
REACTOME_REGULATION_OF_GLYCOLYSIS_BY_FRUCTOSE_2_6_BISPHOSPHATE_METABOLISM	12	10	4	0.51	0.475	0.787
REACTOME_ESTROGEN_DEPENDENT_NUCLEAR_EVENTS_DOWNSTREAM_OF_ESR_MEMBRANE_SIGNALING	24	21	6	-0.352	0.472	0.787
REACTOME_CYTOSOLIC_SULFONATION_OF_SMALL_MOLECULES	24	18	5	-0.359	0.505	0.788
REACTOME_RETROGRADE_NEUROTROPHIN_SIGNALLING	14	13	5	-0.401	0.509	0.789
REACTOME_JNK_C_JUN_KINASES_PHOSPHORYLATION_AND_ACTIVATION_MEDIATED_BY_ACTIVATED_HUMAN_TAK1	22	20	8	-0.307	0.507	0.789
REACTOME_ADVANCED_GLYCOSYLATION_ENDPRODUCT_RECEPTOR_SIGNALING	13	9	4	-0.51	0.509	0.789
REACTOME_DAP12_SIGNALING	29	27	8	0.398	0.509	0.789
REACTOME_RELAXIN_RECEPTORS	8	5	1	0.595	0.509	0.789
REACTOME_MET_ACTIVATES_PTPN11	5	5	2	0.613	0.509	0.789
REACTOME_TETRAHYDROBIOPTERIN_BH4_SYNTHESIS_RECYCLING_SALVAGE_AND_REGULATION	10	10	2	0.502	0.514	0.79
REACTOME_ACTIVATION_OF_BAD_AND_TRANSLOCATION_TO_MITOCHONDRIA	15	14	7	0.442	0.514	0.79
REACTOME_GRB7_EVENTS_IN_ERBB2_SIGNALING	5	5	1	-0.517	0.514	0.79
REACTOME_SIGNALING_BY_VEGF	105	98	16	0.344	0.514	0.79
REACTOME_AKT_PHOSPHORYLATES_TARGETS_IN_THE_NUCLEUS	10	9	3	-0.416	0.515	0.79
REACTOME_RSK_ACTIVATION	7	7	3	0.533	0.514	0.79
REACTOME_DISEASES_OF_MISMATCH_REPAIR_MMR	5	5	2	0.538	0.514	0.79
REACTOME_TFAP2_AP_2_FAMILY_REGULATES_TRANSCRIPTION_OF_GROWTH_FACTORS_AND_THEIR_RECEPTORS	15	9	2	0.5	0.514	0.79
REACTOME_ANTIGEN_PRESENTATION:_FOLDING_ASSEMBLY_AND_PEPTIDE_LOADING_OF_CLASS_I_MHC	25	25	3	0.419	0.514	0.79
REACTOME_PI3K_EVENTS_IN_ERBB4_SIGNALING	10	8	2	0.547	0.519	0.792
REACTOME_SEROTONIN_RECEPTORS	12	4	2	-0.6	0.519	0.792
REACTOME_ZBP1_DAI_MEDIATED_INDUCTION_OF_TYPE_I_IFNS	21	20	6	-0.293	0.519	0.792
REACTOME_PHOSPHORYLATION_OF_EMI1	6	5	2	0.54	0.519	0.792
REACTOME_FGFR2B_LIGAND_BINDING_AND_ACTIVATION	10	5	2	0.575	0.519	0.792
REACTOME_PROTEIN_PROTEIN_INTERACTIONS_AT_SYNAPSES	88	76	8	0.359	0.519	0.792
REACTOME_INHIBITION_OF_THE_PROTEOLYTIC_ACTIVITY_OF_APC_C_REQUIRED_FOR_THE_ONSET_OF_ANAPHASE_BY_MITOTIC_SPINDLE_CHECKPOINT_COMPONENTS	20	19	5	-0.274	0.522	0.794
REACTOME_PROLACTIN_RECEPTOR_SIGNALING	15	11	3	-0.445	0.529	0.794
REACTOME_MAPK_TARGETS_NUCLEAR_EVENTS_MEDIATED_BY_MAP_KINASES	31	28	14	0.407	0.524	0.794
REACTOME_INTERACTION_BETWEEN_L1_AND_ANKYRINS	31	30	5	0.398	0.529	0.794
REACTOME_TRYPTOPHAN_CATABOLISM	14	13	2	-0.469	0.529	0.794
REACTOME_TRANSLESION_SYNTHESIS_BY_POLH	19	18	10	0.404	0.529	0.794
REACTOME_MAPK1_ERK2_ACTIVATION	9	9	5	0.465	0.529	0.794
REACTOME_DERMATAN_SULFATE_BIOSYNTHESIS	11	9	3	0.464	0.524	0.794
REACTOME_SUMO_IS_PROTEOLYTICALLY_PROCESSED	6	5	4	0.578	0.529	0.794
REACTOME_REGULATION_OF_INNATE_IMMUNE_RESPONSES_TO_CYTOSOLIC_DNA	15	14	4	0.454	0.529	0.794
REACTOME_G_BETA:GAMMA_SIGNALLING_THROUGH_PI3KGAMMA	25	23	4	0.4	0.524	0.794
REACTOME_SODIUM_PROTON_EXCHANGERS	9	8	1	-0.441	0.522	0.794
REACTOME_REGULATED_NECROSIS	20	18	8	0.424	0.529	0.794
REACTOME_TNFR2_NON_CANONICAL_NF_KB_PATHWAY	100	93	10	0.34	0.524	0.794
REACTOME_INTRA_GOLGI_TRAFFIC	44	40	6	-0.228	0.523	0.794
REACTOME_ERYTHROPOIETIN_ACTIVATES_PHOSPHOLIPASE_C_GAMMA_PLCG	7	6	2	-0.526	0.529	0.794
REACTOME_DOWNREGULATION_OF_ERBB2:ERBB3_SIGNALING	13	12	3	-0.434	0.533	0.799
REACTOME_PEROXISOMAL_LIPID_METABOLISM	29	26	12	-0.359	0.536	0.8
REACTOME_NUCLEOTIDE_BINDING_DOMAIN_LEUCINE_RICH_REPEAT_CONTAINING_RECEPTOR_NLR_SIGNALING_PATHWAYS	54	49	21	0.356	0.539	0.8
REACTOME_AMPK_INHIBITS_CHREBP_TRANSCRIPTIONAL_ACTIVATION_ACTIVITY	8	6	1	-0.541	0.539	0.8
REACTOME_COLLAGEN_BIOSYNTHESIS_AND_MODIFYING_ENZYMES	67	56	3	0.362	0.539	0.8
REACTOME_INTERACTIONS_OF_REV_WITH_HOST_CELLULAR_PROTEINS	37	33	16	0.389	0.539	0.8
REACTOME_LINOLEIC_ACID_LA_METABOLISM	8	8	2	0.491	0.539	0.8
REACTOME_ZINC_EFFLUX_AND_COMPARTMENTALIZATION_BY_THE_SLC30_FAMILY	7	5	5	0.548	0.539	0.8
REACTOME_PHOSPHOLIPASE_C_MEDIATED_CASCADE_FGFR2	18	9	2	0.476	0.539	0.8
REACTOME_TRNA_MODIFICATION_IN_THE_NUCLEUS_AND_CYTOSOL	43	38	8	-0.221	0.534	0.8
REACTOME_MET_RECEPTOR_RECYCLING	10	10	2	0.495	0.539	0.8
REACTOME_FOXO_MEDIATED_TRANSCRIPTION_OF_CELL_DEATH_GENES	16	15	3	-0.361	0.538	0.8
REACTOME_IKK_COMPLEX_RECRUITMENT_MEDIATED_BY_RIP1	23	21	9	-0.337	0.543	0.805
REACTOME_FRUCTOSE_METABOLISM	7	5	2	0.576	0.544	0.805
REACTOME_DOPAMINE_NEUROTRANSMITTER_RELEASE_CYCLE	23	22	3	-0.31	0.555	0.808
REACTOME_CYTOSOLIC_TRNA_AMINOACYLATION	24	22	6	-0.323	0.552	0.808
REACTOME_MITOTIC_G2_G2_M_PHASES	199	181	79	0.317	0.554	0.808
REACTOME_ASSEMBLY_OF_THE_PRE_REPLICATIVE_COMPLEX	68	62	19	0.349	0.559	0.808
REACTOME_FIBRONECTIN_MATRIX_FORMATION	6	5	2	0.571	0.559	0.808
REACTOME_TRANSPORT_OF_MATURE_MRNAS_DERIVED_FROM_INTRONLESS_TRANSCRIPTS	43	38	14	0.362	0.559	0.808
REACTOME_RHO_GTPASE_CYCLE	139	134	30	0.323	0.559	0.808
REACTOME_SUMO_IS_TRANSFERRED_FROM_E1_TO_E2_UBE2I_UBC9	7	7	5	0.524	0.559	0.808
REACTOME_ARACHIDONATE_PRODUCTION_FROM_DAG	5	5	2	-0.557	0.559	0.808
REACTOME_SYNTHESIS_OF_DOLICHYL_PHOSPHATE	6	6	2	-0.507	0.549	0.808
REACTOME_PINK_PARKIN_MEDIATED_MITOPHAGY	22	18	9	-0.364	0.549	0.808
REACTOME_RHO_GTPASES_ACTIVATE_NADPH_OXIDASES	24	22	7	0.385	0.554	0.808
REACTOME_TNFS_BIND_THEIR_PHYSIOLOGICAL_RECEPTORS	28	27	5	0.401	0.549	0.808
REACTOME_PTK6_REGULATES_CELL_CYCLE	6	6	1	-0.517	0.559	0.808
REACTOME_LISTERIA_MONOCYTOGENES_ENTRY_INTO_HOST_CELLS	20	19	8	-0.369	0.551	0.808
REACTOME_RUNX1_REGULATES_TRANSCRIPTION_OF_GENES_INVOLVED_IN_BCR_SIGNALING	6	6	4	0.535	0.549	0.808
REACTOME_RUNX1_REGULATES_TRANSCRIPTION_OF_GENES_INVOLVED_IN_WNT_SIGNALING	6	5	2	0.547	0.559	0.808
REACTOME_RUNX3_REGULATES_BCL2L11_BIM_TRANSCRIPTION	5	5	1	-0.526	0.554	0.808
REACTOME_CELLULAR_RESPONSES_TO_EXTERNAL_STIMULI	535	441	145	0.253	0.555	0.808
REACTOME_CHYLOMICRON_ASSEMBLY	10	8	1	0.507	0.549	0.808
REACTOME_TICAM1_TRAF6_DEPENDENT_INDUCTION_OF_TAK1_COMPLEX	11	9	3	-0.474	0.559	0.808
REACTOME_TRIF_TICAM1_MEDIATED_TLR4_SIGNALING	97	86	38	0.332	0.559	0.808
REACTOME_ASSEMBLY_AND_CELL_SURFACE_PRESENTATION_OF_NMDA_RECEPTORS	42	39	7	0.37	0.554	0.808
REACTOME_REGULATION_OF_LOCALIZATION_OF_FOXO_TRANSCRIPTION_FACTORS	12	11	2	-0.354	0.554	0.808
REACTOME_GLUTAMATE_NEUROTRANSMITTER_RELEASE_CYCLE	24	23	7	-0.371	0.561	0.811
REACTOME_REGULATION_OF_FZD_BY_UBIQUITINATION	21	16	3	0.421	0.564	0.811
REACTOME_CARGO_TRAFFICKING_TO_THE_PERICILIARY_MEMBRANE	51	49	20	0.35	0.564	0.811
REACTOME_INTERLEUKIN_36_PATHWAY	7	4	1	-0.608	0.564	0.811
REACTOME_INTERLEUKIN_12_SIGNALING	47	41	18	0.352	0.564	0.811
REACTOME_REVERSIBLE_HYDRATION_OF_CARBON_DIOXIDE	12	9	1	-0.403	0.565	0.812
REACTOME_NUCLEAR_SIGNALING_BY_ERBB4	32	27	7	-0.343	0.566	0.813
REACTOME_TGF_BETA_RECEPTOR_SIGNALING_IN_EMT_EPITHELIAL_TO_MESENCHYMAL_TRANSITION	16	16	2	0.418	0.569	0.813
REACTOME_PURINE_SALVAGE	13	12	3	0.457	0.569	0.813
REACTOME_INFLAMMASOMES	20	18	9	0.4	0.569	0.813
REACTOME_E3_UBIQUITIN_LIGASES_UBIQUITINATE_TARGET_PROTEINS	59	47	22	0.36	0.569	0.813
REACTOME_MET_ACTIVATES_PTK2_SIGNALING	30	30	3	0.394	0.569	0.813
REACTOME_PYRIMIDINE_CATABOLISM	12	10	2	0.478	0.574	0.814
REACTOME_TERMINATION_OF_O_GLYCAN_BIOSYNTHESIS	23	19	2	0.4	0.579	0.814
REACTOME_GRB2_EVENTS_IN_ERBB2_SIGNALING	16	14	3	0.426	0.574	0.814
REACTOME_CS_DS_DEGRADATION	14	12	3	-0.33	0.577	0.814
REACTOME_SYNTHESIS_OF_PIPS_AT_THE_PLASMA_MEMBRANE	53	50	19	0.361	0.579	0.814
REACTOME_MICRORNA_MIRNA_BIOGENESIS	25	19	8	-0.376	0.58	0.814
REACTOME_FATTY_ACYL_COA_BIOSYNTHESIS	37	29	10	0.383	0.574	0.814
REACTOME_P130CAS_LINKAGE_TO_MAPK_SIGNALING_FOR_INTEGRINS	15	12	3	-0.394	0.571	0.814
REACTOME_HORMONE_LIGAND_BINDING_RECEPTORS	12	7	1	-0.497	0.574	0.814
REACTOME_REGULATION_OF_SIGNALING_BY_CBL	22	21	5	0.406	0.579	0.814
REACTOME_FORMATION_OF_THE_EARLY_ELONGATION_COMPLEX	33	28	12	-0.315	0.578	0.814
REACTOME_CYTOSOLIC_SENSORS_OF_PATHOGEN_ASSOCIATED_DNA	63	59	15	0.344	0.574	0.814
REACTOME_LRR_FLII_INTERACTING_PROTEIN_1_LRRFIP1_ACTIVATES_TYPE_I_IFN_PRODUCTION	5	5	3	0.539	0.579	0.814
REACTOME_PERK_REGULATES_GENE_EXPRESSION	31	26	13	0.38	0.574	0.814
REACTOME_G_PROTEIN_BETA:GAMMA_SIGNALLING	32	30	5	0.381	0.579	0.814
REACTOME_SYNTHESIS_OF_UDP_N_ACETYL_GLUCOSAMINE	8	8	3	-0.49	0.574	0.814
REACTOME_SIGNALING_BY_FGFR2	73	59	18	0.334	0.579	0.814
REACTOME_GLOBAL_GENOME_NUCLEOTIDE_EXCISION_REPAIR_GG_NER	84	74	32	0.327	0.579	0.814
REACTOME_APC_C:CDC20_MEDIATED_DEGRADATION_OF_CYCLIN_B	23	23	7	-0.255	0.581	0.815
REACTOME_SIGNALING_BY_EGFR_IN_CANCER	24	22	8	0.387	0.584	0.816
REACTOME_SIGNALLING_TO_RAS	20	18	9	-0.317	0.586	0.816
REACTOME_ACYL_CHAIN_REMODELING_OF_DAG_AND_TAG	7	7	2	-0.5	0.584	0.816
REACTOME_SYNTHESIS_OF_PROSTAGLANDINS_PG_AND_THROMBOXANES_TX	15	12	2	0.445	0.584	0.816
REACTOME_MUCOPOLYSACCHARIDOSES	11	11	4	-0.442	0.589	0.816
REACTOME_PROTON_COUPLED_MONOCARBOXYLATE_TRANSPORT	6	6	2	0.505	0.584	0.816
REACTOME_DEUBIQUITINATION	298	240	94	0.323	0.589	0.816
REACTOME_TP53_REGULATES_TRANSCRIPTION_OF_DNA_REPAIR_GENES	65	56	21	0.332	0.589	0.816
REACTOME_REGULATION_OF_TP53_EXPRESSION_AND_DEGRADATION	37	35	11	0.343	0.589	0.816
REACTOME_MITOTIC_TELOPHASE_CYTOKINESIS	14	13	9	0.431	0.589	0.816
REACTOME_INTERLEUKIN_23_SIGNALING	9	9	5	0.453	0.584	0.816
REACTOME_ACTIVATED_NTRK2_SIGNALS_THROUGH_RAS	9	8	2	0.455	0.589	0.816
REACTOME_MYD88_CASCADE_INITIATED_ON_PLASMA_MEMBRANE	84	72	33	0.34	0.589	0.816
REACTOME_METABOLISM_OF_NUCLEOTIDES	99	89	14	0.324	0.594	0.822
REACTOME_TRANSCRIPTIONAL_REGULATION_OF_PLURIPOTENT_STEM_CELLS	31	19	6	0.414	0.594	0.822
REACTOME_FCGR_ACTIVATION	69	9	3	-0.438	0.596	0.824
REACTOME_RORA_ACTIVATES_GENE_EXPRESSION	18	17	8	0.416	0.599	0.826
REACTOME_NEF_AND_SIGNAL_TRANSDUCTION	8	8	1	-0.467	0.599	0.826
REACTOME_SUMOYLATION	187	165	61	0.325	0.599	0.826
REACTOME_NOD1_2_SIGNALING_PATHWAY	35	32	14	0.368	0.603	0.829
REACTOME_SUMOYLATION_OF_DNA_REPLICATION_PROTEINS	46	43	17	0.368	0.603	0.829
REACTOME_MAP3K8_TPL2_DEPENDENT_MAPK1_3_ACTIVATION	16	14	6	-0.375	0.603	0.829
REACTOME_PTK6_REGULATES_PROTEINS_INVOLVED_IN_RNA_PROCESSING	5	5	2	0.525	0.603	0.829
REACTOME_PI_METABOLISM	84	79	26	0.326	0.623	0.831
REACTOME_ABACAVIR_TRANSPORT_AND_METABOLISM	10	7	2	-0.465	0.623	0.831
REACTOME_NEURONAL_SYSTEM	411	347	42	0.316	0.618	0.831
REACTOME_FANCONI_ANEMIA_PATHWAY	39	31	19	0.364	0.623	0.831
REACTOME_ZINC_TRANSPORTERS	17	15	4	0.403	0.618	0.831
REACTOME_PURINE_CATABOLISM	18	16	7	-0.341	0.612	0.831
REACTOME_TRANSFERRIN_ENDOCYTOSIS_AND_RECYCLING	31	26	6	0.368	0.618	0.831
REACTOME_DISINHIBITION_OF_SNARE_FORMATION	5	5	1	-0.504	0.613	0.831
REACTOME_G_PROTEIN_GATED_POTASSIUM_CHANNELS	25	20	5	-0.343	0.607	0.831
REACTOME_GLUTATHIONE_SYNTHESIS_AND_RECYCLING	12	12	4	0.422	0.608	0.831
REACTOME_ACTIVATION_OF_TRKA_RECEPTORS	6	5	1	0.53	0.618	0.831
REACTOME_NGF_INDEPENDANT_TRKA_ACTIVATION	5	5	1	0.53	0.618	0.831
REACTOME_TRIF_MEDIATED_PROGRAMMED_CELL_DEATH	9	9	1	0.475	0.623	0.831
REACTOME_CYTOSOLIC_IRON_SULFUR_CLUSTER_ASSEMBLY	13	12	7	-0.345	0.62	0.831
REACTOME_REGULATION_OF_PLK1_ACTIVITY_AT_G2_M_TRANSITION	87	80	42	0.323	0.613	0.831
REACTOME_GLYCOGEN_STORAGE_DISEASES	16	13	5	0.41	0.618	0.831
REACTOME_BETA_CATENIN_INDEPENDENT_WNT_SIGNALING	145	130	15	0.315	0.613	0.831
REACTOME_EPHA_MEDIATED_GROWTH_CONE_COLLAPSE	29	23	5	0.376	0.618	0.831
REACTOME_GP1B_IX_V_ACTIVATION_SIGNALLING	12	10	3	0.437	0.618	0.831
REACTOME_INTERCONVERSION_OF_NUCLEOTIDE_DI_AND_TRIPHOSPHATES	29	27	7	0.372	0.623	0.831
REACTOME_REGULATION_OF_TP53_ACTIVITY	160	147	60	0.308	0.608	0.831
REACTOME_FRS_MEDIATED_FGFR2_SIGNALING	25	16	5	0.417	0.618	0.831
REACTOME_FRS_MEDIATED_FGFR3_SIGNALING	20	16	5	0.409	0.608	0.831
REACTOME_LYSINE_CATABOLISM	12	10	1	0.457	0.608	0.831
REACTOME_BETA_OXIDATION_OF_DECANOYL_COA_TO_OCTANOYL_COA_COA	6	6	1	0.508	0.618	0.831
REACTOME_BETA_OXIDATION_OF_OCTANOYL_COA_TO_HEXANOYL_COA	5	5	1	0.509	0.618	0.831
REACTOME_AURKA_ACTIVATION_BY_TPX2	72	67	36	0.339	0.613	0.831
REACTOME_VLDLR_INTERNALISATION_AND_DEGRADATION	12	12	1	0.432	0.623	0.831
REACTOME_CREB3_FACTORS_ACTIVATE_GENES	9	9	3	0.443	0.623	0.831
REACTOME_PHENYLALANINE_AND_TYROSINE_METABOLISM	11	10	2	0.421	0.613	0.831
REACTOME_G_BETA:GAMMA_SIGNALLING_THROUGH_CDC42	20	18	7	-0.36	0.622	0.831
REACTOME_LOSS_OF_MECP2_BINDING_ABILITY_TO_THE_NCOR_SMRT_COMPLEX	7	7	2	-0.482	0.613	0.831
REACTOME_TRAF6_MEDIATED_NF_KB_ACTIVATION	24	20	10	0.394	0.618	0.831
REACTOME_GOLGI_CISTERNAE_PERICENTRIOLAR_STACK_REORGANIZATION	14	14	5	0.402	0.628	0.835
REACTOME_PKA_MEDIATED_PHOSPHORYLATION_OF_KEY_METABOLIC_FACTORS	5	4	1	0.558	0.628	0.835
REACTOME_DNA_DOUBLE_STRAND_BREAK_RESPONSE	77	55	26	0.317	0.628	0.835
REACTOME_LIPID_PARTICLE_ORGANIZATION	6	4	2	0.602	0.628	0.835
REACTOME_HIV_LIFE_CYCLE	152	135	50	0.311	0.633	0.836
REACTOME_MISCELLANEOUS_SUBSTRATES	12	9	1	0.459	0.633	0.836
REACTOME_REGULATION_OF_HSF1_MEDIATED_HEAT_SHOCK_RESPONSE	82	72	26	0.322	0.633	0.836
REACTOME_OREXIN_AND_NEUROPEPTIDES_FF_AND_QRFP_BIND_TO_THEIR_RESPECTIVE_RECEPTORS	8	5	5	-0.471	0.629	0.836
REACTOME_ANCHORING_OF_THE_BASAL_BODY_TO_THE_PLASMA_MEMBRANE	97	89	44	0.329	0.633	0.836
REACTOME_PHENYLALANINE_METABOLISM	6	6	2	0.485	0.633	0.836
REACTOME_INTERLEUKIN_21_SIGNALING	10	9	2	0.446	0.633	0.836
REACTOME_DOWNSTREAM_SIGNAL_TRANSDUCTION	29	28	6	0.347	0.638	0.838
REACTOME_APOPTOTIC_FACTOR_MEDIATED_RESPONSE	16	15	4	-0.348	0.636	0.838
REACTOME_IRF3_MEDIATED_ACTIVATION_OF_TYPE_1_IFN	5	5	2	-0.516	0.638	0.838
REACTOME_THE_PHOTOTRANSDUCTION_CASCADE	34	27	4	0.354	0.638	0.838
REACTOME_PENTOSE_PHOSPHATE_PATHWAY	15	13	6	0.413	0.638	0.838
REACTOME_HDL_REMODELING	10	8	2	0.46	0.638	0.838
REACTOME_ACYL_CHAIN_REMODELLING_OF_PG	18	12	4	0.404	0.643	0.842
REACTOME_PLATELET_ADHESION_TO_EXPOSED_COLLAGEN	15	11	1	0.41	0.643	0.842
REACTOME_NEF_MEDIATED_CD4_DOWN_REGULATION	9	9	2	0.455	0.643	0.842
REACTOME_PHYSIOLOGICAL_FACTORS	12	10	1	-0.434	0.643	0.842
REACTOME_ORC1_REMOVAL_FROM_CHROMATIN	71	63	18	0.316	0.648	0.844
REACTOME_SIGNALING_BY_THE_B_CELL_RECEPTOR_BCR	166	100	20	0.317	0.648	0.844
REACTOME_TRANSCRIPTION_OF_THE_HIV_GENOME	73	62	22	0.315	0.648	0.844
REACTOME_CELLULAR_RESPONSE_TO_HEAT_STRESS	101	89	30	0.315	0.648	0.844
REACTOME_BETA_OXIDATION_OF_LAUROYL_COA_TO_DECANOYL_COA_COA	5	4	1	0.552	0.648	0.844
REACTOME_ACTIVATED_NTRK2_SIGNALS_THROUGH_CDK5	6	5	2	0.495	0.648	0.844
REACTOME_NEF_MEDIATED_DOWNREGULATION_OF_MHC_CLASS_I_COMPLEX_CELL_SURFACE_EXPRESSION	10	9	3	-0.408	0.663	0.847
REACTOME_REGULATION_OF_KIT_SIGNALING	16	14	2	0.396	0.653	0.847
REACTOME_PROLONGED_ERK_ACTIVATION_EVENTS	12	11	7	0.406	0.663	0.847
REACTOME_TGF_BETA_RECEPTOR_SIGNALING_ACTIVATES_SMADS	32	31	4	-0.301	0.662	0.847
REACTOME_A_TETRASACCHARIDE_LINKER_SEQUENCE_IS_REQUIRED_FOR_GAG_SYNTHESIS	26	21	5	0.372	0.658	0.847
REACTOME_NUCLEAR_EVENTS_KINASE_AND_TRANSCRIPTION_FACTOR_ACTIVATION	25	22	9	0.374	0.663	0.847
REACTOME_TRANSPORT_OF_MATURE_TRANSCRIPT_TO_CYTOPLASM	84	73	21	0.325	0.663	0.847
REACTOME_TRANSPORT_OF_VITAMINS_NUCLEOSIDES_AND_RELATED_MOLECULES	44	36	3	0.343	0.658	0.847
REACTOME_ENOS_ACTIVATION	11	11	2	0.407	0.663	0.847
REACTOME_METABOLISM_OF_INGESTED_SEMET_SEC_MESEC_INTO_H2SE	8	7	1	0.439	0.663	0.847
REACTOME_FC_EPSILON_RECEPTOR_FCERI_SIGNALING	186	120	32	0.319	0.658	0.847
REACTOME_SCAVENGING_BY_CLASS_A_RECEPTORS	19	16	3	-0.364	0.659	0.847
REACTOME_SMALL_INTERFERING_RNA_SIRNA_BIOGENESIS	9	5	3	0.498	0.653	0.847
REACTOME_BUTYRATE_RESPONSE_FACTOR_1_BRF1_BINDS_AND_DESTABILIZES_MRNA	17	16	10	0.382	0.653	0.847
REACTOME_TP53_REGULATES_TRANSCRIPTION_OF_CASPASE_ACTIVATORS_AND_CASPASES	12	11	5	0.418	0.658	0.847
REACTOME_SWITCHING_OF_ORIGINS_TO_A_POST_REPLICATIVE_STATE	90	81	29	0.306	0.663	0.847
REACTOME_RNA_POLYMERASE_II_TRANSCRIPTION_PRE_INITIATION_AND_PROMOTER_OPENING	47	44	17	0.324	0.663	0.847
REACTOME_RNA_POLYMERASE_I_TRANSCRIPTION_TERMINATION	31	30	9	-0.215	0.655	0.847
REACTOME_SYNTHESIS_OF_KETONE_BODIES	8	6	1	-0.457	0.653	0.847
REACTOME_ERBB2_ACTIVATES_PTK6_SIGNALING	13	11	2	0.422	0.658	0.847
REACTOME_RECEPTOR_MEDIATED_MITOPHAGY	11	11	6	0.428	0.653	0.847
REACTOME_NOTCH3_ACTIVATION_AND_TRANSMISSION_OF_SIGNAL_TO_THE_NUCLEUS	25	22	9	0.371	0.663	0.847
REACTOME_TRAF6_MEDIATED_INDUCTION_OF_TAK1_COMPLEX_WITHIN_TLR4_COMPLEX	16	15	4	-0.298	0.653	0.847
REACTOME_2_LTR_CIRCLE_FORMATION	7	7	5	0.462	0.668	0.851
REACTOME_FCGAMMA_RECEPTOR_FCGR_DEPENDENT_PHAGOCYTOSIS	143	77	18	0.318	0.668	0.851
REACTOME_SIGNALING_BY_BMP	28	17	4	0.393	0.673	0.854
REACTOME_REGULATION_OF_PYRUVATE_DEHYDROGENASE_PDH_COMPLEX	16	15	4	-0.337	0.674	0.854
REACTOME_P75NTR_SIGNALS_VIA_NF_KB	16	14	6	-0.292	0.67	0.854
REACTOME_METABOLISM_OF_NITRIC_OXIDE:_ENOS_ACTIVATION_AND_REGULATION	15	15	3	0.369	0.673	0.854
REACTOME_SYNTHESIS_OF_5_EICOSATETRAENOIC_ACIDS	9	8	3	0.454	0.673	0.854
REACTOME_DISEASES_OF_IMMUNE_SYSTEM	24	21	4	0.387	0.673	0.854
REACTOME_ARMS_MEDIATED_ACTIVATION	7	6	4	0.478	0.678	0.855
REACTOME_FORMATION_OF_THE_BETA_CATENIN:TCF_TRANSACTIVATING_COMPLEX	90	60	22	0.311	0.678	0.855
REACTOME_DEFECTIVE_CHST14_CAUSES_EDS_MUSCULOCONTRACTURAL_TYPE	8	6	2	0.448	0.678	0.855
REACTOME_NEGATIVE_REGULATION_OF_TCF_DEPENDENT_SIGNALING_BY_DVL_INTERACTING_PROTEINS	5	5	1	0.472	0.678	0.855
REACTOME_NEGATIVE_FEEDBACK_REGULATION_OF_MAPK_PATHWAY	6	5	2	0.489	0.678	0.855
REACTOME_RRNA_MODIFICATION_IN_THE_MITOCHONDRION	8	4	3	-0.476	0.678	0.855
REACTOME_NEGATIVE_REGULATION_OF_MET_ACTIVITY	21	19	6	-0.297	0.677	0.855
REACTOME_TOXICITY_OF_BOTULINUM_TOXIN_TYPE_D_BONT_D	5	5	1	0.484	0.683	0.859
REACTOME_DEATH_RECEPTOR_SIGNALLING	141	130	25	0.313	0.683	0.859
REACTOME_MOLYBDENUM_COFACTOR_BIOSYNTHESIS	6	4	1	0.513	0.683	0.859
REACTOME_SIGNALING_BY_PDGF	58	56	8	0.311	0.688	0.862
REACTOME_FRS2_MEDIATED_ACTIVATION	10	9	3	0.406	0.688	0.862
REACTOME_SIGNALING_BY_NTRK1_TRKA	78	72	25	0.312	0.688	0.862
REACTOME_PROTEIN_UBIQUITINATION	79	64	27	0.317	0.688	0.862
REACTOME_GAP_JUNCTION_DEGRADATION	12	12	1	0.387	0.693	0.865
REACTOME_MITOPHAGY	29	25	11	-0.283	0.69	0.865
REACTOME_SIGNALING_BY_FGFR2_IN_DISEASE	43	33	8	0.324	0.693	0.865
REACTOME_TRANSPORT_OF_NUCLEOSIDES_AND_FREE_PURINE_AND_PYRIMIDINE_BASES_ACROSS_THE_PLASMA_MEMBRANE	12	10	7	-0.336	0.691	0.865
REACTOME_SHC1_EVENTS_IN_ERBB4_SIGNALING	14	12	2	0.407	0.702	0.87
REACTOME_KERATAN_SULFATE_DEGRADATION	13	8	3	0.437	0.702	0.87
REACTOME_GLUCURONIDATION	25	18	2	-0.354	0.698	0.87
REACTOME_SMAC_XIAP_REGULATED_APOPTOTIC_RESPONSE	8	7	4	0.411	0.702	0.87
REACTOME_SULFIDE_OXIDATION_TO_SULFATE	6	6	2	-0.438	0.702	0.87
REACTOME_ATTACHMENT_OF_GPI_ANCHOR_TO_UPAR	7	7	2	-0.364	0.697	0.87
REACTOME_TRANSPORT_AND_SYNTHESIS_OF_PAPS	6	6	2	0.453	0.702	0.87
REACTOME_ABACAVIR_TRANSMEMBRANE_TRANSPORT	5	4	1	-0.488	0.702	0.87
REACTOME_BINDING_OF_TCF_LEF:CTNNB1_TO_TARGET_GENE_PROMOTERS	8	8	1	-0.392	0.702	0.87
REACTOME_METABOLISM_OF_FAT_SOLUBLE_VITAMINS	48	33	7	0.339	0.702	0.87
REACTOME_EICOSANOID_LIGAND_BINDING_RECEPTORS	15	12	3	0.4	0.707	0.872
REACTOME_MOLECULES_ASSOCIATED_WITH_ELASTIC_FIBRES	38	30	6	0.35	0.707	0.872
REACTOME_MITOTIC_METAPHASE_AND_ANAPHASE	201	183	73	0.309	0.707	0.872
REACTOME_ACTIVATION_OF_NIMA_KINASES_NEK9_NEK6_NEK7	7	6	3	0.489	0.707	0.872
REACTOME_ADP_SIGNALLING_THROUGH_P2Y_PURINOCEPTOR_12	22	17	2	0.35	0.707	0.872
REACTOME_MET_PROMOTES_CELL_MOTILITY	41	41	5	0.341	0.707	0.872
REACTOME_ACYL_CHAIN_REMODELLING_OF_PE	29	19	4	0.354	0.712	0.874
REACTOME_CITRIC_ACID_CYCLE_TCA_CYCLE	22	20	7	-0.302	0.713	0.874
REACTOME_SIGNALING_BY_NTRKS	99	89	31	0.307	0.712	0.874
REACTOME_NEUROTOXICITY_OF_CLOSTRIDIUM_TOXINS	10	10	3	-0.412	0.712	0.874
REACTOME_SIGNALING_BY_LEPTIN	11	11	4	0.387	0.712	0.874
REACTOME_SUMO_IS_CONJUGATED_TO_E1_UBA2:SAE1	5	5	3	0.5	0.712	0.874
REACTOME_LGI_ADAM_INTERACTIONS	14	12	2	-0.379	0.712	0.874
REACTOME_FCERI_MEDIATED_CAPLUS2_MOBILIZATION	86	28	7	0.344	0.717	0.878
REACTOME_SLC_TRANSPORTER_DISORDERS	100	84	30	0.308	0.717	0.878
REACTOME_SIGNALING_BY_ERBB4	58	51	10	0.314	0.722	0.879
REACTOME_HYALURONAN_UPTAKE_AND_DEGRADATION	12	10	3	-0.41	0.719	0.879
REACTOME_SYNTHESIS_SECRETION_AND_DEACYLATION_OF_GHRELIN	19	16	8	-0.253	0.727	0.879
REACTOME_CLASS_I_MHC_MEDIATED_ANTIGEN_PROCESSING_PRESENTATION	370	322	84	0.302	0.727	0.879
REACTOME_PRESYNAPTIC_DEPOLARIZATION_AND_CALCIUM_CHANNEL_OPENING	12	10	3	0.405	0.722	0.879
REACTOME_FGFR3_LIGAND_BINDING_AND_ACTIVATION	13	9	4	0.37	0.722	0.879
REACTOME_INTERACTION_WITH_CUMULUS_CELLS_AND_THE_ZONA_PELLUCIDA	11	7	2	-0.4	0.727	0.879
REACTOME_TRANSCRIPTIONAL_REGULATION_BY_TP53	363	322	123	0.293	0.727	0.879
REACTOME_CENTROSOME_MATURATION	81	75	37	0.303	0.727	0.879
REACTOME_CALCITONIN_LIKE_LIGAND_RECEPTORS	10	9	2	-0.419	0.727	0.879
REACTOME_MAPK6_MAPK4_SIGNALING	93	79	13	0.296	0.722	0.879
REACTOME_RNA_POLYMERASE_II_PRE_TRANSCRIPTION_EVENTS	84	73	25	0.292	0.722	0.879
REACTOME_TRNA_PROCESSING_IN_THE_NUCLEUS	59	50	30	0.314	0.727	0.879
REACTOME_NEGATIVE_REGULATION_OF_ACTIVITY_OF_TFAP2_AP_2_FAMILY_TRANSCRIPTION_FACTORS	10	8	4	0.404	0.727	0.879
REACTOME_NUCLEOBASE_CATABOLISM	36	30	2	0.323	0.722	0.879
REACTOME_TRANS_GOLGI_NETWORK_VESICLE_BUDDING	72	67	22	0.289	0.732	0.882
REACTOME_INITIAL_TRIGGERING_OF_COMPLEMENT	79	14	14	-0.274	0.732	0.882
REACTOME_SUMOYLATION_OF_TRANSCRIPTION_FACTORS	20	17	1	-0.352	0.732	0.882
REACTOME_RNA_POLYMERASE_II_TRANSCRIBES_SNRNA_GENES	81	65	26	0.29	0.732	0.882
REACTOME_ACYL_CHAIN_REMODELLING_OF_PI	17	10	2	0.361	0.737	0.886
REACTOME_ACYL_CHAIN_REMODELLING_OF_PC	27	19	4	0.348	0.737	0.886
REACTOME_TRIGLYCERIDE_CATABOLISM	24	17	6	0.364	0.737	0.886
REACTOME_FGFR3B_LIGAND_BINDING_AND_ACTIVATION	7	6	6	-0.411	0.742	0.886
REACTOME_ALPHA_LINOLENIC_OMEGA3_AND_LINOLEIC_OMEGA6_ACID_METABOLISM	13	13	4	0.373	0.742	0.886
REACTOME_SCAVENGING_BY_CLASS_F_RECEPTORS	6	6	4	-0.442	0.742	0.886
REACTOME_WNT_LIGAND_BIOGENESIS_AND_TRAFFICKING	26	20	6	0.342	0.742	0.886
REACTOME_MELANIN_BIOSYNTHESIS	5	3	2	0.505	0.742	0.886
REACTOME_INLB_MEDIATED_ENTRY_OF_LISTERIA_MONOCYTOGENES_INTO_HOST_CELL	15	14	5	-0.316	0.739	0.886
REACTOME_RUNX1_REGULATES_TRANSCRIPTION_OF_GENES_INVOLVED_IN_DIFFERENTIATION_OF_MYELOID_CELLS	7	6	2	-0.413	0.742	0.886
REACTOME_REGULATION_OF_PTEN_STABILITY_AND_ACTIVITY	69	63	9	0.304	0.742	0.886
REACTOME_RUNX3_REGULATES_IMMUNE_RESPONSE_AND_CELL_MIGRATION	6	4	1	0.474	0.742	0.886
REACTOME_SYNTHESIS_OF_PIPS_AT_THE_EARLY_ENDOSOME_MEMBRANE	16	15	6	0.352	0.747	0.887
REACTOME_TRANSLOCATION_OF_ZAP_70_TO_IMMUNOLOGICAL_SYNAPSE	23	13	2	0.359	0.747	0.887
REACTOME_REGULATION_OF_GENE_EXPRESSION_IN_ENDOCRINE_COMMITTED_NEUROG3PLUS_PROGENITOR_CELLS	5	3	3	0.499	0.747	0.887
REACTOME_KSRP_KHSRP_BINDS_AND_DESTABILIZES_MRNA	17	16	5	0.346	0.747	0.887
REACTOME_ERBB2_REGULATES_CELL_MOTILITY	15	13	2	0.354	0.747	0.887
REACTOME_PTEN_REGULATION	138	126	31	0.289	0.747	0.887
REACTOME_SIGNALING_BY_RHO_GTPASES	450	399	97	0.3	0.752	0.888
REACTOME_SIGNALLING_TO_ERKS	32	29	9	0.322	0.752	0.888
REACTOME_DEADENYLATION_DEPENDENT_MRNA_DECAY	56	51	23	0.298	0.752	0.888
REACTOME_DEGRADATION_OF_CYSTEINE_AND_HOMOCYSTEINE	14	14	4	-0.311	0.75	0.888
REACTOME_RUNX1_REGULATES_EXPRESSION_OF_COMPONENTS_OF_TIGHT_JUNCTIONS	5	5	2	0.44	0.752	0.888
REACTOME_GENE_AND_PROTEIN_EXPRESSION_BY_JAK_STAT_SIGNALING_AFTER_INTERLEUKIN_12_STIMULATION	38	33	13	0.312	0.752	0.888
REACTOME_ACTIVATION_OF_RAC1_DOWNSTREAM_OF_NMDARS	7	7	3	0.407	0.752	0.888
REACTOME_SIGNALING_BY_NOTCH2	33	29	9	0.333	0.757	0.889
REACTOME_FACTORS_INVOLVED_IN_MEGAKARYOCYTE_DEVELOPMENT_AND_PLATELET_PRODUCTION	167	139	33	0.298	0.757	0.889
REACTOME_SIGNALING_BY_TGF_BETA_RECEPTOR_COMPLEX	73	70	32	0.297	0.757	0.889
REACTOME_ACTIVATION_OF_CASPASES_THROUGH_APOPTOSOME_MEDIATED_CLEAVAGE	6	5	3	0.415	0.757	0.889
REACTOME_ESTROGEN_BIOSYNTHESIS	6	4	1	-0.465	0.757	0.889
REACTOME_PREGNENOLONE_BIOSYNTHESIS	12	10	2	-0.369	0.757	0.889
REACTOME_BETA_OXIDATION_OF_PRISTANOYL_COA	9	8	1	0.414	0.757	0.889
REACTOME_CONJUGATION_OF_BENZOATE_WITH_GLYCINE	6	4	1	0.441	0.762	0.892
REACTOME_TRISTETRAPROLIN_TTP_ZFP36_BINDS_AND_DESTABILIZES_MRNA	17	15	5	0.346	0.762	0.892
REACTOME_PHASE_1_INACTIVATION_OF_FAST_NAPLUS_CHANNELS	7	5	1	-0.45	0.762	0.892
REACTOME_RUNX3_REGULATES_CDKN1A_TRANSCRIPTION	7	7	3	0.397	0.762	0.892
REACTOME_DARPP_32_EVENTS	24	21	5	0.324	0.767	0.895
REACTOME_INTEGRATION_OF_PROVIRUS	9	9	6	0.389	0.767	0.895
REACTOME_BIOSYNTHESIS_OF_SPECIALIZED_PRORESOLVING_MEDIATORS_SPMS	19	17	6	0.342	0.767	0.895
REACTOME_TYSND1_CLEAVES_PEROXISOMAL_PROTEINS	7	7	4	-0.391	0.767	0.895
REACTOME_DOWNREGULATION_OF_TGF_BETA_RECEPTOR_SIGNALING	26	25	12	0.321	0.772	0.898
REACTOME_GLYCOLYSIS	72	64	20	0.294	0.772	0.898
REACTOME_METAL_ION_SLC_TRANSPORTERS	26	23	6	0.332	0.772	0.898
REACTOME_CELLULAR_RESPONSES_TO_STRESS	440	363	127	0.296	0.772	0.898
REACTOME_SLBP_DEPENDENT_PROCESSING_OF_REPLICATION_DEPENDENT_HISTONE_PRE_MRNAS	11	8	1	0.367	0.777	0.899
REACTOME_MITOCHONDRIAL_FATTY_ACID_BETA_OXIDATION	37	31	2	0.331	0.777	0.899
REACTOME_PURINE_RIBONUCLEOSIDE_MONOPHOSPHATE_BIOSYNTHESIS	12	12	2	0.356	0.777	0.899
REACTOME_RELEASE_OF_APOPTOTIC_FACTORS_FROM_THE_MITOCHONDRIA	5	4	3	-0.475	0.777	0.899
REACTOME_PEPTIDE_HORMONE_METABOLISM	90	62	2	0.299	0.777	0.899
REACTOME_ROLE_OF_SECOND_MESSENGERS_IN_NETRIN_1_SIGNALING	10	8	2	0.398	0.777	0.899
REACTOME_RECYCLING_OF_EIF2:GDP	8	5	1	-0.446	0.777	0.899
REACTOME_ESTROGEN_STIMULATED_SIGNALING_THROUGH_PRKCZ	6	6	1	-0.404	0.777	0.899
REACTOME_SIGNALING_BY_NOTCH	244	191	37	0.301	0.782	0.9
REACTOME_PHOSPHORYLATION_OF_THE_APC_C	19	19	7	0.335	0.782	0.9
REACTOME_APOBEC3G_MEDIATED_RESISTANCE_TO_HIV_1_INFECTION	5	5	1	0.409	0.782	0.9
REACTOME_NOSTRIN_MEDIATED_ENOS_TRAFFICKING	5	5	2	0.433	0.782	0.9
REACTOME_HDL_ASSEMBLY	8	8	1	0.374	0.782	0.9
REACTOME_ANTIGEN_PROCESSING:_UBIQUITINATION_PROTEASOME_DEGRADATION	308	268	71	0.29	0.782	0.9
REACTOME_METABOLISM_OF_NON_CODING_RNA	54	45	14	0.305	0.787	0.903
REACTOME_NOTCH1_INTRACELLULAR_DOMAIN_REGULATES_TRANSCRIPTION	47	43	13	0.297	0.787	0.903
REACTOME_G_PROTEIN_ACTIVATION	28	22	3	0.32	0.792	0.903
REACTOME_EXTRINSIC_PATHWAY_OF_FIBRIN_CLOT_FORMATION	5	3	3	-0.469	0.792	0.903
REACTOME_WNT_MEDIATED_ACTIVATION_OF_DVL	8	8	1	-0.373	0.786	0.903
REACTOME_WNT5A_DEPENDENT_INTERNALIZATION_OF_FZD2_FZD5_AND_ROR2	13	12	1	0.339	0.792	0.903
REACTOME_SIGNALING_BY_HEDGEHOG	150	139	17	0.279	0.792	0.903
REACTOME_CARGO_CONCENTRATION_IN_THE_ER	33	28	7	0.3	0.792	0.903
REACTOME_IRS_ACTIVATION	5	5	1	-0.424	0.792	0.903
REACTOME_MRNA_EDITING	10	7	1	0.399	0.787	0.903
REACTOME_BETA_OXIDATION_OF_HEXANOYL_COA_TO_BUTANOYL_COA	5	5	1	0.427	0.792	0.903
REACTOME_RET_SIGNALING	41	38	6	0.296	0.792	0.903
REACTOME_FORMATION_OF_INCISION_COMPLEX_IN_GG_NER	43	37	20	0.302	0.797	0.905
REACTOME_ATF6_ATF6_ALPHA_ACTIVATES_CHAPERONE_GENES	10	9	2	-0.315	0.797	0.905
REACTOME_SIGNALING_BY_LIGAND_RESPONSIVE_EGFR_VARIANTS_IN_CANCER	18	18	7	0.34	0.797	0.905
REACTOME_INTERLEUKIN_RECEPTOR_SHC_SIGNALING	27	22	5	0.308	0.797	0.905
REACTOME_IRAK2_MEDIATED_ACTIVATION_OF_TAK1_COMPLEX	10	9	2	-0.38	0.797	0.905
REACTOME_N_GLYCAN_TRIMMING_AND_ELONGATION_IN_THE_CIS_GOLGI	5	5	1	0.432	0.797	0.905
REACTOME_FGFR2_LIGAND_BINDING_AND_ACTIVATION	20	10	2	0.362	0.801	0.907
REACTOME_SEMA4D_MEDIATED_INHIBITION_OF_CELL_ATTACHMENT_AND_MIGRATION	8	8	4	0.398	0.801	0.907
REACTOME_RA_BIOSYNTHESIS_PATHWAY	22	17	6	0.344	0.801	0.907
REACTOME_TFAP2A_ACTS_AS_A_TRANSCRIPTIONAL_REPRESSOR_DURING_RETINOIC_ACID_INDUCED_CELL_DIFFERENTIATION	5	5	2	0.441	0.801	0.907
REACTOME_P75NTR_RECRUITS_SIGNALLING_COMPLEXES	13	11	6	-0.345	0.803	0.908
REACTOME_TRANSPORT_OF_NUCLEOTIDE_SUGARS	9	9	2	0.336	0.806	0.912
REACTOME_SIGNAL_ATTENUATION	10	10	4	-0.362	0.811	0.915
REACTOME_CREB_PHOSPHORYLATION	7	7	3	-0.403	0.811	0.915
REACTOME_ERYTHROPOIETIN_ACTIVATES_PHOSPHOINOSITIDE_3_KINASE_PI3K	12	11	2	-0.351	0.811	0.915
REACTOME_DEVELOPMENTAL_BIOLOGY	1104	816	141	0.288	0.816	0.917
REACTOME_ACTIVATION_OF_IRF3_IRF7_MEDIATED_BY_TBK1_IKK_EPSILON	17	17	5	0.331	0.816	0.917
REACTOME_SMAD2_SMAD3:SMAD4_HETEROTRIMER_REGULATES_TRANSCRIPTION	32	30	18	0.303	0.816	0.917
REACTOME_KETONE_BODY_METABOLISM	10	8	2	-0.375	0.816	0.917
REACTOME_MET_ACTIVATES_RAP1_AND_RAC1	11	11	4	0.346	0.816	0.917
REACTOME_TCR_SIGNALING	122	103	24	0.272	0.826	0.922
REACTOME_ACTIVATION_OF_BH3_ONLY_PROTEINS	30	28	6	0.29	0.826	0.922
REACTOME_DISPLACEMENT_OF_DNA_GLYCOSYLASE_BY_APEX1	9	9	2	0.38	0.826	0.922
REACTOME_REGULATION_OF_SIGNALING_BY_NODAL	11	7	2	-0.363	0.826	0.922
REACTOME_BUDDING_AND_MATURATION_OF_HIV_VIRION	28	26	3	0.299	0.821	0.922
REACTOME_NUCLEAR_ENVELOPE_REASSEMBLY	13	11	4	0.342	0.826	0.922
REACTOME_SUMOYLATION_OF_IMMUNE_RESPONSE_PROTEINS	11	11	4	0.356	0.826	0.922
REACTOME_METALLOPROTEASE_DUBS	37	29	13	0.315	0.826	0.922
REACTOME_MECP2_REGULATES_TRANSCRIPTION_FACTORS	5	4	1	-0.423	0.826	0.922
REACTOME_ACTIVATED_NTRK3_SIGNALS_THROUGH_RAS	8	7	1	0.387	0.821	0.922
REACTOME_TRANSCRIPTIONAL_ACTIVATION_OF_MITOCHONDRIAL_BIOGENESIS	55	49	20	0.282	0.831	0.926
REACTOME_MUSCARINIC_ACETYLCHOLINE_RECEPTORS	5	2	1	0.541	0.831	0.926
REACTOME_GLYCOGEN_BREAKDOWN_GLYCOGENOLYSIS	15	14	5	-0.255	0.834	0.927
REACTOME_APOPTOTIC_CLEAVAGE_OF_CELL_ADHESION_PROTEINS	11	9	3	-0.342	0.833	0.927
REACTOME_NRAGE_SIGNALS_DEATH_THROUGH_JNK	59	56	12	0.298	0.836	0.927
REACTOME_GLYCEROPHOSPHOLIPID_CATABOLISM	7	7	2	0.343	0.836	0.927
REACTOME_CARGO_RECOGNITION_FOR_CLATHRIN_MEDIATED_ENDOCYTOSIS	105	90	21	0.282	0.836	0.927
REACTOME_INTERLEUKIN_37_SIGNALING	21	19	12	0.318	0.836	0.927
REACTOME_GLYCOSAMINOGLYCAN_METABOLISM	124	99	25	0.283	0.846	0.928
REACTOME_HYDROLYSIS_OF_LPC	9	7	3	0.352	0.846	0.928
REACTOME_AMINO_ACID_CONJUGATION	9	5	1	0.391	0.841	0.928
REACTOME_THYROXINE_BIOSYNTHESIS	10	7	2	0.382	0.846	0.928
REACTOME_NETRIN_MEDIATED_REPULSION_SIGNALS	8	6	1	-0.392	0.846	0.928
REACTOME_BICARBONATE_TRANSPORTERS	10	10	3	-0.323	0.844	0.928
REACTOME_HEDGEHOG_OFF_STATE	113	106	12	0.27	0.846	0.928
REACTOME_RHO_GTPASES_ACTIVATE_KTN1	11	11	5	-0.285	0.841	0.928
REACTOME_PROPIONYL_COA_CATABOLISM	5	5	1	-0.383	0.846	0.928
REACTOME_DIGESTION	23	11	1	-0.339	0.841	0.928
REACTOME_REGULATION_OF_PTEN_LOCALIZATION	9	9	4	0.322	0.846	0.928
REACTOME_INTERLEUKIN_18_SIGNALING	8	7	3	-0.362	0.846	0.928
REACTOME_TICAM1_DEPENDENT_ACTIVATION_OF_IRF3_IRF7	12	11	5	-0.324	0.844	0.928
REACTOME_AMYLOID_FIBER_FORMATION	107	70	17	0.271	0.846	0.928
REACTOME_RHO_GTPASE_EFFECTORS	321	274	92	0.282	0.851	0.931
REACTOME_SEROTONIN_AND_MELATONIN_BIOSYNTHESIS	5	2	2	-0.49	0.851	0.931
REACTOME_CYCLIN_A:CDK2_ASSOCIATED_EVENTS_AT_S_PHASE_ENTRY	85	79	27	0.273	0.851	0.931
REACTOME_ARYL_HYDROCARBON_RECEPTOR_SIGNALLING	7	7	2	-0.364	0.851	0.931
REACTOME_CREATION_OF_C4_AND_C2_ACTIVATORS	71	6	4	-0.354	0.856	0.935
REACTOME_ABACAVIR_METABOLISM	5	3	1	-0.461	0.856	0.935
REACTOME_ALPHA_OXIDATION_OF_PHYTANATE	6	6	4	-0.391	0.856	0.935
REACTOME_NAPLUS_CL_DEPENDENT_NEUROTRANSMITTER_TRANSPORTERS	19	13	2	0.319	0.861	0.939
REACTOME_RHO_GTPASES_ACTIVATE_PKNS	92	65	16	0.283	0.861	0.939
REACTOME_TERMINAL_PATHWAY_OF_COMPLEMENT	8	5	5	-0.37	0.866	0.943
REACTOME_ALTERNATIVE_COMPLEMENT_ACTIVATION	5	5	3	0.375	0.871	0.945
REACTOME_UBIQUINOL_BIOSYNTHESIS	8	8	4	0.325	0.871	0.945
REACTOME_PHOSPHATE_BOND_HYDROLYSIS_BY_NUDT_PROTEINS	7	7	2	-0.353	0.871	0.945
REACTOME_DEFECTIVE_GALNT3_CAUSES_FAMILIAL_HYPERPHOSPHATEMIC_TUMORAL_CALCINOSIS_HFTC	16	12	1	0.329	0.871	0.945
REACTOME_APEX1_INDEPENDENT_RESOLUTION_OF_AP_SITES_VIA_THE_SINGLE_NUCLEOTIDE_REPLACEMENT_PATHWAY	7	7	2	0.324	0.871	0.945
REACTOME_PROCESSING_OF_SMDT1	16	13	5	0.309	0.871	0.945
REACTOME_ENDOSOMAL_VACUOLAR_PATHWAY	11	9	1	0.352	0.876	0.948
REACTOME_P75_NTR_RECEPTOR_MEDIATED_SIGNALLING	97	92	18	0.259	0.876	0.948
REACTOME_TACHYKININ_RECEPTORS_BIND_TACHYKININS	5	4	4	-0.374	0.876	0.948
REACTOME_DOWNSTREAM_SIGNALING_EVENTS_OF_B_CELL_RECEPTOR_BCR	81	74	17	0.271	0.881	0.95
REACTOME_G_ALPHA_12_13_SIGNALLING_EVENTS	80	74	13	0.265	0.881	0.95
REACTOME_DISEASES_OF_CARBOHYDRATE_METABOLISM	34	30	10	0.273	0.881	0.95
REACTOME_G1_S_DNA_DAMAGE_CHECKPOINTS	68	64	15	0.263	0.881	0.95
REACTOME_FGFR2C_LIGAND_BINDING_AND_ACTIVATION	13	8	1	0.313	0.886	0.953
REACTOME_SYNTHESIS_OF_LIPOXINS_LX	6	6	1	-0.372	0.886	0.953
REACTOME_MYOCLONIC_EPILEPSY_OF_LAFORA	9	8	4	-0.316	0.886	0.953
REACTOME_SIGNALING_BY_TGF_BETA_FAMILY_MEMBERS	102	87	29	0.264	0.886	0.953
REACTOME_CLASS_C_3_METABOTROPIC_GLUTAMATE_PHEROMONE_RECEPTORS	39	25	3	0.278	0.891	0.955
REACTOME_ACYL_CHAIN_REMODELING_OF_CL	6	6	1	0.342	0.891	0.955
REACTOME_RIP_MEDIATED_NFKB_ACTIVATION_VIA_ZBP1	17	16	6	0.306	0.891	0.955
REACTOME_REGULATION_OF_PTEN_GENE_TRANSCRIPTION	60	58	26	0.27	0.891	0.955
REACTOME_ERYTHROPOIETIN_ACTIVATES_RAS	14	13	5	-0.288	0.889	0.955
REACTOME_SHC_RELATED_EVENTS_TRIGGERED_BY_IGF1R	9	9	3	0.316	0.896	0.958
REACTOME_PROGRAMMED_CELL_DEATH	178	162	48	0.263	0.896	0.958
REACTOME_RAB_GEFS_EXCHANGE_GTP_FOR_GDP_ON_RABS	90	79	21	0.266	0.896	0.958
REACTOME_CONVERSION_FROM_APC_C:CDC20_TO_APC_C:CDH1_IN_LATE_ANAPHASE	19	18	7	0.292	0.9	0.961
REACTOME_BBSOME_MEDIATED_CARGO_TARGETING_TO_CILIUM	23	23	5	0.275	0.9	0.961
REACTOME_SHC_MEDIATED_CASCADE:FGFR2	23	14	3	0.302	0.9	0.961
REACTOME_SHC_MEDIATED_CASCADE:FGFR3	18	14	3	0.293	0.9	0.961
REACTOME_P38MAPK_EVENTS	13	13	5	0.296	0.91	0.965
REACTOME_CYTOCHROME_C_MEDIATED_APOPTOTIC_RESPONSE	13	12	3	-0.299	0.91	0.965
REACTOME_METABOLISM_OF_AMINE_DERIVED_HORMONES	18	10	10	-0.289	0.91	0.965
REACTOME_CILIUM_ASSEMBLY	201	184	76	0.26	0.91	0.965
REACTOME_TNF_SIGNALING	43	38	13	0.265	0.91	0.965
REACTOME_CLATHRIN_MEDIATED_ENDOCYTOSIS	145	128	28	0.26	0.91	0.965
REACTOME_RUNX1_REGULATES_TRANSCRIPTION_OF_GENES_INVOLVED_IN_DIFFERENTIATION_OF_HSCS	128	95	31	0.259	0.91	0.965
REACTOME_NONCANONICAL_ACTIVATION_OF_NOTCH3	8	7	3	-0.314	0.91	0.965
REACTOME_INTERLEUKIN_1_SIGNALING	102	88	25	0.26	0.905	0.965
REACTOME_SYNTHESIS_OF_12_EICOSATETRAENOIC_ACID_DERIVATIVES	7	7	3	-0.338	0.915	0.969
REACTOME_DEGRADATION_OF_DVL	57	51	2	0.254	0.915	0.969
REACTOME_ANTIGEN_PROCESSING_CROSS_PRESENTATION	99	87	10	0.254	0.925	0.97
REACTOME_DEADENYLATION_OF_MRNA	25	23	11	0.278	0.925	0.97
REACTOME_VIRAL_MESSENGER_RNA_SYNTHESIS	44	40	13	0.262	0.925	0.97
REACTOME_COENZYME_A_BIOSYNTHESIS	8	5	1	0.323	0.925	0.97
REACTOME_VITAMINS	6	4	4	-0.344	0.925	0.97
REACTOME_INSULIN_PROCESSING	27	24	12	0.282	0.925	0.97
REACTOME_GLYCOGEN_SYNTHESIS	16	14	4	0.278	0.925	0.97
REACTOME_ATF6_ATF6_ALPHA_ACTIVATES_CHAPERONES	12	11	5	0.293	0.925	0.97
REACTOME_ORGANIC_ANION_TRANSPORTERS	10	7	3	0.322	0.92	0.97
REACTOME_REGULATION_OF_RAS_BY_GAPS	68	61	8	0.253	0.925	0.97
REACTOME_FORMATION_OF_XYLULOSE_5_PHOSPHATE	5	4	1	0.358	0.925	0.97
REACTOME_RHO_GTPASES_ACTIVATE_FORMINS	139	126	49	0.264	0.92	0.97
REACTOME_MITOCHONDRIAL_FATTY_ACID_BETA_OXIDATION_OF_UNSATURATED_FATTY_ACIDS	6	5	5	-0.335	0.925	0.97
REACTOME_NUCLEOBASE_BIOSYNTHESIS	15	15	2	0.288	0.92	0.97
REACTOME_ENDOSOMAL_SORTING_COMPLEX_REQUIRED_FOR_TRANSPORT_ESCRT	31	28	7	0.242	0.93	0.972
REACTOME_ACTIVATION_OF_C3_AND_C5	7	7	1	-0.318	0.93	0.972
REACTOME_P75NTR_REGULATES_AXONOGENESIS	10	9	1	0.293	0.93	0.972
REACTOME_RAB_REGULATION_OF_TRAFFICKING	122	110	24	0.251	0.93	0.972
REACTOME_NEF_MEDIATES_DOWN_MODULATION_OF_CELL_SURFACE_RECEPTORS_BY_RECRUITING_THEM_TO_CLATHRIN_ADAPTERS	21	19	5	0.253	0.935	0.975
REACTOME_G_ALPHA_S_SIGNALLING_EVENTS	541	192	11	0.256	0.94	0.975
REACTOME_HIV_INFECTION	234	207	67	0.244	0.94	0.975
REACTOME_LECTIN_PATHWAY_OF_COMPLEMENT_ACTIVATION	8	4	3	-0.315	0.94	0.975
REACTOME_FCERI_MEDIATED_MAPK_ACTIVATION	87	29	5	0.28	0.935	0.975
REACTOME_FCERI_MEDIATED_NF_KB_ACTIVATION	136	70	14	0.255	0.94	0.975
REACTOME_DEACTIVATION_OF_THE_BETA_CATENIN_TRANSACTIVATING_COMPLEX	42	35	14	0.264	0.94	0.975
REACTOME_REGULATION_OF_TNFR1_SIGNALING	33	28	1	0.258	0.935	0.975
REACTOME_CLEC7A_INFLAMMASOME_PATHWAY	6	5	2	0.354	0.935	0.975
REACTOME_DUAL_INCISION_IN_TC_NER	65	59	22	0.247	0.94	0.975
REACTOME_MET_ACTIVATES_RAS_SIGNALING	11	11	4	0.325	0.94	0.975
REACTOME_MRNA_DECAY_BY_3_TO_5_EXORIBONUCLEASE	16	14	4	-0.275	0.945	0.977
REACTOME_DSCAM_INTERACTIONS	11	11	4	0.286	0.945	0.977
REACTOME_METHIONINE_SALVAGE_PATHWAY	6	6	3	0.317	0.945	0.977
REACTOME_HEDGEHOG_ON_STATE	86	78	5	0.247	0.945	0.977
REACTOME_REGULATION_OF_RUNX2_EXPRESSION_AND_ACTIVITY	73	63	8	0.245	0.945	0.977
REACTOME_SULFUR_AMINO_ACID_METABOLISM	28	26	9	0.266	0.95	0.979
REACTOME_CELL_DEATH_SIGNALLING_VIA_NRAGE_NRIF_AND_NADE	76	71	14	0.251	0.95	0.979
REACTOME_CREB1_PHOSPHORYLATION_THROUGH_THE_ACTIVATION_OF_CAMKII_CAMKK_CAMKIV_CASCASDE	8	7	2	-0.29	0.95	0.979
REACTOME_ORGANIC_ANION_TRANSPORT	5	1	1	0.521	0.95	0.979
REACTOME_REGULATION_OF_MRNA_STABILITY_BY_PROTEINS_THAT_BIND_AU_RICH_ELEMENTS	87	80	18	0.229	0.955	0.982
REACTOME_METABOLISM_OF_CARBOHYDRATES	293	246	65	0.247	0.955	0.982
REACTOME_TNFR1_INDUCED_NFKAPPAB_SIGNALING_PATHWAY	30	27	10	0.26	0.955	0.982
REACTOME_RECRUITMENT_OF_NUMA_TO_MITOTIC_CENTROSOMES	94	87	31	0.255	0.96	0.985
REACTOME_INTERLEUKIN_1_FAMILY_SIGNALING	139	116	35	0.249	0.96	0.985
REACTOME_DNA_DAMAGE_REVERSAL	8	6	3	0.312	0.96	0.985
REACTOME_FOXO_MEDIATED_TRANSCRIPTION	66	60	18	0.249	0.96	0.985
REACTOME_PROCESSING_OF_CAPPED_INTRONLESS_PRE_MRNA	28	21	4	0.257	0.965	0.987
REACTOME_REGULATION_OF_TP53_ACTIVITY_THROUGH_METHYLATION	19	17	4	0.254	0.965	0.987
REACTOME_RNA_POLYMERASE_I_TRANSCRIPTION_INITIATION	47	46	14	0.244	0.965	0.987
REACTOME_GLYCOGEN_METABOLISM	27	25	9	0.246	0.965	0.987
REACTOME_CHREBP_ACTIVATES_METABOLIC_GENE_EXPRESSION	8	7	2	0.278	0.97	0.989
REACTOME_THE_CANONICAL_RETINOID_CYCLE_IN_RODS_TWILIGHT_VISION	23	16	4	0.251	0.97	0.989
REACTOME_PCP_CE_PATHWAY	92	83	6	0.234	0.97	0.989
REACTOME_RNA_POLYMERASE_II_TRANSCRIPTION_TERMINATION	66	55	14	0.233	0.97	0.989
REACTOME_PHOSPHATE_BOND_HYDROLYSIS_BY_NTPDASE_PROTEINS	8	7	2	0.288	0.97	0.989
REACTOME_MRNA_CAPPING	29	28	9	0.244	0.975	0.991
REACTOME_FICOLINS_BIND_TO_REPETITIVE_CARBOHYDRATE_STRUCTURES_ON_THE_TARGET_CELL_SURFACE	5	3	3	-0.309	0.975	0.991
REACTOME_ASYMMETRIC_LOCALIZATION_OF_PCP_PROTEINS	64	56	6	0.239	0.975	0.991
REACTOME_RHO_GTPASES_ACTIVATE_WASPS_AND_WAVES	36	33	8	0.24	0.975	0.991
REACTOME_REGULATION_OF_MITOTIC_CELL_CYCLE	86	79	25	0.227	0.98	0.993
REACTOME_ACTIVATED_TAK1_MEDIATES_P38_MAPK_ACTIVATION	23	20	8	0.239	0.98	0.993
REACTOME_IKBA_VARIANT_LEADS_TO_EDA_ID	7	7	2	-0.264	0.98	0.993
REACTOME_DISORDERS_OF_TRANSMEMBRANE_TRANSPORTERS	177	156	45	0.234	0.98	0.993
REACTOME_HIGHLY_SODIUM_PERMEABLE_ACETYLCHOLINE_NICOTINIC_RECEPTORS	7	7	7	-0.286	0.98	0.993
REACTOME_INSULIN_RECEPTOR_RECYCLING	26	21	6	0.236	0.985	0.995
REACTOME_ABC_FAMILY_PROTEINS_MEDIATED_TRANSPORT	103	95	9	0.226	0.985	0.995
REACTOME_NUCLEOTIDE_EXCISION_REPAIR	110	97	35	0.23	0.985	0.995
REACTOME_NADE_MODULATES_DEATH_SIGNALLING	6	5	1	-0.284	0.985	0.995
REACTOME_DISEASES_ASSOCIATED_WITH_N_GLYCOSYLATION_OF_PROTEINS	17	15	7	0.217	0.985	0.995
REACTOME_PROCESSING_OF_INTRONLESS_PRE_MRNAS	19	15	3	0.232	0.99	0.997
REACTOME_GLUCOSE_METABOLISM	92	80	26	0.231	0.99	0.997
REACTOME_TRANSCRIPTION_COUPLED_NUCLEOTIDE_EXCISION_REPAIR_TC_NER	78	70	25	0.233	0.99	0.997
REACTOME_NEDDYLATION	234	201	54	0.234	0.99	0.997
REACTOME_CDK_MEDIATED_PHOSPHORYLATION_AND_REMOVAL_OF_CDC6	72	66	18	0.187	0.995	1
REACTOME_PROCESSING_OF_CAPPED_INTRON_CONTAINING_PRE_MRNA	242	207	90	0.189	1	1
REACTOME_HOST_INTERACTIONS_OF_HIV_FACTORS	131	118	34	0.212	0.995	1
REACTOME_ORGANELLE_BIOGENESIS_AND_MAINTENANCE	295	266	99	0.228	1	1
REACTOME_DEGRADATION_OF_BETA_CATENIN_BY_THE_DESTRUCTION_COMPLEX	84	75	20	0.207	1	1
REACTOME_COPII_MEDIATED_VESICLE_TRANSPORT	68	61	15	0.185	1	1
REACTOME_RMTS_METHYLATE_HISTONE_ARGININES	77	56	18	0.208	1	1
REACTOME_DEFECTIVE_ST3GAL3_CAUSES_MCT12_AND_EIEE15	8	4	4	-0.318	0.995	1
REACTOME_SYNTHESIS_OF_WYBUTOSINE_AT_G37_OF_TRNA_PHE	6	5	5	-0.255	1	1
REACTOME_TRNA_PROCESSING	111	95	43	0.198	1	1
REACTOME_RNA_POLYMERASE_II_TRANSCRIPTION_ELONGATION	61	52	14	0.199	1	1

## Sheet: GO BP
Gene set name	Set size	Set genes in ranking	Top hits genes	Enrichment score	emp. P-value	Q-value		(MSigDB)
GO_ANATOMICAL_STRUCTURE_FORMATION_INVOLVED_IN_MORPHOGENESIS	1172	890	191	0.41	0.001	0.059
GO_EPITHELIUM_DEVELOPMENT	1278	943	165	0.405	0.001	0.059
GO_CIRCULATORY_SYSTEM_PROCESS	548	421	79	0.446	0.001	0.059
GO_BRANCH_ELONGATION_OF_AN_EPITHELIUM	20	16	4	0.798	0.001	0.059
GO_NEGATIVE_REGULATION_OF_VIRAL_PROCESS	98	80	27	0.696	0.001	0.059
GO_TISSUE_MORPHOGENESIS	661	557	98	0.446	0.001	0.059
GO_RESPONSE_TO_TYPE_I_INTERFERON	96	82	20	0.695	0.001	0.059
GO_REGULATION_OF_DEFENSE_RESPONSE	764	607	149	0.434	0.001	0.059
GO_NEGATIVE_REGULATION_OF_NEUROLOGICAL_SYSTEM_PROCESS	24	17	4	0.788	0.001	0.059
GO_B_CELL_PROLIFERATION	93	74	19	0.595	0.001	0.059
GO_ESTABLISHMENT_OF_PROTEIN_LOCALIZATION_TO_ENDOPLASMIC_RETICULUM	117	94	66	-0.749	0.001	0.059
GO_MORPHOGENESIS_OF_AN_EPITHELIUM	526	451	81	0.45	0.001	0.059
GO_DEFENSE_RESPONSE_TO_VIRUS	239	199	48	0.628	0.001	0.059
GO_RIBOSOME_ASSEMBLY	64	45	27	-0.705	0.001	0.059
GO_REGULATION_OF_IMMUNE_RESPONSE	1094	813	188	0.41	0.001	0.059
GO_ENDOCARDIAL_CUSHION_MORPHOGENESIS	33	26	6	0.78	0.001	0.059
GO_FOREBRAIN_DEVELOPMENT	381	297	67	0.493	0.001	0.059
GO_FOREBRAIN_GENERATION_OF_NEURONS	66	48	9	0.694	0.001	0.059
GO_ENDOCARDIAL_CUSHION_FORMATION	23	17	4	0.794	0.001	0.059
GO_DEFENSE_RESPONSE	1709	1229	276	0.443	0.001	0.059
GO_CYTOKINE_PRODUCTION	759	636	163	0.435	0.001	0.059
GO_CELL_MOTILITY	1719	1253	209	0.419	0.001	0.059
GO_AORTA_DEVELOPMENT	57	48	10	0.672	0.001	0.059
GO_PROTEIN_LOCALIZATION_TO_ENDOPLASMIC_RETICULUM	142	117	69	-0.636	0.001	0.059
GO_EMBRYONIC_DIGESTIVE_TRACT_MORPHOGENESIS	18	15	4	0.819	0.001	0.059
GO_PLACENTA_BLOOD_VESSEL_DEVELOPMENT	33	28	11	0.739	0.001	0.059
GO_EMBRYO_DEVELOPMENT	989	801	189	0.412	0.001	0.059
GO_DEFENSE_RESPONSE_TO_OTHER_ORGANISM	555	346	84	0.553	0.001	0.059
GO_RESPONSE_TO_BACTERIUM	681	441	123	0.463	0.001	0.059
GO_REGULATION_OF_SECRETION	788	632	121	0.441	0.001	0.059
GO_EMBRYONIC_ORGAN_MORPHOGENESIS	284	230	53	0.484	0.001	0.059
GO_GLIOGENESIS	283	226	51	0.522	0.001	0.059
GO_REGULATION_OF_SYMBIOSIS_ENCOMPASSING_MUTUALISM_THROUGH_PARASITISM	228	190	51	0.549	0.001	0.059
GO_PHOSPHOLIPASE_C_ACTIVATING_G_PROTEIN_COUPLED_RECEPTOR_SIGNALING_PATHWAY	99	63	6	0.657	0.001	0.059
GO_POSITIVE_REGULATION_OF_MULTICELLULAR_ORGANISMAL_PROCESS	1795	1413	334	0.418	0.001	0.059
GO_INNATE_IMMUNE_RESPONSE	984	704	173	0.486	0.001	0.059
GO_REGULATION_OF_CELL_CYCLE_G1_S_PHASE_TRANSITION	200	144	46	0.519	0.001	0.059
GO_NEGATIVE_REGULATION_OF_CHEMOTAXIS	64	49	13	0.678	0.001	0.059
GO_CELL_CYCLE_G1_S_PHASE_TRANSITION	293	222	86	0.484	0.001	0.059
GO_REGULATION_OF_IMMUNE_SYSTEM_PROCESS	1631	1245	244	0.384	0.001	0.059
GO_VIRAL_GENOME_REPLICATION	123	103	26	0.628	0.001	0.059
GO_TUBE_DEVELOPMENT	1105	830	165	0.42	0.001	0.059
GO_LOCOMOTION	1943	1438	267	0.404	0.001	0.059
GO_RESPONSE_TO_EXTRACELLULAR_STIMULUS	523	422	102	0.445	0.001	0.059
GO_VIRAL_LIFE_CYCLE	324	281	60	0.476	0.001	0.059
GO_EMBRYONIC_MORPHOGENESIS	578	464	115	0.46	0.001	0.059
GO_REGULATION_OF_NOTCH_SIGNALING_PATHWAY	101	81	26	0.608	0.001	0.059
GO_POSITIVE_REGULATION_OF_CYTOKINE_SECRETION	131	111	27	0.552	0.001	0.059
GO_REGULATION_OF_GASTRULATION	43	28	5	0.712	0.001	0.059
GO_NEGATIVE_REGULATION_OF_RESPONSE_TO_CYTOKINE_STIMULUS	69	49	11	0.682	0.001	0.059
GO_REGULATION_OF_CYTOSOLIC_CALCIUM_ION_CONCENTRATION	355	271	35	0.496	0.001	0.059
GO_POSITIVE_REGULATION_OF_RESPONSE_TO_CYTOKINE_STIMULUS	55	50	18	0.656	0.001	0.059
GO_PURINERGIC_NUCLEOTIDE_RECEPTOR_SIGNALING_PATHWAY	22	16	7	0.825	0.001	0.059
GO_POSITIVE_REGULATION_OF_PEPTIDYL_TYROSINE_PHOSPHORYLATION	188	153	42	0.533	0.001	0.059
GO_MORPHOGENESIS_OF_A_BRANCHING_STRUCTURE	196	165	36	0.543	0.001	0.059
GO_NEGATIVE_REGULATION_OF_DEVELOPMENTAL_PROCESS	1035	746	154	0.411	0.001	0.059
GO_RESPONSE_TO_VITAMIN	93	77	22	0.566	0.001	0.059
GO_ENDODERM_FORMATION	50	38	7	0.683	0.001	0.059
GO_EXPLORATION_BEHAVIOR	25	20	4	0.746	0.001	0.059
GO_NEUROEPITHELIAL_CELL_DIFFERENTIATION	52	44	16	0.674	0.001	0.059
GO_RESPONSE_TO_DSRNA	54	39	10	0.682	0.001	0.059
GO_TUBE_MORPHOGENESIS	916	683	143	0.441	0.001	0.059
GO_OLIGODENDROCYTE_DEVELOPMENT	42	32	8	0.69	0.001	0.059
GO_DIVALENT_INORGANIC_ANION_HOMEOSTASIS	13	10	1	0.891	0.001	0.059
GO_NEGATIVE_REGULATION_OF_GTPASE_ACTIVITY	49	44	16	0.666	0.001	0.059
GO_NEGATIVE_REGULATION_OF_MULTI_ORGANISM_PROCESS	178	144	31	0.539	0.001	0.059
GO_GLIAL_CELL_DIFFERENTIATION	209	165	45	0.608	0.001	0.059
GO_RESPONSE_TO_BIOTIC_STIMULUS	1023	727	162	0.494	0.001	0.059
GO_REGULATION_OF_CELL_FATE_SPECIFICATION	13	9	2	0.869	0.001	0.059
GO_NUCLEAR_TRANSCRIBED_MRNA_CATABOLIC_PROCESS_NONSENSE_MEDIATED_DECAY	120	100	65	-0.708	0.001	0.059
GO_CELL_FATE_SPECIFICATION	84	57	8	0.647	0.001	0.059
GO_REGULATION_OF_CELLULAR_COMPONENT_MOVEMENT	1077	810	163	0.422	0.001	0.059
GO_REGULATION_OF_INTERFERON_GAMMA_SECRETION	13	10	5	0.867	0.001	0.059
GO_REGULATION_OF_IMMUNE_EFFECTOR_PROCESS	455	329	71	0.48	0.001	0.059
GO_REGULATION_OF_RESPONSE_TO_CYTOKINE_STIMULUS	176	146	40	0.589	0.001	0.059
GO_OLIGODENDROCYTE_DIFFERENTIATION	91	72	21	0.692	0.001	0.059
GO_RESPONSE_TO_CYTOKINE	1192	989	196	0.442	0.001	0.059
GO_REGULATION_OF_VIRAL_GENOME_REPLICATION	96	80	26	0.698	0.001	0.059
GO_PATTERN_SPECIFICATION_PROCESS	436	326	76	0.476	0.001	0.059
GO_NEGATIVE_REGULATION_OF_VIRAL_GENOME_REPLICATION	60	50	18	0.747	0.001	0.059
GO_RESPONSE_TO_NUTRIENT	218	188	53	0.531	0.001	0.059
GO_RIBOSOMAL_LARGE_SUBUNIT_BIOGENESIS	71	57	35	-0.684	0.001	0.059
GO_BRANCHING_MORPHOGENESIS_OF_AN_EPITHELIAL_TUBE	150	126	25	0.536	0.001	0.059
GO_NEGATIVE_REGULATION_OF_CYTOKINE_PRODUCTION	275	223	49	0.492	0.001	0.059
GO_NEGATIVE_REGULATION_OF_MULTICELLULAR_ORGANISMAL_PROCESS	1288	971	156	0.422	0.001	0.059
GO_NEUROBLAST_PROLIFERATION	59	52	16	0.661	0.001	0.059
GO_RENAL_FILTRATION	21	14	5	-0.808	0.001	0.059
GO_DNA_PACKAGING	207	145	65	0.523	0.001	0.059
GO_AXIS_ELONGATION	31	27	5	0.747	0.001	0.059
GO_REGIONALIZATION	342	251	54	0.477	0.001	0.059
GO_CENTRAL_NERVOUS_SYSTEM_DEVELOPMENT	980	782	178	0.428	0.001	0.059
GO_RESPONSE_TO_VIRUS	323	275	60	0.581	0.001	0.059
GO_BIOLOGICAL_ADHESION	1417	1197	207	0.409	0.001	0.059
GO_DNA_REPLICATION	272	241	111	0.507	0.001	0.059
GO_POSITIVE_REGULATION_OF_MYELINATION	13	11	3	0.903	0.001	0.059
GO_POSITIVE_REGULATION_OF_CYTOSOLIC_CALCIUM_ION_CONCENTRATION_INVOLVED_IN_PHOSPHOLIPASE_C_ACTIVATING_G_PROTEIN_COUPLED_SIGNALING_PATHWAY	31	22	6	0.772	0.001	0.059
GO_IMMUNE_EFFECTOR_PROCESS	1253	965	223	0.424	0.001	0.059
GO_ENDODERMAL_CELL_FATE_SPECIFICATION	8	3	1	0.992	0.001	0.059
GO_NORADRENERGIC_NEURON_DIFFERENTIATION	7	7	2	0.93	0.001	0.059
GO_COTRANSLATIONAL_PROTEIN_TARGETING_TO_MEMBRANE	104	81	63	-0.795	0.001	0.059
GO_SKELETAL_MUSCLE_SATELLITE_CELL_DIFFERENTIATION	8	7	1	0.917	0.001	0.059
GO_VIRAL_GENE_EXPRESSION	191	161	75	-0.551	0.001	0.059
GO_CEREBRAL_CORTEX_TANGENTIAL_MIGRATION	9	9	1	0.973	0.001	0.059
GO_SUBSTRATE_DEPENDENT_CEREBRAL_CORTEX_TANGENTIAL_MIGRATION	5	5	1	0.991	0.001	0.059
GO_CHROMATIN_ASSEMBLY	164	113	51	0.524	0.001	0.059
GO_HISTONE_H3_K4_DEMETHYLATION_TRIMETHYL_H3_K4_SPECIFIC	5	5	3	0.96	0.001	0.059
GO_REGULATION_OF_CELL_POPULATION_PROLIFERATION	1708	1298	276	0.402	0.001	0.059
GO_INTEGRIN_BIOSYNTHETIC_PROCESS	5	5	1	0.973	0.001	0.059
GO_BRANCHING_MORPHOGENESIS_OF_A_NERVE	10	10	4	0.899	0.001	0.059
GO_REGULATION_OF_DOPAMINE_RECEPTOR_SIGNALING_PATHWAY	11	8	1	0.885	0.001	0.059
GO_PROSTATIC_BUD_FORMATION	10	6	2	-0.959	0.001	0.059
GO_EPITHELIAL_TUBE_MORPHOGENESIS	314	271	68	0.469	0.001	0.059
GO_REGULATION_OF_PROSTATIC_BUD_FORMATION	6	4	1	-0.968	0.001	0.059
GO_REGULATION_OF_RIBONUCLEASE_ACTIVITY	9	9	4	0.902	0.001	0.059
GO_CARDIOVASCULAR_SYSTEM_DEVELOPMENT	806	582	138	0.434	0.001	0.059
GO_MESENCHYMAL_CELL_APOPTOTIC_PROCESS	13	9	4	0.911	0.001	0.059
GO_POSITIVE_REGULATION_OF_DEFENSE_RESPONSE_TO_BACTERIUM	10	6	3	-0.926	0.001	0.059
GO_POSITIVE_REGULATION_OF_VASCULAR_ENDOTHELIAL_GROWTH_FACTOR_SIGNALING_PATHWAY	6	6	1	0.941	0.001	0.059
GO_POSITIVE_REGULATION_OF_HEART_INDUCTION	5	3	1	0.991	0.001	0.059
GO_POSITIVE_REGULATION_OF_INTERFERON_GAMMA_SECRETION	8	8	5	0.905	0.001	0.059
GO_REGULATION_OF_ENDODERMAL_CELL_DIFFERENTIATION	5	3	2	0.99	0.001	0.059
GO_REGULATION_OF_VIRAL_LIFE_CYCLE	145	121	36	0.615	0.001	0.059
GO_NEGATIVE_REGULATION_OF_MESENCHYMAL_CELL_APOPTOTIC_PROCESS	10	7	3	0.913	0.001	0.059
GO_CYTOPLASMIC_TRANSLATION	95	80	37	-0.602	0.002	0.096
GO_REGULATION_OF_CELL_ACTIVATION	608	469	105	0.436	0.002	0.096
GO_CELLULAR_RESPONSE_TO_VIRUS	51	47	21	0.617	0.002	0.096
GO_VASCULAR_ENDOTHELIAL_GROWTH_FACTOR_SIGNALING_PATHWAY	44	31	8	0.724	0.002	0.096
GO_REGULATION_OF_MORPHOGENESIS_OF_A_BRANCHING_STRUCTURE	56	47	10	0.644	0.002	0.096
GO_NEGATIVE_REGULATION_OF_CYTOKINE_PRODUCTION_INVOLVED_IN_IMMUNE_RESPONSE	25	23	6	0.763	0.002	0.096
GO_CYTOKINE_MEDIATED_SIGNALING_PATHWAY	787	646	120	0.423	0.002	0.096
GO_REGULATION_OF_INNATE_IMMUNE_RESPONSE	440	374	96	0.47	0.002	0.096
GO_POSITIVE_REGULATION_OF_INTERLEUKIN_1_SECRETION	36	31	12	0.698	0.002	0.096
GO_RIBOSOMAL_LARGE_SUBUNIT_ASSEMBLY	31	24	18	-0.781	0.002	0.096
GO_INTERFERON_GAMMA_PRODUCTION	110	92	33	0.581	0.002	0.096
GO_REGULATION_OF_RESPONSE_TO_STRESS	1497	1221	293	0.389	0.002	0.096
GO_REGULATION_OF_NEUROBLAST_PROLIFERATION	31	26	8	0.731	0.002	0.096
GO_ADAPTIVE_IMMUNE_RESPONSE	621	334	82	0.442	0.002	0.096
GO_TUBE_FORMATION	145	122	39	0.525	0.002	0.096
GO_REGULATION_OF_LEUKOCYTE_MEDIATED_IMMUNITY	201	177	46	0.505	0.002	0.096
GO_RHYTHMIC_PROCESS	279	223	45	0.486	0.002	0.096
GO_GLIAL_CELL_FATE_COMMITMENT	14	11	2	0.855	0.002	0.096
GO_POSITIVE_REGULATION_OF_INTERFERON_ALPHA_PRODUCTION	22	19	12	0.755	0.002	0.096
GO_REGULATION_OF_EMBRYONIC_DEVELOPMENT	132	106	24	0.548	0.002	0.096
GO_WOUND_HEALING_SPREADING_OF_EPIDERMAL_CELLS	17	12	6	0.809	0.002	0.096
GO_POSITIVE_REGULATION_OF_INFLAMMATORY_RESPONSE	147	106	32	0.564	0.002	0.096
GO_NUCLEAR_TRANSCRIBED_MRNA_CATABOLIC_PROCESS	207	171	75	-0.506	0.002	0.096
GO_RENIN_SECRETION_INTO_BLOOD_STREAM	6	5	1	-0.961	0.002	0.096
GO_FOREBRAIN_NEURON_DIFFERENTIATION	54	38	5	0.663	0.002	0.096
GO_MORPHOGENESIS_OF_AN_EPITHELIAL_BUD	16	12	2	-0.811	0.002	0.096
GO_MAMMARY_GLAND_FORMATION	7	5	1	-0.96	0.002	0.096
GO_COMMISSURAL_NEURON_AXON_GUIDANCE	12	11	5	0.857	0.002	0.096
GO_PRESYNAPTIC_MEMBRANE_ASSEMBLY	10	8	2	0.893	0.002	0.096
GO_REGULATION_OF_PRESYNAPSE_ORGANIZATION	32	21	5	-0.747	0.002	0.096
GO_INTRACELLULAR_PROTEIN_TRANSPORT	1164	1005	240	-0.244	0.002	0.104
GO_NEGATIVE_REGULATION_OF_ERK1_AND_ERK2_CASCADE	75	60	16	0.602	0.003	0.118
GO_EMBRYO_DEVELOPMENT_ENDING_IN_BIRTH_OR_EGG_HATCHING	623	511	114	0.43	0.003	0.118
GO_CHEMICAL_HOMEOSTASIS	1184	937	172	0.395	0.003	0.118
GO_REGULATION_OF_MEMBRANE_DEPOLARIZATION	48	39	7	0.692	0.003	0.118
GO_PEPTIDE_SECRETION	597	486	92	0.426	0.003	0.118
GO_RESPONSE_TO_INTERFERON_BETA	29	26	13	0.727	0.003	0.118
GO_CELL_SUBSTRATE_ADHESION	341	286	62	0.459	0.003	0.118
GO_NEURAL_PRECURSOR_CELL_PROLIFERATION	148	127	34	0.512	0.003	0.118
GO_SECRETION	1638	1333	230	0.382	0.003	0.118
GO_DIGESTIVE_SYSTEM_DEVELOPMENT	144	113	18	0.546	0.003	0.118
GO_PROTEIN_TARGETING_TO_MEMBRANE	198	155	76	-0.522	0.003	0.118
GO_LEUKOCYTE_PROLIFERATION	292	249	60	0.47	0.003	0.118
GO_EMBRYONIC_DIGESTIVE_TRACT_DEVELOPMENT	34	28	4	0.709	0.003	0.118
GO_CELLULAR_ANION_HOMEOSTASIS	11	9	1	0.86	0.003	0.118
GO_BLOOD_VESSEL_MORPHOGENESIS	682	482	105	0.437	0.003	0.118
GO_REGULATION_OF_GLOMERULUS_DEVELOPMENT	15	11	5	-0.854	0.003	0.118
GO_NEGATIVE_REGULATION_OF_SKELETAL_MUSCLE_TISSUE_DEVELOPMENT	12	8	1	0.885	0.003	0.118
GO_CYTOKINE_SECRETION	221	179	43	0.499	0.003	0.118
GO_CELLULAR_RESPONSE_TO_FATTY_ACID	55	50	12	0.647	0.003	0.118
GO_CELL_CYCLE	1847	1567	555	0.376	0.003	0.118
GO_REGULATION_OF_GLIAL_CELL_DIFFERENTIATION	70	50	18	0.65	0.003	0.118
GO_POSITIVE_REGULATION_OF_DEVELOPMENTAL_PROCESS	1415	1098	179	0.395	0.003	0.118
GO_NEGATIVE_REGULATION_OF_IMMUNE_SYSTEM_PROCESS	458	370	82	0.444	0.003	0.118
GO_ATRIOVENTRICULAR_VALVE_DEVELOPMENT	24	19	7	0.783	0.003	0.118
GO_TELENCEPHALON_DEVELOPMENT	251	203	51	0.492	0.003	0.118
GO_MESENCHYME_MORPHOGENESIS	49	40	8	0.661	0.003	0.118
GO_PURINERGIC_RECEPTOR_SIGNALING_PATHWAY	32	25	8	0.746	0.003	0.118
GO_ENDODERMAL_CELL_FATE_COMMITMENT	15	10	1	0.845	0.003	0.118
GO_NEGATIVE_REGULATION_OF_ACTIVIN_RECEPTOR_SIGNALING_PATHWAY	10	8	1	-0.871	0.003	0.118
GO_SYNAPTIC_TRANSMISSION_GABAERGIC	45	34	6	0.665	0.003	0.118
GO_CALCIUM_ION_TRANSMEMBRANE_TRANSPORT_VIA_HIGH_VOLTAGE_GATED_CALCIUM_CHANNEL	17	13	4	0.806	0.003	0.118
GO_MESONEPHRIC_DUCT_DEVELOPMENT	9	7	1	0.903	0.003	0.118
GO_NEGATIVE_REGULATION_OF_GLIAL_CELL_DIFFERENTIATION	26	14	7	0.798	0.004	0.14
GO_ORGANIC_HYDROXY_COMPOUND_METABOLIC_PROCESS	486	383	86	0.436	0.004	0.14
GO_STEM_CELL_PROLIFERATION	118	95	16	0.548	0.004	0.14
GO_RESPONSE_TO_INTERFERON_ALPHA	20	18	9	0.776	0.004	0.14
GO_VENTRAL_SPINAL_CORD_DEVELOPMENT	46	29	5	0.681	0.004	0.14
GO_PROTEIN_LOCALIZATION_TO_MEMBRANE	615	519	126	-0.305	0.003	0.14
GO_RESPONSE_TO_ORGANIC_CYCLIC_COMPOUND	917	749	140	0.408	0.004	0.14
GO_INFLAMMATORY_RESPONSE	722	544	135	0.413	0.004	0.14
GO_REGULATION_OF_CELLULAR_RESPONSE_TO_VASCULAR_ENDOTHELIAL_GROWTH_FACTOR_STIMULUS	24	15	4	0.791	0.004	0.14
GO_RESPONSE_TO_VITAMIN_D	38	30	7	0.675	0.004	0.14
GO_ORGANIC_CYCLIC_COMPOUND_CATABOLIC_PROCESS	607	503	122	-0.296	0.003	0.14
GO_CELLULAR_RESPONSE_TO_DSRNA	22	18	5	0.76	0.004	0.14
GO_REGULATION_OF_STEM_CELL_PROLIFERATION	67	50	9	0.616	0.004	0.14
GO_SUBSTRATE_DEPENDENT_CELL_MIGRATION	29	25	4	0.71	0.004	0.14
GO_EPITHELIAL_CELL_PROLIFERATION	426	305	69	0.454	0.004	0.14
GO_PRODUCTION_OF_MOLECULAR_MEDIATOR_OF_IMMUNE_RESPONSE	278	171	43	0.511	0.004	0.14
GO_POSITIVE_REGULATION_OF_DEFENSE_RESPONSE	508	409	79	0.44	0.004	0.14
GO_GROWTH_PLATE_CARTILAGE_MORPHOGENESIS	19	14	2	0.802	0.004	0.14
GO_NEGATIVE_REGULATION_OF_MACROPHAGE_CYTOKINE_PRODUCTION	5	4	1	0.966	0.004	0.14
GO_TANGENTIAL_MIGRATION_FROM_THE_SUBVENTRICULAR_ZONE_TO_THE_OLFACTORY_BULB	6	6	2	0.916	0.004	0.14
GO_NEGATIVE_REGULATION_OF_INTERLEUKIN_5_PRODUCTION	7	6	3	0.903	0.004	0.14
GO_METANEPHRIC_TUBULE_FORMATION	6	5	2	0.93	0.004	0.14
GO_REGULATION_OF_HEART_INDUCTION	6	4	1	0.97	0.004	0.14
GO_TRANSLATIONAL_INITIATION	193	159	75	-0.498	0.005	0.153
GO_VENTRICULAR_SYSTEM_DEVELOPMENT	27	27	8	0.698	0.005	0.153
GO_POSITIVE_REGULATION_OF_NERVOUS_SYSTEM_DEVELOPMENT	534	427	71	0.431	0.005	0.153
GO_INSEMINATION	12	10	2	0.854	0.005	0.153
GO_NEGATIVE_REGULATION_OF_DNA_BINDING	53	47	16	0.619	0.005	0.153
GO_COMPLEMENT_ACTIVATION	165	42	7	0.619	0.005	0.153
GO_NEURON_FATE_SPECIFICATION	34	20	3	0.734	0.005	0.153
GO_ASTROCYTE_DIFFERENTIATION	79	61	19	0.611	0.005	0.153
GO_PARTURITION	16	13	5	0.82	0.005	0.153
GO_VOCALIZATION_BEHAVIOR	18	13	3	0.804	0.005	0.153
GO_HEAD_DEVELOPMENT	771	629	145	0.414	0.005	0.153
GO_HAIR_CELL_DIFFERENTIATION	39	33	8	0.66	0.005	0.153
GO_CYTOKINE_PRODUCTION_INVOLVED_IN_IMMUNE_RESPONSE	101	92	23	0.552	0.005	0.153
GO_POSITIVE_REGULATION_OF_CYTOKINE_PRODUCTION	449	383	105	0.429	0.005	0.153
GO_POSITIVE_REGULATION_OF_IMMUNE_EFFECTOR_PROCESS	215	185	43	0.494	0.005	0.153
GO_STEM_CELL_DIFFERENTIATION	248	216	43	0.469	0.005	0.153
GO_POSITIVE_REGULATION_OF_EXTRINSIC_APOPTOTIC_SIGNALING_PATHWAY_VIA_DEATH_DOMAIN_RECEPTORS	17	11	6	0.806	0.005	0.153
GO_EMBRYONIC_ORGAN_DEVELOPMENT	423	346	74	0.44	0.005	0.153
GO_CIRCULATORY_SYSTEM_DEVELOPMENT	1161	866	180	0.397	0.005	0.153
GO_LOCOMOTORY_EXPLORATION_BEHAVIOR	12	11	3	0.855	0.005	0.153
GO_PROGESTERONE_BIOSYNTHETIC_PROCESS	7	5	4	-0.945	0.005	0.153
GO_REGULATION_OF_HYDROGEN_PEROXIDE_BIOSYNTHETIC_PROCESS	9	5	2	0.937	0.005	0.153
GO_GLIAL_CELL_FATE_SPECIFICATION	5	3	1	0.969	0.005	0.153
GO_NEGATIVE_REGULATION_OF_INTERLEUKIN_13_PRODUCTION	7	6	3	0.919	0.005	0.153
GO_SODIUM_ION_EXPORT_ACROSS_PLASMA_MEMBRANE	14	13	2	0.819	0.005	0.153
GO_MATERNAL_PROCESS_INVOLVED_IN_PARTURITION	8	7	4	0.874	0.005	0.153
GO_REGULATION_OF_CHEMOKINE_MEDIATED_SIGNALING_PATHWAY	9	8	3	0.87	0.005	0.153
GO_POSITIVE_REGULATION_OF_GLOMERULUS_DEVELOPMENT	11	9	4	-0.858	0.005	0.153
GO_PRESYNAPTIC_MEMBRANE_ORGANIZATION	12	10	2	0.851	0.005	0.153
GO_NEGATIVE_REGULATION_OF_ANIMAL_ORGAN_MORPHOGENESIS	34	27	10	0.692	0.005	0.153
GO_POSITIVE_REGULATION_OF_FLAGELLATED_SPERM_MOTILITY	11	7	1	0.867	0.005	0.153
GO_PROTEIN_ACTIVATION_CASCADE	28	17	2	0.777	0.006	0.161
GO_RESPONSE_TO_ORGANOPHOSPHORUS	137	119	20	0.514	0.006	0.161
GO_NEGATIVE_REGULATION_OF_STEM_CELL_DIFFERENTIATION	20	18	8	0.731	0.006	0.161
GO_GLIAL_CELL_DEVELOPMENT	110	86	19	0.575	0.006	0.161
GO_SECOND_MESSENGER_MEDIATED_SIGNALING	442	328	41	0.435	0.006	0.161
GO_DNA_CONFORMATION_CHANGE	303	233	107	0.468	0.006	0.161
GO_TAXIS	636	493	88	0.432	0.006	0.161
GO_MAINTENANCE_OF_GASTROINTESTINAL_EPITHELIUM	20	16	6	0.782	0.006	0.161
GO_REGULATION_OF_LYMPHOCYTE_MEDIATED_IMMUNITY	151	136	36	0.507	0.006	0.161
GO_NOTCH_SIGNALING_PATHWAY	194	159	40	0.494	0.006	0.161
GO_MAMMARY_GLAND_DEVELOPMENT	142	120	29	0.507	0.006	0.161
GO_CELL_MORPHOGENESIS_INVOLVED_IN_DIFFERENTIATION	727	618	133	0.404	0.006	0.161
GO_REGULATION_OF_B_CELL_ACTIVATION	180	106	28	0.532	0.006	0.161
GO_OLFACTORY_LOBE_DEVELOPMENT	32	25	3	0.715	0.006	0.161
GO_RESPONSE_TO_DRUG	1018	821	192	0.398	0.006	0.161
GO_SOMATIC_STEM_CELL_DIVISION	24	21	9	0.729	0.006	0.161
GO_REGULATION_OF_MULTI_ORGANISM_PROCESS	402	331	63	0.452	0.006	0.161
GO_REGULATION_OF_SYNAPTIC_TRANSMISSION_GABAERGIC	32	25	6	0.704	0.006	0.161
GO_POSITIVE_REGULATION_OF_MESENCHYMAL_CELL_PROLIFERATION	26	22	7	0.719	0.006	0.161
GO_REGULATION_OF_CARDIAC_CONDUCTION	73	58	8	0.612	0.006	0.161
GO_REPRODUCTION	1459	1109	242	0.382	0.006	0.161
GO_REGULATION_OF_NATURAL_KILLER_CELL_MEDIATED_IMMUNITY	47	43	10	0.617	0.006	0.161
GO_AORTA_MORPHOGENESIS	35	28	9	0.693	0.006	0.161
GO_REGULATION_OF_TRANSCRIPTION_INVOLVED_IN_G1_S_TRANSITION_OF_MITOTIC_CELL_CYCLE	29	25	17	0.69	0.006	0.161
GO_DOPAMINE_RECEPTOR_SIGNALING_PATHWAY	44	30	5	0.679	0.006	0.161
GO_REGULATION_OF_PRODUCTION_OF_MOLECULAR_MEDIATOR_OF_IMMUNE_RESPONSE	142	125	32	0.531	0.006	0.161
GO_GAMMA_AMINOBUTYRIC_ACID_TRANSPORT	13	11	3	0.798	0.006	0.161
GO_ISG15_PROTEIN_CONJUGATION	6	5	3	0.921	0.006	0.161
GO_INNER_EAR_AUDITORY_RECEPTOR_CELL_DIFFERENTIATION	31	26	7	0.691	0.006	0.161
GO_POSITIVE_REGULATION_OF_G_PROTEIN_COUPLED_RECEPTOR_SIGNALING_PATHWAY	32	21	2	0.72	0.006	0.161
GO_MESENCHYMAL_EPITHELIAL_CELL_SIGNALING	8	6	1	0.912	0.006	0.161
GO_TUMOR_NECROSIS_FACTOR_SUPERFAMILY_CYTOKINE_PRODUCTION	145	124	41	0.509	0.006	0.161
GO_POSITIVE_REGULATION_OF_CYSTEINE_TYPE_ENDOPEPTIDASE_ACTIVITY	142	119	32	0.51	0.006	0.161
GO_CIRCADIAN_RHYTHM	196	155	35	0.485	0.007	0.165
GO_REGULATION_OF_HYDROLASE_ACTIVITY	1277	1056	228	0.386	0.007	0.165
GO_CEREBELLAR_PURKINJE_CELL_LAYER_FORMATION	10	9	3	-0.844	0.007	0.165
GO_POSITIVE_REGULATION_OF_NOTCH_SIGNALING_PATHWAY	53	42	15	0.625	0.007	0.165
GO_EXTRINSIC_APOPTOTIC_SIGNALING_PATHWAY	224	190	47	0.474	0.007	0.165
GO_ACTIN_FILAMENT_BASED_MOVEMENT	142	114	23	0.522	0.007	0.165
GO_REGULATION_OF_CYTOKINE_PRODUCTION_INVOLVED_IN_IMMUNE_RESPONSE	84	76	18	0.562	0.007	0.165
GO_NEGATIVE_REGULATION_OF_CELL_AGING	28	20	9	0.704	0.007	0.165
GO_CHROMATIN_ASSEMBLY_OR_DISASSEMBLY	190	134	62	0.494	0.007	0.165
GO_PATTERN_RECOGNITION_RECEPTOR_SIGNALING_PATHWAY	195	161	53	0.489	0.007	0.165
GO_REGULATION_OF_RESPONSE_TO_EXTERNAL_STIMULUS	787	611	153	0.417	0.007	0.165
GO_LEUKOCYTE_MIGRATION	488	335	68	0.444	0.007	0.165
GO_POSITIVE_REGULATION_OF_CATALYTIC_ACTIVITY	1409	1196	283	0.378	0.007	0.165
GO_CELL_COMMUNICATION_BY_ELECTRICAL_COUPLING	29	24	4	0.684	0.007	0.165
GO_ACTOMYOSIN_STRUCTURE_ORGANIZATION	193	172	26	0.48	0.007	0.165
GO_POSITIVE_REGULATION_OF_CELL_ACTIVATION	389	286	81	0.442	0.007	0.165
GO_OXYGEN_TRANSPORT	15	7	1	0.888	0.007	0.165
GO_DISTAL_TUBULE_DEVELOPMENT	12	10	4	0.844	0.007	0.165
GO_TOLL_LIKE_RECEPTOR_4_SIGNALING_PATHWAY	34	29	9	0.689	0.007	0.165
GO_NEGATIVE_REGULATION_OF_BINDING	164	138	24	0.496	0.007	0.165
GO_NEGATIVE_REGULATION_OF_CELL_CYCLE_G1_S_PHASE_TRANSITION	130	95	32	0.536	0.007	0.165
GO_PEPTIDE_HORMONE_PROCESSING	33	21	7	-0.723	0.007	0.165
GO_POSITIVE_REGULATION_OF_EXTRINSIC_APOPTOTIC_SIGNALING_PATHWAY	50	41	14	0.648	0.007	0.165
GO_NEPHRON_TUBULE_FORMATION	19	11	4	0.808	0.007	0.165
GO_POSITIVE_REGULATION_OF_INTERFERON_GAMMA_PRODUCTION	64	55	24	0.604	0.007	0.165
GO_REGULATION_OF_NEURAL_PRECURSOR_CELL_PROLIFERATION	86	73	16	0.548	0.007	0.165
GO_RESPONSE_TO_PURINE_CONTAINING_COMPOUND	152	133	22	0.499	0.007	0.165
GO_RESPONSE_TO_MOLECULE_OF_BACTERIAL_ORIGIN	341	272	58	0.462	0.007	0.165
GO_LUTEINIZATION	10	8	1	-0.844	0.007	0.165
GO_PARALLEL_ACTIN_FILAMENT_BUNDLE_ASSEMBLY	6	5	1	0.912	0.007	0.165
GO_ALDOSTERONE_SECRETION	6	4	1	-0.954	0.007	0.165
GO_INTERFERON_ALPHA_BIOSYNTHETIC_PROCESS	6	5	4	0.933	0.007	0.165
GO_REGULATION_OF_LYMPHOCYTE_ACTIVATION	478	372	104	0.434	0.007	0.165
GO_METANEPHRIC_MESENCHYMAL_CELL_DIFFERENTIATION	5	4	1	0.947	0.007	0.165
GO_INTERFERON_GAMMA_SECRETION	20	17	6	0.767	0.007	0.165
GO_POSTSYNAPTIC_MEMBRANE_ASSEMBLY	12	10	1	0.838	0.007	0.165
GO_GLUTATHIONE_DERIVATIVE_BIOSYNTHETIC_PROCESS	22	17	7	0.727	0.007	0.165
GO_REGULATION_OF_ANIMAL_ORGAN_MORPHOGENESIS	252	214	29	0.472	0.007	0.165
GO_AMIDE_BIOSYNTHETIC_PROCESS	861	637	166	-0.28	0.007	0.175
GO_SOMATIC_STEM_CELL_POPULATION_MAINTENANCE	72	51	9	0.607	0.008	0.177
GO_POLYOL_CATABOLIC_PROCESS	24	19	8	0.732	0.008	0.177
GO_OVULATION_CYCLE	68	56	12	0.598	0.008	0.177
GO_REGULATION_OF_EXTRACELLULAR_MATRIX_ORGANIZATION	41	36	10	0.642	0.008	0.177
GO_RIBOSOMAL_SMALL_SUBUNIT_BIOGENESIS	65	51	19	-0.586	0.008	0.177
GO_NEGATIVE_REGULATION_OF_SECRETION	230	174	35	0.485	0.008	0.177
GO_LIPID_BIOSYNTHETIC_PROCESS	669	541	133	0.409	0.008	0.177
GO_REGULATION_OF_MONOCYTE_DIFFERENTIATION	21	18	5	0.731	0.008	0.177
GO_PROTEIN_LOCALIZATION_TO_ORGANELLE	919	796	155	-0.251	0.007	0.177
GO_REGULATION_OF_CELL_ADHESION	684	582	149	0.413	0.008	0.177
GO_CARDIAC_CONDUCTION	146	116	21	0.505	0.008	0.177
GO_REGULATION_OF_RESPONSE_TO_REACTIVE_OXYGEN_SPECIES	43	27	7	0.687	0.008	0.177
GO_BRANCHING_INVOLVED_IN_BLOOD_VESSEL_MORPHOGENESIS	30	25	7	0.693	0.008	0.177
GO_GAMMA_AMINOBUTYRIC_ACID_SECRETION	9	8	3	0.847	0.008	0.177
GO_FOREBRAIN_NEUROBLAST_DIVISION	8	8	4	0.87	0.008	0.177
GO_CELLULAR_RESPONSE_TO_INTERFERON_ALPHA	10	8	3	0.866	0.008	0.177
GO_NEGATIVE_REGULATION_OF_ACTION_POTENTIAL	13	6	2	0.893	0.008	0.177
GO_PHOSPHOLIPASE_C_ACTIVATING_DOPAMINE_RECEPTOR_SIGNALING_PATHWAY	7	4	1	0.936	0.008	0.177
GO_NEGATIVE_REGULATION_OF_GASTRIC_ACID_SECRETION	7	5	1	0.927	0.008	0.177
GO_NEURON_PROJECTION_ARBORIZATION	18	16	3	0.747	0.008	0.177
GO_RNA_METABOLIC_PROCESS	1585	923	185	-0.231	0.008	0.187
GO_DENTATE_GYRUS_DEVELOPMENT	16	11	6	0.812	0.009	0.191
GO_CARDIAC_MYOFIBRIL_ASSEMBLY	26	23	5	0.688	0.009	0.191
GO_POSITIVE_REGULATION_OF_IMMUNE_SYSTEM_PROCESS	1166	878	151	0.39	0.009	0.191
GO_REGULATION_OF_OLIGODENDROCYTE_DIFFERENTIATION	32	25	10	0.697	0.009	0.191
GO_RESPONSE_TO_LIPID	921	738	189	0.399	0.009	0.191
GO_CELLULAR_RESPONSE_TO_EXOGENOUS_DSRNA	17	14	4	0.771	0.009	0.191
GO_REGULATION_OF_PROTEIN_SERINE_THREONINE_KINASE_ACTIVITY	512	434	95	0.426	0.009	0.191
GO_POSITIVE_REGULATION_OF_HYDROGEN_PEROXIDE_BIOSYNTHETIC_PROCESS	5	2	1	0.988	0.009	0.191
GO_PEPTIDYL_LYSINE_OXIDATION	5	5	1	-0.905	0.009	0.191
GO_REGULATION_OF_HIPPO_SIGNALING	12	9	2	0.851	0.009	0.191
GO_NEUROBLAST_DIVISION	14	14	6	0.786	0.009	0.191
GO_PIRNA_BIOSYNTHETIC_PROCESS	5	5	2	0.921	0.009	0.191
GO_REGULATION_OF_LEUKOCYTE_PROLIFERATION	221	192	47	0.472	0.01	0.197
GO_DNA_DEPENDENT_DNA_REPLICATION	147	134	59	0.511	0.01	0.197
GO_LIPOPROTEIN_METABOLIC_PROCESS	29	22	5	0.706	0.01	0.197
GO_CELL_CYCLE_PHASE_TRANSITION	621	522	193	0.408	0.01	0.197
GO_POSITIVE_REGULATION_OF_RHO_PROTEIN_SIGNAL_TRANSDUCTION	29	23	5	0.69	0.01	0.197
GO_NEGATIVE_REGULATION_OF_INNATE_IMMUNE_RESPONSE	54	44	13	0.624	0.01	0.197
GO_RELAXATION_OF_CARDIAC_MUSCLE	16	14	3	0.762	0.01	0.197
GO_NEURAL_TUBE_DEVELOPMENT	160	137	38	0.493	0.01	0.197
GO_GABAERGIC_NEURON_DIFFERENTIATION	14	9	1	0.834	0.01	0.197
GO_REGULATION_OF_TOLL_LIKE_RECEPTOR_SIGNALING_PATHWAY	71	56	14	0.583	0.01	0.197
GO_MITOTIC_CELL_CYCLE	1009	875	325	0.392	0.01	0.197
GO_ENDODERM_DEVELOPMENT	74	56	11	0.593	0.01	0.197
GO_RESPONSE_TO_ATP	32	27	6	0.666	0.01	0.197
GO_COCHLEA_DEVELOPMENT	49	39	7	0.616	0.01	0.197
GO_MULTICELLULAR_ORGANISMAL_SIGNALING	204	162	25	0.48	0.01	0.197
GO_POSITIVE_REGULATION_OF_EPITHELIAL_CELL_MIGRATION	167	122	31	0.514	0.01	0.197
GO_REGULATION_OF_CHEMOTAXIS	213	168	35	0.476	0.01	0.197
GO_RECOMBINATIONAL_REPAIR	127	110	59	0.511	0.01	0.197
GO_CENTRAL_NERVOUS_SYSTEM_NEURON_DEVELOPMENT	80	68	11	0.567	0.01	0.197
GO_CELL_CYCLE_PROCESS	1383	1158	405	0.377	0.01	0.197
GO_OPTIC_NERVE_MORPHOGENESIS	6	5	1	0.907	0.01	0.197
GO_FOREBRAIN_VENTRICULAR_ZONE_PROGENITOR_CELL_DIVISION	6	5	1	0.906	0.01	0.197
GO_RADIAL_GLIA_GUIDED_MIGRATION_OF_PURKINJE_CELL	5	4	1	0.936	0.01	0.197
GO_CORTICOSTEROID_HORMONE_SECRETION	17	11	3	-0.805	0.01	0.197
GO_TYPE_I_INTERFERON_BIOSYNTHETIC_PROCESS	11	10	6	0.818	0.01	0.197
GO_POSITIVE_REGULATION_OF_MEIOTIC_NUCLEAR_DIVISION	13	11	2	0.796	0.01	0.197
GO_CELLULAR_RESPONSE_TO_AMMONIUM_ION	67	52	12	0.586	0.01	0.197
GO_NEGATIVE_REGULATION_OF_SKELETAL_MUSCLE_CELL_DIFFERENTIATION	6	4	1	0.945	0.01	0.197
GO_ESTABLISHMENT_OF_PROTEIN_LOCALIZATION_TO_ORGANELLE	553	477	124	-0.333	0.01	0.198
GO_ACTIN_FILAMENT_BASED_PROCESS	744	655	139	0.4	0.011	0.202
GO_ENDOCARDIAL_CUSHION_DEVELOPMENT	43	34	10	0.65	0.011	0.202
GO_CRANIAL_NERVE_MORPHOGENESIS	28	19	2	0.726	0.011	0.202
GO_NEGATIVE_REGULATION_OF_RESPONSE_TO_OXIDATIVE_STRESS	56	39	8	0.629	0.011	0.202
GO_BILE_ACID_BIOSYNTHETIC_PROCESS	36	26	7	0.678	0.011	0.202
GO_NUCLEOBASE_METABOLIC_PROCESS	15	13	8	0.785	0.011	0.202
GO_TISSUE_MIGRATION	357	250	57	0.464	0.011	0.202
GO_CEREBRAL_CORTEX_GABAERGIC_INTERNEURON_DIFFERENTIATION	11	8	1	0.834	0.011	0.202
GO_NEGATIVE_REGULATION_OF_MAST_CELL_ACTIVATION	12	8	5	0.834	0.011	0.202
GO_NEGATIVE_REGULATION_OF_VIRAL_ENTRY_INTO_HOST_CELL	19	16	8	0.737	0.011	0.202
GO_REGULATION_OF_B_CELL_PROLIFERATION	60	52	15	0.597	0.011	0.202
GO_CELLULAR_COMPONENT_MORPHOGENESIS	1115	950	203	0.386	0.011	0.202
GO_REGULATION_OF_GLUTAMATE_SECRETION	16	13	3	0.778	0.011	0.202
GO_NEGATIVE_REGULATION_OF_DIGESTIVE_SYSTEM_PROCESS	19	12	1	0.792	0.011	0.202
GO_REGULATION_OF_DNA_REPLICATION	107	92	44	0.514	0.011	0.202
GO_NEGATIVE_REGULATION_OF_IMMUNE_RESPONSE	142	118	28	0.498	0.011	0.202
GO_GANGLION_DEVELOPMENT	14	13	2	0.743	0.011	0.202
GO_ANIMAL_ORGAN_MORPHOGENESIS	1034	849	123	0.385	0.011	0.202
GO_AMINE_TRANSPORT	102	75	12	0.549	0.011	0.202
GO_ANTIBIOTIC_METABOLIC_PROCESS	94	68	13	0.549	0.011	0.202
GO_INTERLEUKIN_10_PRODUCTION	49	46	19	0.606	0.011	0.202
GO_ENDOSOMAL_VESICLE_FUSION	9	8	2	0.847	0.011	0.202
GO_LIMB_BUD_FORMATION	11	9	3	0.831	0.011	0.202
GO_MESENCHYMAL_STEM_CELL_MAINTENANCE_INVOLVED_IN_NEPHRON_MORPHOGENESIS	6	4	2	0.942	0.011	0.202
GO_REGULATION_OF_MIDBRAIN_DOPAMINERGIC_NEURON_DIFFERENTIATION	5	4	1	-0.933	0.011	0.202
GO_PEPTIDE_BIOSYNTHETIC_PROCESS	737	530	152	-0.327	0.011	0.204
GO_NEGATIVE_REGULATION_OF_GLIOGENESIS	43	29	9	0.66	0.012	0.213
GO_CELL_ACTIVATION	1424	1152	256	0.378	0.012	0.213
GO_POSITIVE_REGULATION_OF_LEUKOCYTE_PROLIFERATION	139	118	30	0.507	0.012	0.213
GO_POSITIVE_REGULATION_OF_RESPONSE_TO_EXTERNAL_STIMULUS	314	240	55	0.46	0.012	0.213
GO_MIDDLE_EAR_MORPHOGENESIS	20	15	4	0.756	0.012	0.213
GO_MORPHOGENESIS_OF_AN_EPITHELIAL_SHEET	55	47	19	0.58	0.012	0.213
GO_REGULATION_OF_PROTEIN_MODIFICATION_PROCESS	1843	1497	354	0.368	0.012	0.213
GO_ESTROUS_CYCLE	14	14	6	0.755	0.012	0.213
GO_T_CELL_CHEMOTAXIS	27	20	9	0.697	0.012	0.213
GO_REGULATION_OF_INTERLEUKIN_18_PRODUCTION	8	7	3	0.87	0.012	0.213
GO_STEROID_HORMONE_SECRETION	22	14	3	-0.769	0.012	0.213
GO_REGULATORY_T_CELL_DIFFERENTIATION	33	29	18	0.64	0.012	0.213
GO_LOCOMOTOR_RHYTHM	13	11	5	0.813	0.012	0.213
GO_REGULATION_OF_T_CELL_ACTIVATION	313	282	64	0.435	0.012	0.213
GO_RNA_CATABOLIC_PROCESS	396	334	111	-0.328	0.012	0.219
GO_NEGATIVE_REGULATION_OF_OLIGODENDROCYTE_DIFFERENTIATION	12	10	6	0.827	0.013	0.222
GO_REGULATION_OF_EPITHELIAL_CELL_MIGRATION	287	188	43	0.471	0.013	0.222
GO_HEART_MORPHOGENESIS	255	212	34	0.458	0.013	0.222
GO_SMALL_GTPASE_MEDIATED_SIGNAL_TRANSDUCTION	557	508	121	0.411	0.013	0.222
GO_DIVALENT_INORGANIC_CATION_HOMEOSTASIS	509	388	70	0.426	0.013	0.222
GO_ION_HOMEOSTASIS	813	649	116	0.402	0.013	0.222
GO_RESPONSE_TO_INTERFERON_GAMMA	197	162	53	0.482	0.013	0.222
GO_GLAND_DEVELOPMENT	437	361	70	0.426	0.013	0.222
GO_PROTEIN_DEMETHYLATION	31	29	4	0.662	0.013	0.222
GO_ANTIBIOTIC_BIOSYNTHETIC_PROCESS	18	12	4	0.759	0.013	0.222
GO_OSTEOBLAST_PROLIFERATION	31	23	8	0.701	0.013	0.222
GO_VERY_LOW_DENSITY_LIPOPROTEIN_PARTICLE_ASSEMBLY	11	9	3	0.831	0.013	0.222
GO_T_CELL_ACTIVATION	459	406	107	0.418	0.013	0.222
GO_SYMPATHETIC_GANGLION_DEVELOPMENT	9	9	2	0.812	0.013	0.222
GO_NEGATIVE_REGULATION_OF_CELLULAR_RESPONSE_TO_DRUG	24	13	4	0.787	0.013	0.222
GO_T_CELL_HOMEOSTASIS	38	34	7	0.65	0.014	0.232
GO_HOMEOSTATIC_PROCESS	1913	1551	307	0.37	0.014	0.232
GO_REGULATION_OF_HEART_MORPHOGENESIS	39	30	11	0.656	0.014	0.232
GO_RESPONSE_TO_FIBROBLAST_GROWTH_FACTOR	151	114	23	0.5	0.014	0.232
GO_REGULATION_OF_MAST_CELL_ACTIVATION	40	32	8	0.64	0.014	0.232
GO_POSITIVE_REGULATION_OF_PROTEIN_SERINE_THREONINE_KINASE_ACTIVITY	333	283	59	0.439	0.014	0.232
GO_REGULATION_OF_MAP_KINASE_ACTIVITY	337	285	64	0.439	0.014	0.232
GO_REGULATION_OF_PEPTIDE_SECRETION	477	388	76	0.421	0.014	0.232
GO_NEGATIVE_REGULATION_OF_CELL_POPULATION_PROLIFERATION	765	571	127	0.406	0.014	0.232
GO_REGULATION_OF_GAMMA_AMINOBUTYRIC_ACID_SECRETION	6	6	2	0.865	0.014	0.232
GO_NEGATIVE_REGULATION_OF_CALCINEURIN_MEDIATED_SIGNALING	18	14	4	-0.767	0.014	0.232
GO_NEGATIVE_REGULATION_OF_TUBULIN_DEACETYLATION	5	5	2	0.903	0.014	0.232
GO_NEGATIVE_REGULATION_OF_MACROPHAGE_MIGRATION	12	8	4	0.863	0.014	0.232
GO_ESTABLISHMENT_OR_MAINTENANCE_OF_TRANSMEMBRANE_ELECTROCHEMICAL_GRADIENT	14	14	2	0.772	0.015	0.235
GO_REGULATION_OF_MYELINATION	35	30	5	0.633	0.015	0.235
GO_LYMPHOCYTE_ACTIVATION	721	582	145	0.403	0.015	0.235
GO_POSITIVE_REGULATION_OF_PHOSPHORUS_METABOLIC_PROCESS	1084	868	187	0.385	0.015	0.235
GO_RAS_PROTEIN_SIGNAL_TRANSDUCTION	439	392	96	0.418	0.015	0.235
GO_REGULATION_OF_EXTRINSIC_APOPTOTIC_SIGNALING_PATHWAY_IN_ABSENCE_OF_LIGAND	46	38	8	0.601	0.015	0.235
GO_HEART_VALVE_FORMATION	13	11	4	0.791	0.015	0.235
GO_SYMPATHETIC_NERVOUS_SYSTEM_DEVELOPMENT	21	21	5	0.682	0.015	0.235
GO_CENTRAL_NERVOUS_SYSTEM_PROJECTION_NEURON_AXONOGENESIS	25	22	3	0.695	0.015	0.235
GO_DNA_REPLICATION_CHECKPOINT	16	14	13	0.76	0.015	0.235
GO_RIBONUCLEOPROTEIN_COMPLEX_BIOGENESIS	486	374	109	-0.344	0.015	0.235
GO_PEPTIDYL_TYROSINE_MODIFICATION	360	300	66	0.433	0.015	0.235
GO_POSITIVE_REGULATION_OF_PRODUCTION_OF_MOLECULAR_MEDIATOR_OF_IMMUNE_RESPONSE	96	86	26	0.524	0.015	0.235
GO_FIBROBLAST_GROWTH_FACTOR_RECEPTOR_SIGNALING_PATHWAY	115	86	16	0.514	0.015	0.235
GO_NEGATIVE_REGULATION_OF_LEUKOCYTE_CHEMOTAXIS	19	12	4	0.783	0.015	0.235
GO_COPULATION	20	14	3	0.755	0.015	0.235
GO_POSITIVE_REGULATION_OF_NEURON_PROJECTION_DEVELOPMENT	273	238	36	0.441	0.015	0.235
GO_LEUKOCYTE_ACTIVATION_INVOLVED_IN_INFLAMMATORY_RESPONSE	45	30	13	0.648	0.015	0.235
GO_REGULATION_OF_VASCULAR_SMOOTH_MUSCLE_CONTRACTION	8	7	1	0.861	0.015	0.235
GO_POSITIVE_REGULATION_OF_SIGNALING	1828	1493	306	0.368	0.015	0.235
GO_INTERLEUKIN_18_PRODUCTION	10	8	3	0.837	0.015	0.235
GO_POSITIVE_REGULATION_OF_DOPAMINE_SECRETION	6	5	2	-0.895	0.015	0.235
GO_REGULATION_OF_BRANCHING_INVOLVED_IN_PROSTATE_GLAND_MORPHOGENESIS	7	4	1	-0.929	0.015	0.235
GO_STRIATED_MUSCLE_MYOSIN_THICK_FILAMENT_ASSEMBLY	11	9	2	0.8	0.015	0.235
GO_RECEPTOR_DIFFUSION_TRAPPING	9	6	2	0.88	0.015	0.235
GO_REGULATION_OF_BRANCHING_MORPHOGENESIS_OF_A_NERVE	5	5	3	0.902	0.015	0.235
GO_CELL_CHEMOTAXIS	300	217	45	0.454	0.016	0.241
GO_POSITIVE_REGULATION_OF_VIRAL_GENOME_REPLICATION	35	31	10	0.633	0.016	0.241
GO_CALCIUM_MEDIATED_SIGNALING	221	178	25	0.45	0.016	0.241
GO_AMEBOIDAL_TYPE_CELL_MIGRATION	461	333	71	0.431	0.016	0.241
GO_LYMPHOCYTE_MEDIATED_IMMUNITY	344	214	48	0.451	0.016	0.241
GO_REGULATION_OF_PEPTIDYL_TYROSINE_PHOSPHORYLATION	250	204	51	0.449	0.016	0.241
GO_GAS_TRANSPORT	19	9	1	0.809	0.016	0.241
GO_POSITIVE_REGULATION_OF_TRANSFERASE_ACTIVITY	645	553	128	0.408	0.016	0.241
GO_REGULATION_OF_ANATOMICAL_STRUCTURE_MORPHOGENESIS	1153	890	156	0.385	0.016	0.241
GO_HEART_PROCESS	293	228	41	0.447	0.016	0.241
GO_POSITIVE_REGULATION_OF_CELL_PROJECTION_ORGANIZATION	375	329	67	0.431	0.016	0.241
GO_POSITIVE_REGULATION_OF_LEUKOCYTE_MEDIATED_IMMUNITY	133	118	29	0.5	0.016	0.241
GO_PANCREATIC_A_CELL_DIFFERENTIATION	7	6	1	0.882	0.016	0.241
GO_GRANULOCYTE_MACROPHAGE_COLONY_STIMULATING_FACTOR_PRODUCTION	16	14	9	0.738	0.016	0.241
GO_POSITIVE_REGULATION_OF_TRANSFORMING_GROWTH_FACTOR_BETA1_PRODUCTION	7	5	1	-0.904	0.016	0.241
GO_REGULATION_OF_NEUROTROPHIN_TRK_RECEPTOR_SIGNALING_PATHWAY	13	12	6	0.775	0.016	0.241
GO_NEGATIVE_REGULATION_OF_CHEMOKINE_MEDIATED_SIGNALING_PATHWAY	6	6	2	0.88	0.016	0.241
GO_CELLULAR_DETOXIFICATION	111	91	22	0.509	0.016	0.241
GO_MYD88_DEPENDENT_TOLL_LIKE_RECEPTOR_SIGNALING_PATHWAY	36	31	11	0.624	0.017	0.25
GO_NEGATIVE_REGULATION_OF_MAPK_CASCADE	183	147	37	0.477	0.017	0.25
GO_SODIUM_ION_HOMEOSTASIS	52	42	6	0.602	0.017	0.25
GO_MAST_CELL_MEDIATED_IMMUNITY	47	41	10	0.593	0.017	0.25
GO_RETINA_VASCULATURE_DEVELOPMENT_IN_CAMERA_TYPE_EYE	18	16	5	0.727	0.017	0.25
GO_POSITIVE_REGULATION_OF_CELL_DIFFERENTIATION	985	796	125	0.39	0.017	0.25
GO_RIBOSOMAL_SMALL_SUBUNIT_ASSEMBLY	19	10	7	-0.789	0.017	0.25
GO_BILE_ACID_METABOLIC_PROCESS	45	34	8	0.636	0.017	0.25
GO_EXTRACELLULAR_STRUCTURE_ORGANIZATION	421	340	57	0.426	0.017	0.25
GO_CEREBELLAR_GRANULAR_LAYER_FORMATION	7	6	1	0.866	0.017	0.25
GO_CARDIAC_MUSCLE_CONTRACTION	139	107	19	0.5	0.017	0.25
GO_RETINA_VASCULATURE_MORPHOGENESIS_IN_CAMERA_TYPE_EYE	11	9	3	0.808	0.017	0.25
GO_FOREBRAIN_NEURON_DEVELOPMENT	31	23	3	0.683	0.018	0.252
GO_POSITIVE_REGULATION_OF_REPRODUCTIVE_PROCESS	76	59	9	0.561	0.018	0.252
GO_REGULATION_OF_MAPK_CASCADE	761	600	116	0.398	0.018	0.252
GO_REGULATION_OF_DEFENSE_RESPONSE_TO_VIRUS	71	64	12	0.551	0.018	0.252
GO_PROTEIN_TARGETING	427	354	108	-0.381	0.017	0.252
GO_MAMMARY_GLAND_EPITHELIAL_CELL_DIFFERENTIATION	17	13	4	0.759	0.018	0.252
GO_REGULATION_OF_EXTRACELLULAR_MATRIX_ASSEMBLY	11	9	4	0.821	0.018	0.252
GO_DEMETHYLATION	68	57	22	0.56	0.018	0.252
GO_CERAMIDE_BIOSYNTHETIC_PROCESS	58	49	10	0.579	0.018	0.252
GO_CEREBRAL_CORTEX_NEURON_DIFFERENTIATION	23	18	5	0.694	0.018	0.252
GO_HUMORAL_IMMUNE_RESPONSE	347	143	24	0.471	0.018	0.252
GO_MONOCARBOXYLIC_ACID_TRANSPORT	160	122	34	0.486	0.018	0.252
GO_MESENCHYME_DEVELOPMENT	276	223	39	0.455	0.018	0.252
GO_EPITHELIAL_CELL_DIFFERENTIATION	767	504	89	0.402	0.018	0.252
GO_PLASMA_MEMBRANE_REPAIR	8	7	2	0.854	0.018	0.252
GO_POSITIVE_REGULATION_OF_TRANSCRIPTION_OF_NOTCH_RECEPTOR_TARGET	18	17	6	0.708	0.018	0.252
GO_INTERLEUKIN_13_PRODUCTION	24	21	9	0.691	0.018	0.252
GO_ASCENDING_AORTA_DEVELOPMENT	5	5	2	0.9	0.018	0.252
GO_CD8_POSITIVE_ALPHA_BETA_T_CELL_ACTIVATION	23	20	9	0.687	0.018	0.252
GO_MULTI_ORGANISM_CELLULAR_PROCESS	48	41	8	0.613	0.018	0.252
GO_NEGATIVE_REGULATION_OF_COMPLEMENT_ACTIVATION	8	5	3	0.907	0.018	0.252
GO_GLIAL_CELL_ACTIVATION	55	38	15	0.619	0.018	0.252
GO_CELLULAR_RESPONSE_TO_TEMPERATURE_STIMULUS	5	4	2	-0.911	0.018	0.252
GO_PRESYNAPTIC_DENSE_CORE_VESICLE_EXOCYTOSIS	6	5	1	-0.891	0.018	0.252
GO_POSITIVE_REGULATION_OF_KINASE_ACTIVITY	571	489	112	0.408	0.019	0.262
GO_REGULATION_OF_SYSTEMIC_ARTERIAL_BLOOD_PRESSURE_BY_CIRCULATORY_RENIN_ANGIOTENSIN	19	13	2	-0.749	0.019	0.262
GO_ANTERIOR_POSTERIOR_PATTERN_SPECIFICATION	211	155	36	0.477	0.019	0.262
GO_CEREBRAL_CORTEX_DEVELOPMENT	116	95	30	0.521	0.019	0.262
GO_REGULATION_OF_BLOOD_CIRCULATION	299	232	43	0.448	0.019	0.262
GO_CYTIDINE_TO_URIDINE_EDITING	12	8	3	-0.826	0.019	0.262
GO_INTESTINAL_EPITHELIAL_STRUCTURE_MAINTENANCE	6	5	4	0.887	0.019	0.262
GO_POSITIVE_REGULATION_OF_GLOMERULAR_MESANGIAL_CELL_PROLIFERATION	6	6	4	-0.875	0.019	0.262
GO_POSITIVE_REGULATION_OF_COLD_INDUCED_THERMOGENESIS	97	86	16	0.524	0.019	0.262
GO_NEGATIVE_REGULATION_OF_TROPHOBLAST_CELL_MIGRATION	6	4	3	-0.917	0.019	0.262
GO_DIGESTION	136	87	17	0.535	0.02	0.269
GO_REGULATION_OF_PHOSPHOLIPASE_C_ACTIVITY	44	36	10	0.618	0.02	0.269
GO_REGULATION_OF_FIBROBLAST_GROWTH_FACTOR_RECEPTOR_SIGNALING_PATHWAY	37	23	5	0.677	0.02	0.269
GO_DIGESTIVE_SYSTEM_PROCESS	97	68	16	0.554	0.02	0.269
GO_DNA_SYNTHESIS_INVOLVED_IN_DNA_REPAIR	52	47	28	0.574	0.02	0.269
GO_COCHLEA_MORPHOGENESIS	24	18	3	0.706	0.02	0.269
GO_REGULATION_OF_RESPONSE_TO_OXIDATIVE_STRESS	94	70	13	0.542	0.02	0.269
GO_POSITIVE_REGULATION_OF_IMMUNE_RESPONSE	888	644	155	0.391	0.02	0.269
GO_RESPONSE_TO_PEPTIDOGLYCAN	11	10	4	0.808	0.02	0.269
GO_POSITIVE_REGULATION_OF_TYROSINE_PHOSPHORYLATION_OF_STAT_PROTEIN	71	55	17	0.566	0.02	0.269
GO_SMOOTH_MUSCLE_CELL_PROLIFERATION	173	117	37	0.489	0.02	0.269
GO_INTERLEUKIN_1_BETA_SECRETION	50	41	15	0.583	0.02	0.269
GO_PROCESS_UTILIZING_AUTOPHAGIC_MECHANISM	485	419	101	-0.261	0.019	0.269
GO_ACTIN_FILAMENT_BUNDLE_ORGANIZATION	155	139	25	0.476	0.021	0.275
GO_DEVELOPMENTAL_INDUCTION	33	26	7	0.655	0.021	0.275
GO_POSTREPLICATION_REPAIR	52	46	30	0.567	0.021	0.275
GO_RESPONSE_TO_GRAVITY	11	9	2	0.796	0.021	0.275
GO_GLUCOSAMINE_CONTAINING_COMPOUND_METABOLIC_PROCESS	16	16	5	-0.715	0.021	0.275
GO_ACUTE_INFLAMMATORY_RESPONSE	109	86	19	0.522	0.021	0.275
GO_PROTEIN_MONOUBIQUITINATION	67	62	34	0.551	0.021	0.275
GO_REGULATION_OF_T_CELL_MEDIATED_IMMUNITY	68	61	18	0.539	0.021	0.275
GO_FUCOSE_METABOLIC_PROCESS	7	6	2	-0.868	0.021	0.275
GO_NEGATIVE_REGULATION_OF_ACTIN_FILAMENT_POLYMERIZATION	57	48	17	0.579	0.021	0.275
GO_MANNOSE_METABOLIC_PROCESS	8	7	5	-0.836	0.021	0.275
GO_POSITIVE_REGULATION_OF_CELL_POPULATION_PROLIFERATION	972	731	151	0.39	0.021	0.275
GO_DRINKING_BEHAVIOR	10	5	2	0.885	0.021	0.275
GO_NEGATIVE_REGULATION_OF_PHAGOCYTOSIS	19	14	7	0.728	0.021	0.275
GO_REGULATION_OF_ACTOMYOSIN_STRUCTURE_ORGANIZATION	95	83	29	0.521	0.021	0.275
GO_REGULATION_BY_VIRUS_OF_VIRAL_PROTEIN_LEVELS_IN_HOST_CELL	7	6	3	0.877	0.022	0.279
GO_REGULATION_OF_NUCLEASE_ACTIVITY	22	19	8	0.686	0.022	0.279
GO_POSITIVE_REGULATION_OF_PROTEIN_TYROSINE_KINASE_ACTIVITY	55	49	12	0.573	0.022	0.279
GO_MESENCHYMAL_CELL_DIFFERENTIATION	217	178	34	0.471	0.022	0.279
GO_RELAXATION_OF_MUSCLE	32	24	5	0.676	0.022	0.279
GO_NCRNA_METABOLIC_PROCESS	461	381	89	-0.293	0.021	0.279
GO_NEGATIVE_REGULATION_OF_B_CELL_PROLIFERATION	16	14	7	0.739	0.022	0.279
GO_MICROTUBULE_ORGANIZING_CENTER_ORGANIZATION	133	117	63	0.483	0.022	0.279
GO_POSITIVE_REGULATION_OF_ADHERENS_JUNCTION_ORGANIZATION	31	30	10	0.626	0.022	0.279
GO_NEGATIVE_REGULATION_OF_HYDROLASE_ACTIVITY	460	353	38	0.415	0.022	0.279
GO_EPITHELIAL_STRUCTURE_MAINTENANCE	28	23	6	0.661	0.022	0.279
GO_NEGATIVE_CHEMOTAXIS	42	39	6	0.595	0.022	0.279
GO_HIS_PURKINJE_SYSTEM_DEVELOPMENT	5	3	1	0.935	0.022	0.279
GO_COBALAMIN_TRANSPORT	8	7	2	0.83	0.022	0.279
GO_INTERFERON_BETA_BIOSYNTHETIC_PROCESS	8	7	4	0.835	0.022	0.279
GO_NEGATIVE_REGULATION_OF_KERATINOCYTE_DIFFERENTIATION	8	4	1	-0.913	0.022	0.279
GO_NEGATIVE_REGULATION_OF_SOMATIC_STEM_CELL_POPULATION_MAINTENANCE	5	3	2	0.942	0.022	0.279
GO_POSITIVE_REGULATION_OF_ADAPTIVE_IMMUNE_RESPONSE	105	93	31	0.516	0.023	0.287
GO_CYTOSKELETON_ORGANIZATION	1298	1125	235	0.372	0.023	0.287
GO_NEGATIVE_REGULATION_OF_B_CELL_ACTIVATION	31	27	9	0.649	0.023	0.287
GO_POSITIVE_REGULATION_OF_CELL_DEVELOPMENT	545	439	72	0.412	0.023	0.287
GO_NEUROTROPHIN_TRK_RECEPTOR_SIGNALING_PATHWAY	33	30	12	0.628	0.023	0.287
GO_REGULATION_OF_VIRAL_ENTRY_INTO_HOST_CELL	30	25	11	0.652	0.023	0.287
GO_G_PROTEIN_COUPLED_RECEPTOR_SIGNALING_PATHWAY_COUPLED_TO_CYCLIC_NUCLEOTIDE_SECOND_MESSENGER	256	150	15	0.473	0.023	0.287
GO_INSULIN_SECRETION_INVOLVED_IN_CELLULAR_RESPONSE_TO_GLUCOSE_STIMULUS	64	58	14	0.549	0.023	0.287
GO_NOTOCHORD_MORPHOGENESIS	10	9	6	0.792	0.023	0.287
GO_RIBOSOME_BIOGENESIS	286	235	98	-0.42	0.023	0.289
GO_NEGATIVE_REGULATION_OF_PRODUCTION_OF_MOLECULAR_MEDIATOR_OF_IMMUNE_RESPONSE	36	32	11	0.628	0.024	0.289
GO_MAMMARY_GLAND_EPITHELIUM_DEVELOPMENT	71	61	16	0.543	0.024	0.289
GO_CELLULAR_RESPONSE_TO_PROSTAGLANDIN_STIMULUS	22	20	4	0.69	0.024	0.289
GO_T_CELL_PROLIFERATION	181	164	37	0.459	0.024	0.289
GO_ARTERY_DEVELOPMENT	96	74	14	0.54	0.024	0.289
GO_POSITIVE_REGULATION_OF_LYMPHOCYTE_MEDIATED_IMMUNITY	106	93	23	0.507	0.024	0.289
GO_PARENTAL_BEHAVIOR	14	10	3	0.787	0.024	0.289
GO_NEGATIVE_REGULATION_OF_DENDRITE_DEVELOPMENT	26	24	6	0.647	0.024	0.289
GO_REGULATION_OF_CELL_DIFFERENTIATION	1863	1470	264	0.36	0.024	0.289
GO_POSITIVE_REGULATION_OF_ALPHA_BETA_T_CELL_PROLIFERATION	19	19	11	0.676	0.024	0.289
GO_DETOXIFICATION	127	95	23	0.498	0.024	0.289
GO_PROTEIN_DNA_COMPLEX_SUBUNIT_ORGANIZATION	281	214	95	0.444	0.024	0.289
GO_REGULATION_OF_GLIOGENESIS	122	94	22	0.506	0.024	0.289
GO_REGULATION_OF_MONOCYTE_CHEMOTAXIS	25	19	7	0.674	0.024	0.289
GO_COMPLEMENT_RECEPTOR_MEDIATED_SIGNALING_PATHWAY	13	7	2	0.845	0.024	0.289
GO_POSITIVE_REGULATION_OF_CELLULAR_CARBOHYDRATE_METABOLIC_PROCESS	44	35	6	0.62	0.024	0.289
GO_FLOOR_PLATE_DEVELOPMENT	7	4	1	0.908	0.024	0.289
GO_RADIAL_GLIAL_CELL_DIFFERENTIATION	12	9	3	0.781	0.024	0.289
GO_REGULATION_OF_POSTSYNAPTIC_NEUROTRANSMITTER_RECEPTOR_ACTIVITY	13	10	2	-0.778	0.024	0.289
GO_REGULATION_OF_PRESYNAPTIC_CYTOSOLIC_CALCIUM_ION_CONCENTRATION	17	12	4	0.759	0.024	0.289
GO_NEUROINFLAMMATORY_RESPONSE	67	47	18	0.58	0.024	0.289
GO_MEMBRANE_DEPOLARIZATION	90	78	11	0.531	0.025	0.29
GO_CELLULAR_RESPONSE_TO_EXTERNAL_STIMULUS	335	279	74	0.429	0.025	0.29
GO_REGULATION_OF_EPITHELIAL_CELL_DIFFERENTIATION_INVOLVED_IN_KIDNEY_DEVELOPMENT	19	16	4	0.71	0.025	0.29
GO_MUSCLE_CELL_PROLIFERATION	241	159	43	0.463	0.025	0.29
GO_REPLACEMENT_OSSIFICATION	27	24	10	-0.647	0.025	0.29
GO_NEGATIVE_REGULATION_OF_FIBROBLAST_GROWTH_FACTOR_RECEPTOR_SIGNALING_PATHWAY	22	13	5	0.741	0.025	0.29
GO_SEXUAL_REPRODUCTION	837	626	129	0.392	0.025	0.29
GO_SPINAL_CORD_MOTOR_NEURON_CELL_FATE_SPECIFICATION	13	8	1	0.813	0.025	0.29
GO_REGULATION_OF_EXTRINSIC_APOPTOTIC_SIGNALING_PATHWAY	156	132	31	0.477	0.025	0.29
GO_ESTABLISHMENT_OF_PROTEIN_LOCALIZATION_TO_MEMBRANE	327	269	100	-0.37	0.024	0.29
GO_DNA_STRAND_ELONGATION	21	19	13	0.679	0.025	0.29
GO_GENETIC_IMPRINTING	27	26	13	0.637	0.025	0.29
GO_REGULATION_OF_PROTON_TRANSPORT	18	14	3	-0.729	0.025	0.29
GO_NEGATIVE_REGULATION_OF_RESPONSE_TO_STIMULUS	1655	1326	302	0.367	0.025	0.29
GO_SPHINGOLIPID_BIOSYNTHETIC_PROCESS	102	79	15	0.514	0.025	0.29
GO_REGULATION_OF_CELL_AGING	58	38	13	0.584	0.025	0.29
GO_POSITIVE_REGULATION_OF_MONOCYTE_DIFFERENTIATION	10	10	3	0.781	0.025	0.29
GO_ALPHA_BETA_T_CELL_PROLIFERATION	32	32	14	0.61	0.025	0.29
GO_NOREPINEPHRINE_SECRETION	17	13	1	0.762	0.025	0.29
GO_NEGATIVE_REGULATION_OF_LIPID_KINASE_ACTIVITY	7	4	2	-0.909	0.025	0.29
GO_MULTI_ORGANISM_CELLULAR_LOCALIZATION	5	5	3	0.881	0.025	0.29
GO_REGULATION_OF_BILE_ACID_METABOLIC_PROCESS	13	8	4	0.801	0.025	0.29
GO_REGULATION_OF_EPITHELIAL_CELL_PROLIFERATION_INVOLVED_IN_LUNG_MORPHOGENESIS	7	6	2	0.865	0.025	0.29
GO_PYRIMIDINE_NUCLEOTIDE_BIOSYNTHETIC_PROCESS	47	39	9	0.597	0.026	0.292
GO_REGULATION_OF_NERVOUS_SYSTEM_DEVELOPMENT	914	747	145	0.382	0.026	0.292
GO_NEGATIVE_REGULATION_OF_CELL_MATRIX_ADHESION	43	32	12	0.61	0.026	0.292
GO_CENTRAL_NERVOUS_SYSTEM_NEURON_DIFFERENTIATION	181	135	19	0.475	0.026	0.292
GO_REGULATION_OF_CELL_SUBSTRATE_ADHESION	212	175	42	0.452	0.026	0.292
GO_REGULATION_OF_ATPASE_ACTIVITY	76	65	15	0.518	0.026	0.292
GO_POSITIVE_REGULATION_OF_SMALL_GTPASE_MEDIATED_SIGNAL_TRANSDUCTION	69	59	15	0.548	0.026	0.292
GO_POSITIVE_REGULATION_OF_SECRETION	413	337	62	0.416	0.026	0.292
GO_REGULATION_OF_CELL_DEVELOPMENT	939	762	150	0.381	0.026	0.292
GO_SECONDARY_HEART_FIELD_SPECIFICATION	9	7	2	-0.823	0.026	0.292
GO_CELLULAR_ION_HOMEOSTASIS	664	521	91	0.4	0.026	0.292
GO_INTERFERON_BETA_PRODUCTION	50	42	10	0.586	0.026	0.292
GO_REGULATION_OF_KERATINOCYTE_MIGRATION	14	12	4	0.757	0.026	0.292
GO_POSITIVE_REGULATION_OF_SARCOMERE_ORGANIZATION	6	3	1	0.937	0.026	0.292
GO_CELLULAR_RESPONSE_TO_UV_B	8	8	5	-0.796	0.026	0.292
GO_POSITIVE_REGULATION_OF_METANEPHRIC_GLOMERULUS_DEVELOPMENT	5	4	1	-0.903	0.026	0.292
GO_FIBROBLAST_GROWTH_FACTOR_PRODUCTION	9	8	4	0.817	0.026	0.292
GO_REGULATION_OF_NEUROTRANSMITTER_RECEPTOR_LOCALIZATION_TO_POSTSYNAPTIC_SPECIALIZATION_MEMBRANE	9	7	2	-0.833	0.026	0.292
GO_POSITIVE_REGULATION_OF_CELL_PROLIFERATION_INVOLVED_IN_KIDNEY_DEVELOPMENT	8	7	4	-0.838	0.026	0.292
GO_NEGATIVE_REGULATION_OF_HIGH_VOLTAGE_GATED_CALCIUM_CHANNEL_ACTIVITY	5	5	1	-0.882	0.026	0.292
GO_REGULATION_OF_PROTEIN_AUTOUBIQUITINATION	5	5	2	0.882	0.026	0.292
GO_NEGATIVE_REGULATION_OF_PROTEIN_POLYMERIZATION	70	61	22	0.544	0.027	0.298
GO_INOSITOL_PHOSPHATE_CATABOLIC_PROCESS	16	14	6	0.723	0.027	0.298
GO_N_ACETYLGLUCOSAMINE_METABOLIC_PROCESS	13	13	5	-0.75	0.027	0.298
GO_PROTEIN_AUTOUBIQUITINATION	68	59	33	0.548	0.027	0.298
GO_PROTEIN_DEPOLYMERIZATION	108	99	17	0.492	0.027	0.298
GO_FLAVONOID_METABOLIC_PROCESS	15	13	1	0.742	0.027	0.298
GO_ATRIAL_CARDIAC_MUSCLE_TISSUE_DEVELOPMENT	7	5	2	0.875	0.027	0.298
GO_CHONDROCYTE_DIFFERENTIATION_INVOLVED_IN_ENDOCHONDRAL_BONE_MORPHOGENESIS	30	24	5	0.648	0.027	0.298
GO_ACTIVATION_OF_CYSTEINE_TYPE_ENDOPEPTIDASE_ACTIVITY_INVOLVED_IN_APOPTOTIC_PROCESS	84	69	16	0.527	0.027	0.298
GO_ARTERIAL_ENDOTHELIAL_CELL_DIFFERENTIATION	6	6	3	0.86	0.027	0.298
GO_RESPONSE_TO_INTERLEUKIN_17	9	9	2	0.782	0.027	0.298
GO_NEGATIVE_REGULATION_OF_RESPONSE_TO_DRUG	34	22	5	0.661	0.027	0.298
GO_L_ALPHA_AMINO_ACID_TRANSMEMBRANE_TRANSPORT	52	42	17	0.591	0.028	0.302
GO_NEGATIVE_REGULATION_OF_EXOCYTOSIS	33	29	11	0.633	0.028	0.302
GO_MORPHOGENESIS_OF_EMBRYONIC_EPITHELIUM	149	128	37	0.48	0.028	0.302
GO_POSITIVE_REGULATION_OF_TUMOR_NECROSIS_FACTOR_SUPERFAMILY_CYTOKINE_PRODUCTION	81	70	25	0.53	0.028	0.302
GO_PROTEIN_TRIMERIZATION	55	44	9	0.57	0.028	0.302
GO_NEGATIVE_REGULATION_OF_PEPTIDYL_THREONINE_PHOSPHORYLATION	20	16	4	0.679	0.028	0.302
GO_CELL_DIFFERENTIATION_IN_HINDBRAIN	19	16	3	-0.714	0.028	0.302
GO_ORGANIC_HYDROXY_COMPOUND_BIOSYNTHETIC_PROCESS	264	205	50	0.449	0.028	0.302
GO_PLATELET_DEGRANULATION	128	103	14	0.496	0.028	0.302
GO_CELLULAR_RESPONSE_TO_INTERFERON_BETA	21	18	9	0.692	0.028	0.302
GO_INTERFERON_ALPHA_PRODUCTION	30	27	16	0.636	0.028	0.302
GO_NUCLEOSOME_ORGANIZATION	180	125	58	0.473	0.028	0.302
GO_CYTOPLASMIC_PATTERN_RECOGNITION_RECEPTOR_SIGNALING_PATHWAY_IN_RESPONSE_TO_VIRUS	27	25	6	0.661	0.028	0.302
GO_POSITIVE_REGULATION_OF_REGULATORY_T_CELL_DIFFERENTIATION	14	13	5	0.732	0.028	0.302
GO_POSITIVE_REGULATION_OF_LYMPHOCYTE_ACTIVATION	329	242	67	0.432	0.028	0.302
GO_POSITIVE_REGULATION_OF_DNA_REPLICATION	37	32	14	0.621	0.029	0.307
GO_POSITIVE_REGULATION_OF_T_CELL_PROLIFERATION	96	85	23	0.504	0.029	0.307
GO_NEGATIVE_REGULATION_OF_NOTCH_SIGNALING_PATHWAY	39	31	9	0.614	0.029	0.307
GO_DORSAL_VENTRAL_PATTERN_FORMATION	88	60	15	0.525	0.029	0.307
GO_STRIATED_MUSCLE_CONTRACTION	175	139	22	0.471	0.029	0.307
GO_CELLULAR_HORMONE_METABOLIC_PROCESS	102	74	16	-0.523	0.029	0.307
GO_NEGATIVE_REGULATION_OF_OXIDOREDUCTASE_ACTIVITY	35	18	3	0.67	0.029	0.307
GO_PURINE_NUCLEOBASE_METABOLIC_PROCESS	9	7	5	0.815	0.029	0.307
GO_POSITIVE_REGULATION_OF_PROTEIN_MODIFICATION_PROCESS	1221	982	221	0.373	0.029	0.307
GO_LATERAL_VENTRICLE_DEVELOPMENT	12	12	4	0.74	0.029	0.307
GO_POSITIVE_REGULATION_OF_SYNAPTIC_TRANSMISSION_GABAERGIC	12	9	2	0.784	0.029	0.307
GO_VASCULAR_ENDOTHELIAL_CELL_PROLIFERATION	47	16	8	0.701	0.029	0.307
GO_POSITIVE_REGULATION_OF_GLUTAMATE_RECEPTOR_SIGNALING_PATHWAY	13	9	2	-0.782	0.029	0.307
GO_DENSE_CORE_GRANULE_EXOCYTOSIS	9	8	4	-0.802	0.029	0.307
GO_NCRNA_PROCESSING	383	313	81	-0.321	0.029	0.309
GO_PROTEIN_KINASE_C_ACTIVATING_G_PROTEIN_COUPLED_RECEPTOR_SIGNALING_PATHWAY	28	22	6	0.66	0.03	0.31
GO_RESPONSE_TO_NICOTINE	48	38	8	0.581	0.03	0.31
GO_RESPONSE_TO_GROWTH_FACTOR	732	580	105	0.391	0.03	0.31
GO_GENERATION_OF_PRECURSOR_METABOLITES_AND_ENERGY	502	398	112	-0.242	0.03	0.31
GO_POSITIVE_REGULATION_OF_CELL_SUBSTRATE_ADHESION	118	99	22	0.487	0.03	0.31
GO_POSITIVE_REGULATION_OF_INTERLEUKIN_6_PRODUCTION	88	70	25	0.53	0.03	0.31
GO_PYRIMIDINE_CONTAINING_COMPOUND_BIOSYNTHETIC_PROCESS	57	48	11	0.558	0.03	0.31
GO_RHO_PROTEIN_SIGNAL_TRANSDUCTION	201	180	33	0.449	0.03	0.31
GO_CHONDROCYTE_DEVELOPMENT_INVOLVED_IN_ENDOCHONDRAL_BONE_MORPHOGENESIS	24	19	4	0.668	0.03	0.31
GO_MICROGLIA_DIFFERENTIATION	5	3	1	-0.945	0.03	0.31
GO_POSITIVE_REGULATION_OF_GLUTAMATE_SECRETION	10	8	3	0.799	0.03	0.31
GO_POSITIVE_REGULATION_OF_CHEMOKINE_BIOSYNTHETIC_PROCESS	10	9	5	-0.796	0.03	0.31
GO_HEPATOCYTE_DIFFERENTIATION	15	11	3	0.744	0.03	0.31
GO_MESONEPHRIC_TUBULE_FORMATION	9	4	1	0.904	0.03	0.31
GO_REGULATION_OF_PROTEIN_DEPOLYMERIZATION	82	75	13	0.516	0.03	0.31
GO_SINGLE_FERTILIZATION	143	96	15	0.503	0.031	0.313
GO_CELL_MATRIX_ADHESION	224	187	44	0.45	0.031	0.313
GO_AMINO_ACID_BETAINE_TRANSPORT	5	5	2	0.879	0.031	0.313
GO_CELLULAR_SODIUM_ION_HOMEOSTASIS	17	16	2	0.702	0.031	0.313
GO_REGULATION_OF_ACTIN_FILAMENT_BUNDLE_ASSEMBLY	97	86	15	0.504	0.031	0.313
GO_NEGATIVE_REGULATION_OF_CELLULAR_SENESCENCE	22	17	7	0.69	0.031	0.313
GO_SENSORY_ORGAN_DEVELOPMENT	535	432	80	0.402	0.031	0.313
GO_POSITIVE_REGULATION_OF_NATURAL_KILLER_CELL_MEDIATED_IMMUNITY	34	31	6	0.609	0.031	0.313
GO_POSITIVE_REGULATION_OF_DEFENSE_RESPONSE_TO_VIRUS_BY_HOST	26	23	12	0.642	0.031	0.313
GO_TRIGEMINAL_NERVE_DEVELOPMENT	12	6	2	-0.844	0.031	0.313
GO_CD4_POSITIVE_ALPHA_BETA_T_CELL_CYTOKINE_PRODUCTION	20	20	9	0.659	0.031	0.313
GO_REGULATION_OF_MESODERMAL_CELL_FATE_SPECIFICATION	7	3	1	0.936	0.031	0.313
GO_REGULATION_OF_SPONTANEOUS_SYNAPTIC_TRANSMISSION	5	5	2	-0.876	0.031	0.313
GO_NEGATIVE_REGULATION_OF_STEM_CELL_POPULATION_MAINTENANCE	8	5	2	0.872	0.031	0.313
GO_REGULATION_OF_POTASSIUM_ION_IMPORT	8	8	1	0.783	0.031	0.313
GO_REGULATION_OF_MESODERMAL_CELL_DIFFERENTIATION	9	3	1	0.936	0.031	0.313
GO_REGULATION_OF_MESODERM_FORMATION	11	3	1	0.936	0.031	0.313
GO_CARDIAC_SEPTUM_DEVELOPMENT	109	90	19	0.5	0.032	0.316
GO_CELL_DIVISION	593	517	208	0.397	0.032	0.316
GO_FORMATION_OF_PRIMARY_GERM_LAYER	120	92	16	0.494	0.032	0.316
GO_NEGATIVE_REGULATION_OF_LEUKOCYTE_MEDIATED_IMMUNITY	49	45	12	0.562	0.032	0.316
GO_NEGATIVE_REGULATION_OF_ACTIN_FILAMENT_DEPOLYMERIZATION	40	34	11	0.602	0.032	0.316
GO_NEGATIVE_REGULATION_OF_DENDRITE_MORPHOGENESIS	15	13	5	0.729	0.032	0.316
GO_CELLULAR_RESPONSE_TO_PROSTAGLANDIN_E_STIMULUS	16	16	4	0.696	0.032	0.316
GO_TRANSLESION_SYNTHESIS	41	37	24	0.582	0.032	0.316
GO_REGULATION_OF_T_CELL_CYTOKINE_PRODUCTION	30	28	10	0.608	0.032	0.316
GO_POSITIVE_REGULATION_OF_INTRACELLULAR_SIGNAL_TRANSDUCTION	1011	820	170	0.381	0.032	0.316
GO_MEIOTIC_CELL_CYCLE	249	210	70	0.437	0.032	0.316
GO_FEEDING_BEHAVIOR	102	70	9	0.518	0.032	0.316
GO_REGULATION_OF_NEURON_MATURATION	10	9	2	0.775	0.032	0.316
GO_REGULATION_OF_CARDIAC_EPITHELIAL_TO_MESENCHYMAL_TRANSITION	9	8	5	0.813	0.032	0.316
GO_MITOTIC_DNA_REPLICATION	11	11	7	0.755	0.032	0.316
GO_NEGATIVE_REGULATION_OF_EPITHELIAL_CELL_PROLIFERATION	163	106	29	0.482	0.033	0.319
GO_REGULATION_OF_KINASE_ACTIVITY	864	738	188	0.38	0.033	0.319
GO_REGULATION_OF_INTRACELLULAR_SIGNAL_TRANSDUCTION	1846	1534	362	0.36	0.033	0.319
GO_INSULIN_LIKE_GROWTH_FACTOR_RECEPTOR_SIGNALING_PATHWAY	39	30	7	0.617	0.033	0.319
GO_POSITIVE_REGULATION_OF_PEPTIDASE_ACTIVITY	190	158	39	0.457	0.033	0.319
GO_ORGAN_INDUCTION	22	17	3	0.687	0.033	0.319
GO_NEUROGENESIS	1599	1318	265	0.363	0.033	0.319
GO_APOPTOTIC_PROCESS_INVOLVED_IN_DEVELOPMENT	37	30	9	0.625	0.033	0.319
GO_CELLULAR_CHEMICAL_HOMEOSTASIS	807	636	112	0.386	0.033	0.319
GO_POSITIVE_REGULATION_OF_INTERLEUKIN_10_PRODUCTION	31	29	13	0.624	0.033	0.319
GO_CELLULAR_RESPONSE_TO_VASCULAR_ENDOTHELIAL_GROWTH_FACTOR_STIMULUS	68	47	9	0.558	0.033	0.319
GO_TYPE_I_INTERFERON_PRODUCTION	126	111	33	0.479	0.033	0.319
GO_RESPONSE_TO_ERYTHROPOIETIN	8	6	3	-0.84	0.033	0.319
GO_POSITIVE_REGULATION_OF_TRANSCRIPTION_BY_RNA_POLYMERASE_II	1185	956	184	0.372	0.033	0.319
GO_INFLAMMATORY_RESPONSE_TO_WOUNDING	12	9	4	-0.793	0.033	0.319
GO_NEGATIVE_REGULATION_OF_GASTRULATION	7	4	1	0.902	0.033	0.319
GO_OUTFLOW_TRACT_SEPTUM_MORPHOGENESIS	27	22	4	0.652	0.034	0.324
GO_POSITIVE_REGULATION_OF_GLIAL_CELL_DIFFERENTIATION	41	31	11	0.61	0.034	0.324
GO_POSITIVE_REGULATION_OF_B_CELL_PROLIFERATION	40	34	9	0.587	0.034	0.324
GO_FOREBRAIN_CELL_MIGRATION	60	46	3	0.56	0.034	0.324
GO_NEGATIVE_REGULATION_OF_INTERLEUKIN_10_PRODUCTION	18	17	9	0.685	0.034	0.324
GO_EPITHELIAL_TO_MESENCHYMAL_TRANSITION_INVOLVED_IN_ENDOCARDIAL_CUSHION_FORMATION	16	13	5	0.738	0.034	0.324
GO_REGULATION_OF_TRANSPORT	1842	1486	290	0.36	0.034	0.324
GO_REGULATION_OF_VASCULATURE_DEVELOPMENT	426	261	53	0.424	0.034	0.324
GO_NEGATIVE_REGULATION_OF_T_CELL_CYTOKINE_PRODUCTION	9	9	3	0.769	0.034	0.324
GO_HISTONE_H3_K4_DEMETHYLATION	8	8	3	0.802	0.034	0.324
GO_POSITIVE_REGULATION_OF_INTERLEUKIN_8_BIOSYNTHETIC_PROCESS	9	6	3	0.834	0.034	0.324
GO_NEUROTRANSMITTER_GATED_ION_CHANNEL_CLUSTERING	12	9	3	0.777	0.034	0.324
GO_RESPONSE_TO_AMMONIUM_ION	130	101	12	0.497	0.035	0.326
GO_THYROID_HORMONE_METABOLIC_PROCESS	20	15	3	0.701	0.035	0.326
GO_REFLEX	19	14	3	0.707	0.035	0.326
GO_POSITIVE_REGULATION_OF_MOLECULAR_FUNCTION	1756	1483	311	0.359	0.035	0.326
GO_RESPONSE_TO_TOXIC_SUBSTANCE	521	422	106	0.407	0.035	0.326
GO_ADENOHYPOPHYSIS_DEVELOPMENT	14	11	3	0.758	0.035	0.326
GO_NEGATIVE_REGULATION_OF_POTASSIUM_ION_TRANSMEMBRANE_TRANSPORT	33	18	3	0.677	0.035	0.326
GO_RESPONSE_TO_TOPOLOGICALLY_INCORRECT_PROTEIN	195	172	36	-0.226	0.035	0.326
GO_REGULATION_OF_SYSTEMIC_ARTERIAL_BLOOD_PRESSURE_BY_VASOPRESSIN	5	2	1	0.967	0.035	0.326
GO_POSITIVE_REGULATION_OF_TOLERANCE_INDUCTION	10	9	3	0.786	0.035	0.326
GO_REGULATION_OF_ANIMAL_ORGAN_FORMATION	38	28	7	0.613	0.035	0.326
GO_BRAIN_DERIVED_NEUROTROPHIC_FACTOR_RECEPTOR_SIGNALING_PATHWAY	6	6	4	0.824	0.035	0.326
GO_EQUILIBRIOCEPTION	7	4	1	-0.892	0.035	0.326
GO_METANEPHRIC_LOOP_OF_HENLE_DEVELOPMENT	5	3	1	-0.913	0.035	0.326
GO_INTERLEUKIN_13_SECRETION	10	9	5	0.788	0.035	0.326
GO_REGULATION_OF_PRESYNAPTIC_MEMBRANE_POTENTIAL	7	6	1	-0.832	0.035	0.326
GO_SYNAPTIC_MEMBRANE_ADHESION	27	22	4	-0.651	0.035	0.326
GO_REGULATION_OF_HISTONE_DEACETYLASE_ACTIVITY	9	8	2	0.795	0.035	0.326
GO_KIDNEY_EPITHELIUM_DEVELOPMENT	140	114	23	0.474	0.036	0.329
GO_LYSOSOME_LOCALIZATION	66	56	10	0.527	0.036	0.329
GO_RESPONSE_TO_CORTICOSTERONE	22	15	5	-0.683	0.036	0.329
GO_LEUKOCYTE_CELL_CELL_ADHESION	336	296	65	0.411	0.036	0.329
GO_SIGNAL_TRANSDUCTION_BY_PROTEIN_PHOSPHORYLATION	962	767	136	0.379	0.036	0.329
GO_POSITIVE_REGULATION_OF_CHOLESTEROL_STORAGE	7	6	2	-0.838	0.036	0.329
GO_PROTEIN_TRANSPORT_INTO_MEMBRANE_RAFT	5	5	2	0.858	0.036	0.329
GO_INTERLEUKIN_12_PRODUCTION	54	47	21	0.559	0.036	0.329
GO_PHOSPHORYLATED_CARBOHYDRATE_DEPHOSPHORYLATION	15	13	6	0.723	0.036	0.329
GO_POSITIVE_REGULATION_OF_SKELETAL_MUSCLE_FIBER_DEVELOPMENT	8	7	3	0.814	0.036	0.329
GO_POSITIVE_REGULATION_OF_DOPAMINE_RECEPTOR_SIGNALING_PATHWAY	5	3	1	0.919	0.036	0.329
GO_VIRAL_TRANSLATIONAL_TERMINATION_REINITIATION	5	5	5	-0.855	0.036	0.329
GO_REGULATION_OF_DOPAMINERGIC_NEURON_DIFFERENTIATION	10	7	1	-0.823	0.036	0.329
GO_POSITIVE_REGULATION_OF_VASCULAR_ENDOTHELIAL_CELL_PROLIFERATION	23	13	9	0.722	0.036	0.329
GO_REGULATION_OF_NATURAL_KILLER_CELL_CHEMOTAXIS	9	5	4	0.843	0.036	0.329
GO_RRNA_METABOLIC_PROCESS	209	174	74	-0.418	0.037	0.333
GO_IN_UTERO_EMBRYONIC_DEVELOPMENT	345	291	64	0.42	0.037	0.333
GO_PROTEIN_LOCALIZATION_TO_CHROMOSOME_CENTROMERIC_REGION	22	22	13	0.643	0.037	0.333
GO_VENTRICULAR_SEPTUM_DEVELOPMENT	72	60	20	0.527	0.037	0.333
GO_AMMONIUM_TRANSPORT	107	79	13	0.511	0.037	0.333
GO_CARDIAC_EPITHELIAL_TO_MESENCHYMAL_TRANSITION	32	28	10	0.623	0.037	0.333
GO_COBALT_ION_TRANSPORT	6	5	1	0.853	0.037	0.333
GO_REGULATION_OF_SYNAPTIC_GROWTH_AT_NEUROMUSCULAR_JUNCTION	5	4	1	0.88	0.037	0.333
GO_PEPTIDE_HORMONE_SECRETION	248	207	45	0.437	0.037	0.333
GO_INTERLEUKIN_1_SECRETION	58	47	15	0.541	0.037	0.333
GO_CELL_COMMUNICATION_BY_ELECTRICAL_COUPLING_INVOLVED_IN_CARDIAC_CONDUCTION	24	20	3	0.663	0.037	0.333
GO_POSTSYNAPTIC_CYTOSKELETON_ORGANIZATION	11	11	2	0.742	0.037	0.333
GO_ORGANIC_ACID_CATABOLIC_PROCESS	250	213	48	-0.268	0.037	0.334
GO_POSITIVE_REGULATION_OF_EPITHELIAL_CELL_PROLIFERATION	203	144	30	0.465	0.038	0.339
GO_PYRIMIDINE_NUCLEOTIDE_METABOLIC_PROCESS	7	7	4	0.821	0.038	0.339
GO_RESPONSE_TO_LITHIUM_ION	22	19	4	0.661	0.038	0.339
GO_REGULATION_OF_PHOSPHORUS_METABOLIC_PROCESS	1694	1376	320	0.363	0.038	0.339
GO_INTERLEUKIN_5_PRODUCTION	22	17	5	0.676	0.038	0.339
GO_POSITIVE_REGULATION_OF_ASTROCYTE_ACTIVATION	6	3	1	-0.927	0.038	0.339
GO_CALMODULIN_DEPENDENT_KINASE_SIGNALING_PATHWAY	8	7	1	0.812	0.038	0.339
GO_CELLULAR_RESPONSE_TO_LITHIUM_ION	13	10	2	0.749	0.039	0.341
GO_BARBED_END_ACTIN_FILAMENT_CAPPING	19	16	7	0.702	0.039	0.341
GO_EXTRACELLULAR_MATRIX_ASSEMBLY	27	25	7	0.639	0.039	0.341
GO_CELL_DIFFERENTIATION_IN_SPINAL_CORD	52	31	7	0.604	0.039	0.341
GO_MACROAUTOPHAGY	291	251	62	-0.245	0.038	0.341
GO_REGULATION_OF_GENE_EXPRESSION_BY_GENETIC_IMPRINTING	18	18	10	0.666	0.039	0.341
GO_MITOCHONDRIAL_FISSION	35	26	4	0.626	0.039	0.341
GO_OVULATION	21	18	2	0.661	0.039	0.341
GO_PALLIUM_DEVELOPMENT	172	137	34	0.463	0.039	0.341
GO_REGULATION_OF_OXIDATIVE_STRESS_INDUCED_CELL_DEATH	73	52	9	0.546	0.039	0.341
GO_ADENYLATE_CYCLASE_INHIBITING_G_PROTEIN_COUPLED_RECEPTOR_SIGNALING_PATHWAY	89	61	10	0.53	0.039	0.341
GO_PERIPHERAL_NERVOUS_SYSTEM_MYELIN_MAINTENANCE	7	6	2	-0.834	0.039	0.341
GO_INTERMEDIATE_FILAMENT_BUNDLE_ASSEMBLY	7	5	1	0.859	0.039	0.341
GO_MITOCHONDRIAL_DEPOLARIZATION	23	19	5	0.675	0.039	0.341
GO_ENDOTHELIAL_CELL_FATE_COMMITMENT	7	7	2	0.815	0.039	0.341
GO_REGULATION_OF_MORPHOGENESIS_OF_AN_EPITHELIUM	179	156	20	0.453	0.039	0.341
GO_ADAPTIVE_THERMOGENESIS	151	132	24	0.468	0.039	0.341
GO_LENS_FIBER_CELL_DIFFERENTIATION	31	26	9	0.608	0.04	0.345
GO_STEROL_HOMEOSTASIS	97	65	18	0.521	0.04	0.345
GO_RIBONUCLEOPROTEIN_COMPLEX_SUBUNIT_ORGANIZATION	287	204	61	-0.351	0.039	0.345
GO_REGULATION_OF_INFLAMMATORY_RESPONSE	356	261	68	0.426	0.04	0.345
GO_LEUKOCYTE_MIGRATION_INVOLVED_IN_INFLAMMATORY_RESPONSE	12	9	5	0.783	0.04	0.345
GO_SEROTONIN_SECRETION	10	6	1	0.845	0.04	0.345
GO_INNER_CELL_MASS_CELL_DIFFERENTIATION	7	5	1	0.861	0.04	0.345
GO_WOUND_HEALING_INVOLVED_IN_INFLAMMATORY_RESPONSE	8	6	3	-0.831	0.04	0.345
GO_POSITIVE_REGULATION_OF_HORMONE_BIOSYNTHETIC_PROCESS	11	11	3	-0.74	0.04	0.345
GO_MESENCHYMAL_STEM_CELL_DIFFERENTIATION	8	7	3	0.816	0.04	0.345
GO_POSTSYNAPTIC_SPECIALIZATION_ORGANIZATION	35	33	6	0.588	0.04	0.345
GO_DNA_STRAND_ELONGATION_INVOLVED_IN_DNA_REPLICATION	14	13	9	0.706	0.041	0.347
GO_WNT_SIGNALING_PATHWAY_CALCIUM_MODULATING_PATHWAY	38	32	11	0.6	0.041	0.347
GO_LEUKOCYTE_MEDIATED_IMMUNITY	867	652	143	0.38	0.041	0.347
GO_MITOCHONDRIAL_ELECTRON_TRANSPORT_UBIQUINOL_TO_CYTOCHROME_C	15	8	5	-0.784	0.041	0.347
GO_NATURAL_KILLER_CELL_ACTIVATION_INVOLVED_IN_IMMUNE_RESPONSE	32	19	3	0.656	0.041	0.347
GO_NEGATIVE_REGULATION_OF_PROTEIN_COMPLEX_DISASSEMBLY	71	63	10	0.527	0.041	0.347
GO_POSITIVE_REGULATION_OF_PROTEIN_DEPOLYMERIZATION	19	18	3	0.675	0.041	0.347
GO_CYTOPLASMIC_PATTERN_RECOGNITION_RECEPTOR_SIGNALING_PATHWAY	62	55	9	0.548	0.041	0.347
GO_REGULATION_OF_LEUKOCYTE_DEGRANULATION	44	38	10	0.572	0.041	0.347
GO_SEROTONIN_TRANSPORT	15	11	3	0.748	0.041	0.347
GO_ACTIVATION_INDUCED_CELL_DEATH_OF_T_CELLS	8	8	2	0.793	0.041	0.347
GO_G_PROTEIN_COUPLED_ACETYLCHOLINE_RECEPTOR_SIGNALING_PATHWAY	19	15	2	0.702	0.041	0.347
GO_XENOBIOTIC_CATABOLIC_PROCESS	11	11	6	0.731	0.041	0.347
GO_CD8_POSITIVE_ALPHA_BETA_T_CELL_DIFFERENTIATION	14	11	4	0.746	0.041	0.347
GO_RETINAL_BLOOD_VESSEL_MORPHOGENESIS	6	6	2	0.829	0.041	0.347
GO_REGULATION_OF_BILE_ACID_BIOSYNTHETIC_PROCESS	11	6	4	0.837	0.041	0.347
GO_REGULATION_OF_CELL_PROLIFERATION_INVOLVED_IN_KIDNEY_DEVELOPMENT	14	11	5	-0.748	0.042	0.35
GO_POSITIVE_REGULATION_OF_SMOOTH_MUSCLE_CELL_PROLIFERATION	101	75	22	0.505	0.042	0.35
GO_B_CELL_ACTIVATION	301	208	51	0.43	0.042	0.35
GO_POSITIVE_REGULATION_OF_CELL_ADHESION	401	348	86	0.407	0.042	0.35
GO_PROTEIN_HOMOTRIMERIZATION	33	27	6	0.624	0.042	0.35
GO_REGULATION_OF_RESPONSE_TO_INTERFERON_GAMMA	25	23	10	0.633	0.042	0.35
GO_POSITIVE_REGULATION_OF_B_CELL_ACTIVATION	137	68	13	0.506	0.042	0.35
GO_MEMBRANE_LIPID_BIOSYNTHETIC_PROCESS	142	117	20	0.465	0.042	0.35
GO_CYTOPLASM_ORGANIZATION	10	8	3	-0.788	0.042	0.35
GO_TETRAPYRROLE_CATABOLIC_PROCESS	8	8	3	-0.794	0.042	0.35
GO_TRIGLYCERIDE_RICH_LIPOPROTEIN_PARTICLE_REMODELING	13	9	3	-0.769	0.042	0.35
GO_LATERAL_SPROUTING_FROM_AN_EPITHELIUM	13	9	2	-0.776	0.042	0.35
GO_DISTAL_CONVOLUTED_TUBULE_DEVELOPMENT	5	3	1	0.915	0.042	0.35
GO_GLOMERULAR_MESANGIUM_DEVELOPMENT	15	12	6	-0.742	0.042	0.35
GO_OLFACTORY_BULB_INTERNEURON_DIFFERENTIATION	12	10	1	0.756	0.043	0.351
GO_POSITIVE_REGULATION_OF_TYPE_I_INTERFERON_PRODUCTION	77	68	25	0.512	0.043	0.351
GO_NEGATIVE_REGULATION_OF_MUSCLE_CELL_DIFFERENTIATION	63	43	15	0.579	0.043	0.351
GO_G_PROTEIN_COUPLED_GLUTAMATE_RECEPTOR_SIGNALING_PATHWAY	15	13	2	-0.699	0.043	0.351
GO_RESPONSE_TO_INSULIN	269	227	20	-0.273	0.042	0.351
GO_CARDIAC_RIGHT_VENTRICLE_MORPHOGENESIS	20	17	4	0.678	0.043	0.351
GO_DIGESTIVE_TRACT_MORPHOGENESIS	49	40	6	0.564	0.043	0.351
GO_SPINAL_CORD_PATTERNING	24	16	4	0.685	0.043	0.351
GO_AUTONOMIC_NERVOUS_SYSTEM_DEVELOPMENT	46	40	6	0.565	0.043	0.351
GO_STEROL_BIOSYNTHETIC_PROCESS	81	61	19	0.523	0.043	0.351
GO_NEURON_FATE_COMMITMENT	68	43	6	0.567	0.043	0.351
GO_REGULATION_OF_WNT_SIGNALING_PATHWAY_PLANAR_CELL_POLARITY_PATHWAY	14	12	3	0.732	0.043	0.351
GO_NATURAL_KILLER_CELL_CYTOKINE_PRODUCTION	8	8	1	0.776	0.043	0.351
GO_REGULATION_OF_KETONE_BIOSYNTHETIC_PROCESS	15	13	4	-0.705	0.043	0.351
GO_POSITIVE_REGULATION_OF_GRANULOCYTE_MACROPHAGE_COLONY_STIMULATING_FACTOR_PRODUCTION	13	11	7	0.733	0.043	0.351
GO_STRAND_INVASION	5	5	3	0.851	0.043	0.351
GO_G0_TO_G1_TRANSITION	47	43	26	0.559	0.043	0.351
GO_NEGATIVE_REGULATION_OF_EXCITATORY_POSTSYNAPTIC_POTENTIAL	11	9	3	0.762	0.043	0.351
GO_NEGATIVE_REGULATION_OF_INTERLEUKIN_6_SECRETION	10	7	4	0.807	0.043	0.351
GO_POSITIVE_REGULATION_OF_SUBSTRATE_ADHESION_DEPENDENT_CELL_SPREADING	35	30	7	0.603	0.044	0.356
GO_MEIOTIC_CELL_CYCLE_PROCESS	187	158	50	0.444	0.044	0.356
GO_MIDGUT_DEVELOPMENT	13	10	5	0.76	0.044	0.356
GO_TYROSINE_PHOSPHORYLATION_OF_STAT_PROTEIN	84	65	20	0.514	0.044	0.356
GO_LUNG_ASSOCIATED_MESENCHYME_DEVELOPMENT	8	7	2	0.815	0.044	0.356
GO_NEGATIVE_REGULATION_OF_DEFENSE_RESPONSE_TO_BACTERIUM	6	6	1	-0.825	0.044	0.356
GO_POSITIVE_REGULATION_OF_PROTEIN_BINDING	93	86	14	0.48	0.045	0.358
GO_DENDRITIC_CELL_MIGRATION	27	24	10	0.635	0.045	0.358
GO_CELL_CYCLE_DNA_REPLICATION	65	61	36	0.511	0.045	0.358
GO_MAST_CELL_ACTIVATION	58	48	11	0.545	0.045	0.358
GO_BILE_ACID_AND_BILE_SALT_TRANSPORT	25	16	6	0.694	0.045	0.358
GO_POSITIVE_REGULATION_OF_RESPONSE_TO_TUMOR_CELL	12	11	5	0.744	0.045	0.358
GO_POSITIVE_REGULATION_OF_BLOOD_PRESSURE	36	27	6	0.607	0.045	0.358
GO_CARDIAC_MUSCLE_CELL_ACTION_POTENTIAL	74	60	9	0.529	0.045	0.358
GO_NEGATIVE_REGULATION_OF_FATTY_ACID_BIOSYNTHETIC_PROCESS	19	11	7	0.735	0.045	0.358
GO_POSITIVE_REGULATION_OF_MONOCYTE_CHEMOTAXIS	18	14	6	0.689	0.045	0.358
GO_POSITIVE_REGULATION_OF_ACTIN_FILAMENT_DEPOLYMERIZATION	13	12	3	0.724	0.045	0.358
GO_MDA_5_SIGNALING_PATHWAY	10	9	3	0.778	0.045	0.358
GO_POSITIVE_REGULATION_OF_COFACTOR_METABOLIC_PROCESS	8	5	3	0.851	0.045	0.358
GO_INHIBITORY_POSTSYNAPTIC_POTENTIAL	17	16	6	-0.678	0.045	0.358
GO_POSTSYNAPSE_ASSEMBLY	32	29	4	0.603	0.045	0.358
GO_REGULATION_OF_PEPTIDYL_CYSTEINE_S_NITROSYLATION	9	7	4	0.797	0.045	0.358
GO_REGULATION_OF_SYNAPTIC_TRANSMISSION_GLUTAMATERGIC	69	54	8	0.528	0.046	0.362
GO_CHONDROCYTE_DEVELOPMENT	47	39	9	0.565	0.046	0.362
GO_PROTEIN_PHOSPHORYLATION	1967	1622	354	0.354	0.046	0.362
GO_EPIDERMIS_DEVELOPMENT	460	265	43	-0.255	0.045	0.362
GO_ACTION_POTENTIAL	133	106	13	0.486	0.046	0.362
GO_CARTILAGE_DEVELOPMENT_INVOLVED_IN_ENDOCHONDRAL_BONE_MORPHOGENESIS	47	37	6	0.568	0.046	0.362
GO_URATE_METABOLIC_PROCESS	10	4	2	0.893	0.046	0.362
GO_C21_STEROID_HORMONE_BIOSYNTHETIC_PROCESS	26	21	6	-0.647	0.046	0.362
GO_MONOAMINE_TRANSPORT	89	64	5	0.523	0.046	0.362
GO_REGULATION_OF_INNER_EAR_AUDITORY_RECEPTOR_CELL_DIFFERENTIATION	8	6	3	0.831	0.046	0.362
GO_REGULATION_OF_AUTOPHAGY	319	276	85	-0.301	0.046	0.366
GO_ROUNDABOUT_SIGNALING_PATHWAY	7	7	1	0.816	0.047	0.366
GO_LABYRINTHINE_LAYER_BLOOD_VESSEL_DEVELOPMENT	20	19	6	0.671	0.047	0.366
GO_REGULATION_OF_DNA_BINDING	124	111	33	0.464	0.047	0.366
GO_NATURAL_KILLER_CELL_MEDIATED_IMMUNITY	65	57	11	0.518	0.047	0.366
GO_REGULATION_OF_EXTRACELLULAR_MATRIX_DISASSEMBLY	17	16	6	0.677	0.047	0.366
GO_REGULATION_OF_BINDING	369	324	63	0.408	0.047	0.366
GO_T_CELL_CYTOKINE_PRODUCTION	39	37	12	0.571	0.047	0.366
GO_ANTIGEN_PROCESSING_AND_PRESENTATION_OF_ENDOGENOUS_PEPTIDE_ANTIGEN_VIA_MHC_CLASS_I_VIA_ER_PATHWAY	7	6	5	-0.827	0.047	0.366
GO_MITRAL_VALVE_DEVELOPMENT	11	8	4	0.794	0.047	0.366
GO_TUMOR_NECROSIS_FACTOR_SECRETION	24	22	6	0.638	0.047	0.366
GO_REGULATION_OF_ICOSANOID_SECRETION	19	15	3	0.678	0.048	0.369
GO_METANEPHROS_DEVELOPMENT	90	71	14	0.502	0.048	0.369
GO_REGULATION_OF_ADAPTIVE_IMMUNE_RESPONSE	161	146	42	0.456	0.049	0.369
GO_SPINDLE_LOCALIZATION	42	37	11	0.567	0.049	0.369
GO_REGULATION_OF_NEUROTRANSMITTER_SECRETION	106	93	18	0.478	0.048	0.369
GO_ORGANIC_HYDROXY_COMPOUND_CATABOLIC_PROCESS	69	47	11	0.54	0.049	0.369
GO_HYPOTHALAMUS_DEVELOPMENT	22	13	3	0.704	0.048	0.369
GO_NEGATIVE_REGULATION_OF_TYPE_2_IMMUNE_RESPONSE	14	13	4	0.704	0.049	0.369
GO_REGULATION_OF_SMALL_GTPASE_MEDIATED_SIGNAL_TRANSDUCTION	333	309	77	0.408	0.049	0.369
GO_POSITIVE_REGULATION_OF_INTERFERON_BETA_PRODUCTION	30	26	8	0.619	0.049	0.369
GO_NEUTRAL_LIPID_BIOSYNTHETIC_PROCESS	41	31	7	0.594	0.049	0.369
GO_RHYTHMIC_BEHAVIOR	43	29	7	0.608	0.048	0.369
GO_MULTI_ORGANISM_REPRODUCTIVE_PROCESS	1008	761	148	0.374	0.049	0.369
GO_PHOSPHATIDYLSERINE_METABOLIC_PROCESS	25	16	6	0.658	0.049	0.369
GO_CYTOLYSIS	40	25	4	0.617	0.049	0.369
GO_SKIN_DEVELOPMENT	414	233	25	-0.272	0.047	0.369
GO_GENITALIA_DEVELOPMENT	46	33	7	-0.586	0.049	0.369
GO_REGULATION_OF_RAS_PROTEIN_SIGNAL_TRANSDUCTION	233	213	43	0.427	0.049	0.369
GO_DNA_METABOLIC_PROCESS	850	733	304	0.378	0.049	0.369
GO_POSITIVE_REGULATION_OF_CELL_MORPHOGENESIS_INVOLVED_IN_DIFFERENTIATION	149	134	21	0.457	0.048	0.369
GO_TRICUSPID_VALVE_DEVELOPMENT	6	4	2	0.88	0.049	0.369
GO_GLYCOSIDE_CATABOLIC_PROCESS	10	10	2	-0.74	0.049	0.369
GO_CEREBRAL_CORTEX_REGIONALIZATION	7	4	1	0.871	0.049	0.369
GO_CAMERA_TYPE_EYE_DEVELOPMENT	304	255	49	0.417	0.049	0.369
GO_REGULATION_OF_PHOTORECEPTOR_CELL_DIFFERENTIATION	10	7	2	0.819	0.049	0.369
GO_NEGATIVE_REGULATION_OF_PHOTORECEPTOR_CELL_DIFFERENTIATION	8	7	2	0.819	0.049	0.369
GO_ACTIVATED_T_CELL_PROLIFERATION	44	40	11	0.564	0.048	0.369
GO_NEGATIVE_REGULATION_OF_SYNAPSE_ASSEMBLY	7	5	1	-0.845	0.049	0.369
GO_GLOMERULAR_MESANGIAL_CELL_PROLIFERATION	11	9	5	-0.768	0.048	0.369
GO_METANEPHRIC_NEPHRON_TUBULE_MORPHOGENESIS	8	8	3	0.764	0.049	0.369
GO_MESENCHYME_MIGRATION	5	4	1	-0.882	0.049	0.369
GO_ORGANELLE_FISSION	463	404	170	0.402	0.05	0.374
GO_REGULATION_OF_AMINO_ACID_TRANSPORT	33	27	6	0.609	0.05	0.374
GO_NEGATIVE_REGULATION_OF_NEURAL_PRECURSOR_CELL_PROLIFERATION	22	20	5	0.643	0.05	0.374
GO_REGULATION_OF_SYSTEMIC_ARTERIAL_BLOOD_PRESSURE_BY_RENIN_ANGIOTENSIN	26	18	2	-0.659	0.05	0.374
GO_LIPID_HYDROXYLATION	6	5	1	0.839	0.05	0.374
GO_NEGATIVE_REGULATION_OF_EXTRACELLULAR_MATRIX_DISASSEMBLY	5	4	1	0.875	0.05	0.374
GO_ATRIAL_CARDIAC_MUSCLE_CELL_TO_AV_NODE_CELL_SIGNALING	20	17	7	0.668	0.05	0.374
GO_MANGANESE_ION_TRANSPORT	12	9	3	0.766	0.051	0.377
GO_REGULATION_OF_ASTROCYTE_DIFFERENTIATION	35	24	9	0.632	0.051	0.377
GO_POSITIVE_REGULATION_OF_TOLL_LIKE_RECEPTOR_SIGNALING_PATHWAY	23	18	4	0.67	0.051	0.377
GO_RESPONSE_TO_ACETYLCHOLINE	29	21	2	0.633	0.051	0.377
GO_NEGATIVE_REGULATION_OF_EPITHELIAL_CELL_DIFFERENTIATION	47	31	9	0.586	0.051	0.377
GO_AMINO_ACID_IMPORT	25	23	10	0.614	0.051	0.377
GO_GRANZYME_MEDIATED_APOPTOTIC_SIGNALING_PATHWAY	6	5	2	-0.843	0.051	0.377
GO_REGULATION_OF_SODIUM_PROTON_ANTIPORTER_ACTIVITY	6	4	1	-0.871	0.051	0.377
GO_DISRUPTION_BY_HOST_OF_SYMBIONT_CELLS	14	7	3	-0.791	0.051	0.377
GO_NEGATIVE_REGULATION_OF_SYNAPTIC_TRANSMISSION_GLUTAMATERGIC	9	6	1	0.818	0.051	0.377
GO_POSITIVE_REGULATION_OF_MONONUCLEAR_CELL_MIGRATION	23	19	6	0.637	0.051	0.377
GO_POSITIVE_REGULATION_OF_INTERLEUKIN_8_PRODUCTION	46	37	7	0.564	0.052	0.381
GO_NEGATIVE_REGULATION_OF_ATPASE_ACTIVITY	16	13	2	0.704	0.052	0.381
GO_LIPID_HOMEOSTASIS	149	104	25	0.469	0.052	0.381
GO_OUTER_DYNEIN_ARM_ASSEMBLY	17	13	3	0.712	0.052	0.381
GO_SKELETAL_SYSTEM_MORPHOGENESIS	238	186	29	0.435	0.052	0.381
GO_CELLULAR_RESPONSE_TO_DNA_DAMAGE_STIMULUS	845	731	292	0.376	0.052	0.381
GO_POSITIVE_REGULATION_OF_ANION_TRANSPORT	50	39	8	0.573	0.052	0.381
GO_LEUKOCYTE_HOMEOSTASIS	87	74	20	0.509	0.052	0.381
GO_METANEPHRIC_DISTAL_TUBULE_DEVELOPMENT	7	5	1	0.841	0.052	0.381
GO_NEGATIVE_REGULATION_OF_LOCOMOTION	399	270	52	0.411	0.053	0.383
GO_REGULATION_OF_TRANSFERASE_ACTIVITY	963	822	210	0.37	0.053	0.383
GO_SPROUTING_ANGIOGENESIS	189	92	24	0.479	0.053	0.383
GO_CELL_CELL_SIGNALING_INVOLVED_IN_CARDIAC_CONDUCTION	32	27	6	0.605	0.053	0.383
GO_ESTABLISHMENT_OF_MITOTIC_SPINDLE_LOCALIZATION	27	24	10	0.612	0.053	0.383
GO_T_CELL_TOLERANCE_INDUCTION	12	11	3	0.71	0.053	0.383
GO_SPECIFICATION_OF_ANIMAL_ORGAN_IDENTITY	34	27	4	0.603	0.053	0.383
GO_ASPARTATE_TRANSMEMBRANE_TRANSPORT	9	9	3	0.767	0.053	0.383
GO_POSITIVE_REGULATION_OF_STRESS_FIBER_ASSEMBLY	52	48	8	0.543	0.053	0.383
GO_CELL_ADHESION_INVOLVED_IN_HEART_MORPHOGENESIS	5	4	1	0.866	0.053	0.383
GO_SIGNAL_RELEASE_FROM_SYNAPSE	170	147	24	0.443	0.053	0.383
GO_REGULATION_OF_FLAGELLATED_SPERM_MOTILITY	17	11	2	0.73	0.053	0.383
GO_POSITIVE_REGULATION_OF_LEUKOCYTE_CELL_CELL_ADHESION	218	195	54	0.426	0.053	0.383
GO_POSITIVE_REGULATION_OF_TUMOR_NECROSIS_FACTOR_SECRETION	15	14	5	0.698	0.053	0.383
GO_NEURON_PROJECTION_MAINTENANCE	10	10	6	-0.736	0.053	0.383
GO_REGULATION_OF_CELLULAR_RESPONSE_TO_GROWTH_FACTOR_STIMULUS	289	218	29	0.422	0.054	0.389
GO_MATURATION_OF_SSU_RRNA_FROM_TRICISTRONIC_RRNA_TRANSCRIPT_SSU_RRNA_5_8S_RRNA_LSU_RRNA_	35	30	11	-0.581	0.054	0.389
GO_OPTIC_NERVE_DEVELOPMENT	12	9	1	0.75	0.054	0.389
GO_CRANIAL_NERVE_FORMATION	8	5	2	-0.852	0.054	0.389
GO_HINDBRAIN_DEVELOPMENT	153	122	30	0.455	0.055	0.391
GO_CAMP_BIOSYNTHETIC_PROCESS	10	10	1	0.753	0.055	0.391
GO_ORGANIC_HYDROXY_COMPOUND_TRANSPORT	256	185	35	0.439	0.055	0.391
GO_PHOSPHOLIPID_BIOSYNTHETIC_PROCESS	233	203	66	0.424	0.055	0.391
GO_CELLULAR_RESPONSE_TO_TOXIC_SUBSTANCE	245	200	46	0.427	0.055	0.391
GO_REGULATION_OF_PROTEIN_LOCALIZATION	990	830	173	0.372	0.055	0.391
GO_KETONE_BIOSYNTHETIC_PROCESS	42	34	9	-0.559	0.055	0.391
GO_ACTIVATION_OF_INNATE_IMMUNE_RESPONSE	315	264	81	0.416	0.055	0.391
GO_CORTICAL_CYTOSKELETON_ORGANIZATION	46	40	12	0.549	0.055	0.391
GO_CHEMOKINE_PRODUCTION	85	66	18	0.503	0.055	0.391
GO_PROTEIN_LOCALIZATION_TO_CELL_CORTEX	10	10	2	0.728	0.055	0.391
GO_POTASSIUM_ION_IMPORT_ACROSS_PLASMA_MEMBRANE	46	40	6	0.552	0.055	0.391
GO_POSITIVE_REGULATION_OF_INTERLEUKIN_8_SECRETION	15	14	3	0.682	0.056	0.393
GO_HEART_DEVELOPMENT	573	453	70	0.392	0.056	0.393
GO_SIGNAL_RELEASE	460	380	78	0.398	0.056	0.393
GO_MESENCHYMAL_CELL_PROLIFERATION	45	37	9	0.565	0.056	0.393
GO_T_CELL_MEDIATED_IMMUNITY	104	94	23	0.473	0.056	0.393
GO_NEGATIVE_REGULATION_OF_CELL_DIFFERENTIATION	741	549	111	0.383	0.056	0.393
GO_REGULATION_OF_DEFENSE_RESPONSE_TO_BACTERIUM	18	13	3	-0.695	0.056	0.393
GO_NEUROTROPHIN_SIGNALING_PATHWAY	39	36	13	0.565	0.056	0.393
GO_REGULATION_OF_GLUTAMINE_FAMILY_AMINO_ACID_METABOLIC_PROCESS	7	6	3	0.806	0.056	0.393
GO_CELL_PROLIFERATION_IN_MIDBRAIN	8	6	2	0.813	0.056	0.393
GO_CATECHOLAMINE_SECRETION	64	45	4	0.548	0.056	0.393
GO_BLOOD_VESSEL_ENDOTHELIAL_CELL_DIFFERENTIATION	11	9	4	0.765	0.056	0.393
GO_NEGATIVE_REGULATION_OF_DENDRITIC_SPINE_MORPHOGENESIS	6	5	2	0.838	0.056	0.393
GO_NEGATIVE_REGULATION_OF_REGULATED_SECRETORY_PATHWAY	24	21	8	0.637	0.057	0.395
GO_CARDIAC_CONDUCTION_SYSTEM_DEVELOPMENT	12	8	3	0.771	0.057	0.395
GO_ASYMMETRIC_CELL_DIVISION	20	18	4	0.648	0.057	0.395
GO_REGULATION_OF_NEUROTRANSMITTER_TRANSPORT	141	123	24	0.455	0.057	0.395
GO_NEGATIVE_REGULATION_OF_LYMPHOCYTE_MEDIATED_IMMUNITY	39	37	10	0.562	0.057	0.395
GO_I_KAPPAB_PHOSPHORYLATION	18	16	6	0.659	0.057	0.395
GO_POSITIVE_REGULATION_OF_MAP_KINASE_ACTIVITY	259	220	43	0.423	0.057	0.395
GO_CELL_MORPHOGENESIS_INVOLVED_IN_NEURON_DIFFERENTIATION	576	493	104	0.388	0.057	0.395
GO_RESPONSE_TO_MECHANICAL_STIMULUS	207	179	50	0.435	0.057	0.395
GO_REGULATION_OF_PHOSPHATIDYLINOSITOL_BIOSYNTHETIC_PROCESS	8	6	3	-0.809	0.057	0.395
GO_TRAIL_ACTIVATED_APOPTOTIC_SIGNALING_PATHWAY	11	7	3	0.796	0.057	0.395
GO_NEGATIVE_REGULATION_OF_SUPRAMOLECULAR_FIBER_ORGANIZATION	137	118	32	0.458	0.057	0.395
GO_POSITIVE_REGULATION_OF_SYNAPTIC_VESICLE_RECYCLING	9	8	1	0.776	0.057	0.395
GO_REGULATION_OF_THYROID_HORMONE_GENERATION	5	4	2	0.874	0.057	0.395
GO_HEPATICOBILIARY_SYSTEM_DEVELOPMENT	140	121	39	0.461	0.058	0.399
GO_SENSORY_PERCEPTION_OF_PAIN	104	80	12	0.493	0.058	0.399
GO_REGULATION_OF_RHO_PROTEIN_SIGNAL_TRANSDUCTION	138	126	25	0.456	0.058	0.399
GO_PYRIMIDINE_DEOXYRIBONUCLEOTIDE_BIOSYNTHETIC_PROCESS	10	9	3	0.754	0.058	0.399
GO_INTERLEUKIN_23_PRODUCTION	8	7	5	0.793	0.058	0.399
GO_INTRACELLULAR_TRANSPORT	1825	1573	295	0.235	0.057	0.399
GO_REGULATION_OF_HELICASE_ACTIVITY	14	14	7	0.694	0.058	0.399
GO_INTERLEUKIN_6_SECRETION	39	35	12	0.571	0.058	0.399
GO_POSITIVE_REGULATION_OF_EXTRACELLULAR_MATRIX_ASSEMBLY	5	5	3	0.862	0.058	0.399
GO_CRISTAE_FORMATION	33	27	16	-0.585	0.059	0.4
GO_REGULATION_OF_CARDIAC_MUSCLE_CONTRACTION_BY_CALCIUM_ION_SIGNALING	29	20	4	0.641	0.059	0.4
GO_POSITIVE_REGULATION_OF_IMMUNOGLOBULIN_PRODUCTION	44	40	17	0.548	0.059	0.4
GO_EPITHELIAL_CELL_APOPTOTIC_PROCESS	110	87	32	0.481	0.059	0.4
GO_DEOXYRIBONUCLEOTIDE_BIOSYNTHETIC_PROCESS	16	15	5	0.685	0.059	0.4
GO_SYNAPTIC_TRANSMISSION_GLUTAMATERGIC	92	75	10	0.5	0.059	0.4
GO_REGULATION_OF_ER_TO_GOLGI_VESICLE_MEDIATED_TRANSPORT	16	15	2	0.663	0.059	0.4
GO_PRIMARY_ALCOHOL_CATABOLIC_PROCESS	14	9	1	0.739	0.059	0.4
GO_NAIL_DEVELOPMENT	10	9	1	0.75	0.059	0.4
GO_NITRIC_OXIDE_SYNTHASE_BIOSYNTHETIC_PROCESS	17	14	6	0.686	0.059	0.4
GO_POSITIVE_REGULATION_OF_INHIBITORY_POSTSYNAPTIC_POTENTIAL	7	7	2	-0.789	0.059	0.4
GO_SELF_PROTEOLYSIS	6	5	4	-0.832	0.059	0.4
GO_PYRUVATE_TRANSMEMBRANE_TRANSPORT	5	4	4	0.866	0.059	0.4
GO_POSITIVE_REGULATION_OF_FATTY_ACID_TRANSPORT	18	12	3	0.698	0.059	0.4
GO_PHENOL_CONTAINING_COMPOUND_METABOLIC_PROCESS	60	43	9	0.54	0.06	0.402
GO_MUSCLE_TISSUE_DEVELOPMENT	408	316	62	0.403	0.06	0.402
GO_REGULATION_OF_BLOOD_PRESSURE	179	137	24	0.455	0.06	0.402
GO_POSITIVE_REGULATION_OF_BINDING	182	163	29	0.434	0.06	0.402
GO_TONGUE_DEVELOPMENT	20	15	5	0.676	0.06	0.402
GO_NEGATIVE_REGULATION_OF_NERVOUS_SYSTEM_DEVELOPMENT	306	252	38	0.408	0.06	0.402
GO_G_PROTEIN_COUPLED_RECEPTOR_SIGNALING_PATHWAY	1375	718	87	0.369	0.06	0.402
GO_POSITIVE_REGULATION_OF_PEPTIDE_SECRETION	273	225	46	0.42	0.06	0.402
GO_CENTROMERE_COMPLEX_ASSEMBLY	54	42	24	0.546	0.06	0.402
GO_ACUTE_PHASE_RESPONSE	47	34	7	0.579	0.06	0.402
GO_AORTIC_VALVE_DEVELOPMENT	28	27	10	0.604	0.06	0.402
GO_EXPORT_ACROSS_PLASMA_MEMBRANE	34	25	2	0.603	0.06	0.402
GO_REGULATION_OF_ASPARTIC_TYPE_ENDOPEPTIDASE_ACTIVITY_INVOLVED_IN_AMYLOID_PRECURSOR_PROTEIN_CATABOLIC_PROCESS	9	8	5	0.771	0.06	0.402
GO_REGULATION_OF_CD8_POSITIVE_ALPHA_BETA_T_CELL_ACTIVATION	15	15	9	0.676	0.06	0.402
GO_POSITIVE_REGULATION_OF_INTERLEUKIN_12_PRODUCTION	33	27	15	0.586	0.061	0.405
GO_INTERACTION_WITH_HOST	210	180	39	0.427	0.061	0.405
GO_GASTRULATION	182	141	22	0.447	0.061	0.405
GO_INTERFERON_GAMMA_MEDIATED_SIGNALING_PATHWAY	90	78	27	0.486	0.061	0.405
GO_MESONEPHROS_DEVELOPMENT	102	86	16	0.475	0.061	0.405
GO_EPITHELIAL_CELL_FATE_COMMITMENT	17	15	6	0.679	0.061	0.405
GO_HORMONE_METABOLIC_PROCESS	220	168	28	-0.343	0.061	0.405
GO_NEURON_DEATH_IN_RESPONSE_TO_OXIDATIVE_STRESS	26	22	12	0.611	0.061	0.405
GO_POSITIVE_REGULATION_OF_ISOTYPE_SWITCHING	27	24	11	0.61	0.061	0.405
GO_ANIMAL_ORGAN_FORMATION	65	47	10	0.536	0.061	0.405
GO_PROTEIN_LOCALIZATION_TO_ENDOPLASMIC_RETICULUM_EXIT_SITE	8	7	1	0.791	0.061	0.405
GO_POSITIVE_REGULATION_OF_SYNAPTIC_VESICLE_ENDOCYTOSIS	7	6	1	0.81	0.061	0.405
GO_CRANIAL_NERVE_DEVELOPMENT	49	34	3	0.567	0.062	0.407
GO_ENDOTHELIAL_CELL_MIGRATION	270	172	41	0.436	0.062	0.407
GO_RENAL_TUBULE_DEVELOPMENT	96	79	16	0.482	0.062	0.407
GO_POSITIVE_REGULATION_OF_CHEMOKINE_PRODUCTION	55	44	12	0.538	0.062	0.407
GO_SIGNAL_PEPTIDE_PROCESSING	12	10	2	-0.731	0.062	0.407
GO_PLASMA_MEMBRANE_PHOSPHOLIPID_SCRAMBLING	16	13	2	0.688	0.062	0.407
GO_TELOMERE_MAINTENANCE_VIA_SEMI_CONSERVATIVE_REPLICATION	28	26	13	0.598	0.062	0.407
GO_TUBULIN_DEACETYLATION	11	11	4	0.722	0.062	0.407
GO_REGULATION_OF_DEACETYLASE_ACTIVITY	11	10	2	0.718	0.062	0.407
GO_NEGATIVE_REGULATION_OF_PEPTIDYL_CYSTEINE_S_NITROSYLATION	7	5	4	0.832	0.062	0.407
GO_REGULATION_OF_TRAIL_ACTIVATED_APOPTOTIC_SIGNALING_PATHWAY	6	3	2	0.89	0.062	0.407
GO_LEUKOCYTE_CHEMOTAXIS	219	157	33	0.443	0.063	0.41
GO_AMINO_SUGAR_CATABOLIC_PROCESS	8	7	3	-0.778	0.063	0.41
GO_CELL_FATE_COMMITMENT	260	197	33	0.433	0.063	0.41
GO_POSITIVE_REGULATION_OF_INTERLEUKIN_17_PRODUCTION	15	13	8	0.684	0.063	0.41
GO_MITOCHONDRIAL_TRANSCRIPTION	15	9	6	-0.739	0.063	0.41
GO_MITOTIC_DNA_REPLICATION_CHECKPOINT	10	8	7	0.762	0.063	0.41
GO_METAL_ION_HOMEOSTASIS	656	515	91	0.388	0.063	0.41
GO_POSITIVE_REGULATION_OF_MAPKKK_CASCADE_BY_FIBROBLAST_GROWTH_FACTOR_RECEPTOR_SIGNALING_PATHWAY	5	4	2	0.859	0.063	0.41
GO_NEGATIVE_REGULATION_OF_TOLL_LIKE_RECEPTOR_SIGNALING_PATHWAY	41	32	8	0.567	0.064	0.414
GO_FORELIMB_MORPHOGENESIS	41	27	6	0.594	0.064	0.414
GO_COBALAMIN_METABOLIC_PROCESS	22	18	2	0.65	0.064	0.414
GO_ENDOTHELIAL_CELL_PROLIFERATION	191	113	31	0.455	0.064	0.414
GO_REGULATION_OF_MITOCHONDRIAL_MEMBRANE_POTENTIAL	70	58	9	0.52	0.064	0.414
GO_DETERMINATION_OF_ADULT_LIFESPAN	17	16	5	0.67	0.064	0.414
GO_INNERVATION	27	21	3	-0.622	0.064	0.414
GO_SPHINGOMYELIN_BIOSYNTHETIC_PROCESS	6	6	3	0.793	0.064	0.414
GO_COMPARTMENT_PATTERN_SPECIFICATION	5	5	4	0.828	0.064	0.414
GO_SODIUM_INDEPENDENT_ORGANIC_ANION_TRANSPORT	16	9	3	0.728	0.065	0.415
GO_POSITIVE_REGULATION_OF_ADENYLATE_CYCLASE_ACTIVITY	9	7	4	0.783	0.065	0.415
GO_CONTRACTILE_ACTIN_FILAMENT_BUNDLE_ASSEMBLY	97	88	15	0.485	0.065	0.415
GO_SPINAL_CORD_MOTOR_NEURON_DIFFERENTIATION	32	20	3	0.638	0.065	0.415
GO_AGING	321	253	56	0.407	0.065	0.415
GO_NEGATIVE_REGULATION_OF_PROTEIN_BINDING	102	85	13	0.483	0.065	0.415
GO_PROTEIN_PROCESSING_INVOLVED_IN_PROTEIN_TARGETING_TO_MITOCHONDRION	8	8	1	0.757	0.065	0.415
GO_NEUROENDOCRINE_CELL_DIFFERENTIATION	8	8	4	0.756	0.065	0.415
GO_UTERINE_SMOOTH_MUSCLE_CONTRACTION	11	9	1	0.751	0.065	0.415
GO_METANEPHRIC_TUBULE_MORPHOGENESIS	11	10	3	0.721	0.065	0.415
GO_LATE_ENDOSOME_TO_LYSOSOME_TRANSPORT	7	6	3	0.795	0.065	0.415
GO_NEGATIVE_REGULATION_OF_MEMBRANE_PERMEABILITY	8	4	2	0.855	0.065	0.415
GO_RESPONSE_TO_LEUKEMIA_INHIBITORY_FACTOR	96	85	23	0.481	0.065	0.415
GO_MALE_GENITALIA_DEVELOPMENT	22	14	3	-0.679	0.066	0.417
GO_RESPONSE_TO_MURAMYL_DIPEPTIDE	20	20	9	0.64	0.066	0.417
GO_POSITIVE_REGULATION_OF_NITRIC_OXIDE_SYNTHASE_BIOSYNTHETIC_PROCESS	13	10	5	0.724	0.066	0.417
GO_POSITIVE_REGULATION_OF_CELL_JUNCTION_ASSEMBLY	33	31	6	0.557	0.066	0.417
GO_REGULATION_OF_FATTY_ACID_TRANSPORT	26	19	3	0.643	0.066	0.417
GO_REGULATION_OF_PEPTIDASE_ACTIVITY	443	335	66	0.399	0.066	0.417
GO_REACTIVE_OXYGEN_SPECIES_METABOLIC_PROCESS	165	135	32	0.447	0.066	0.417
GO_MULTICELLULAR_ORGANISM_REPRODUCTION	846	645	132	0.377	0.066	0.417
GO_NEGATIVE_REGULATION_OF_IMMUNE_EFFECTOR_PROCESS	118	102	22	0.46	0.066	0.417
GO_MHC_PROTEIN_COMPLEX_ASSEMBLY	6	6	3	-0.79	0.066	0.417
GO_ENTRY_INTO_OTHER_ORGANISM_INVOLVED_IN_SYMBIOTIC_INTERACTION	134	117	28	0.45	0.066	0.417
GO_NUCLEOTIDE_BINDING_OLIGOMERIZATION_DOMAIN_CONTAINING_2_SIGNALING_PATHWAY	13	12	3	0.706	0.066	0.417
GO_MUSCLE_ORGAN_DEVELOPMENT	410	316	75	0.404	0.067	0.418
GO_EMBRYONIC_SKELETAL_SYSTEM_MORPHOGENESIS	94	74	12	0.487	0.067	0.418
GO_NEGATIVE_REGULATION_OF_NATURAL_KILLER_CELL_MEDIATED_IMMUNITY	15	14	4	0.664	0.067	0.418
GO_LATERAL_MESODERM_DEVELOPMENT	15	9	2	0.742	0.067	0.418
GO_CELL_FATE_COMMITMENT_INVOLVED_IN_FORMATION_OF_PRIMARY_GERM_LAYER	33	22	2	0.627	0.067	0.418
GO_IMMUNOGLOBULIN_PRODUCTION	186	91	35	0.476	0.067	0.418
GO_SISTER_CHROMATID_COHESION	63	49	26	0.521	0.067	0.418
GO_PROTEIN_LIPID_COMPLEX_SUBUNIT_ORGANIZATION	50	39	7	0.547	0.067	0.418
GO_PARASYMPATHETIC_NERVOUS_SYSTEM_DEVELOPMENT	19	15	2	0.673	0.067	0.418
GO_ERK1_AND_ERK2_CASCADE	314	237	46	0.419	0.067	0.418
GO_BRANCHED_CHAIN_AMINO_ACID_CATABOLIC_PROCESS	19	19	8	-0.632	0.067	0.418
GO_REGULATION_OF_TOLL_LIKE_RECEPTOR_9_SIGNALING_PATHWAY	9	8	6	0.759	0.067	0.418
GO_NEGATIVE_REGULATION_OF_HIPPO_SIGNALING	8	6	1	0.79	0.067	0.418
GO_REGULATION_OF_CYTOLYSIS	17	9	2	0.746	0.067	0.418
GO_POSITIVE_REGULATION_OF_FIBROBLAST_GROWTH_FACTOR_PRODUCTION	5	5	2	0.831	0.067	0.418
GO_POSITIVE_REGULATION_OF_NIK_NF_KAPPAB_SIGNALING	75	59	19	0.504	0.068	0.422
GO_REGULATION_OF_MUSCLE_ADAPTATION	107	77	14	0.488	0.068	0.422
GO_WALKING_BEHAVIOR	30	25	3	-0.605	0.068	0.422
GO_REGULATION_OF_T_CELL_MIGRATION	42	38	12	0.55	0.068	0.422
GO_NEGATIVE_REGULATION_OF_TRIGLYCERIDE_BIOSYNTHETIC_PROCESS	5	2	1	0.939	0.068	0.422
GO_REGULATION_OF_MESENCHYMAL_STEM_CELL_DIFFERENTIATION	6	6	2	0.806	0.068	0.422
GO_REGULATION_OF_PROTEIN_DEACETYLATION	41	36	11	0.549	0.069	0.426
GO_LYMPHOCYTE_HOMEOSTASIS	63	54	14	0.526	0.069	0.426
GO_CELL_PROLIFERATION_IN_FOREBRAIN	26	21	6	0.624	0.069	0.426
GO_CELLULAR_RESPONSE_TO_TOPOLOGICALLY_INCORRECT_PROTEIN	157	141	30	-0.235	0.068	0.426
GO_SENSORY_PERCEPTION_OF_TASTE	67	39	9	0.535	0.069	0.426
GO_NEGATIVE_REGULATION_OF_MITOTIC_CELL_CYCLE	335	276	82	0.405	0.069	0.426
GO_REGULATION_OF_RETINA_DEVELOPMENT_IN_CAMERA_TYPE_EYE	7	6	2	0.797	0.069	0.426
GO_POSITIVE_REGULATION_OF_EPITHELIAL_CELL_DIFFERENTIATION_INVOLVED_IN_KIDNEY_DEVELOPMENT	8	7	2	0.784	0.069	0.426
GO_C21_STEROID_HORMONE_METABOLIC_PROCESS	40	27	8	-0.589	0.07	0.428
GO_POSTSYNAPTIC_MEMBRANE_ORGANIZATION	40	35	4	0.559	0.07	0.428
GO_REGULATION_OF_MICROTUBULE_BASED_MOVEMENT	26	22	6	0.601	0.07	0.428
GO_CARDIOBLAST_DIFFERENTIATION	19	15	4	0.665	0.07	0.428
GO_DEVELOPMENTAL_GROWTH_INVOLVED_IN_MORPHOGENESIS	230	208	31	0.419	0.07	0.428
GO_ALCOHOL_CATABOLIC_PROCESS	53	39	10	0.557	0.07	0.428
GO_REGULATION_OF_CELL_MORPHOGENESIS	477	416	81	0.392	0.07	0.428
GO_FOREBRAIN_DORSAL_VENTRAL_PATTERN_FORMATION	7	6	2	0.796	0.07	0.428
GO_SMOOTH_MUSCLE_CELL_APOPTOTIC_PROCESS	36	23	15	0.602	0.07	0.428
GO_REGULATION_OF_TRANSCRIPTION_BY_GLUCOSE	5	4	3	-0.852	0.07	0.428
GO_POSITIVE_REGULATION_OF_FOCAL_ADHESION_ASSEMBLY	25	24	7	0.6	0.07	0.428
GO_POSITIVE_REGULATION_OF_ANIMAL_ORGAN_MORPHOGENESIS	82	68	10	0.492	0.07	0.428
GO_REGULATION_OF_DNA_RECOMBINATION	102	88	34	0.472	0.072	0.429
GO_CELL_PART_MORPHOGENESIS	675	576	100	0.377	0.071	0.429
GO_RESPONSE_TO_COCAINE	52	36	4	0.544	0.072	0.429
GO_CELLULAR_RESPONSE_TO_EXTRACELLULAR_STIMULUS	266	216	52	0.418	0.071	0.429
GO_CELL_CELL_SIGNALING	1644	1325	224	0.351	0.072	0.429
GO_CELLULAR_SENESCENCE	77	55	21	0.497	0.072	0.429
GO_POSITIVE_REGULATION_OF_NEUROBLAST_PROLIFERATION	23	19	5	0.615	0.072	0.429
GO_LIPID_DIGESTION	19	13	2	0.687	0.072	0.429
GO_REGULATION_OF_IMMUNOGLOBULIN_PRODUCTION	66	59	29	0.504	0.072	0.429
GO_REGULATION_OF_CELL_PROJECTION_ORGANIZATION	667	578	114	0.378	0.071	0.429
GO_REGULATION_OF_T_CELL_TOLERANCE_INDUCTION	10	9	3	0.732	0.072	0.429
GO_POSITIVE_REGULATION_OF_ACTIN_NUCLEATION	17	15	6	0.648	0.072	0.429
GO_ACTIN_MEDIATED_CELL_CONTRACTION	120	95	17	0.468	0.072	0.429
GO_NEGATIVE_REGULATION_OF_CELL_CYCLE_PHASE_TRANSITION	265	214	64	0.421	0.072	0.429
GO_NEURAL_TUBE_FORMATION	104	94	29	0.465	0.072	0.429
GO_CARDIAC_SEPTUM_MORPHOGENESIS	76	59	13	0.5	0.071	0.429
GO_REGULATION_OF_PROTEIN_COMPLEX_DISASSEMBLY	110	98	14	0.46	0.072	0.429
GO_NEGATIVE_REGULATION_OF_SIGNAL_TRANSDUCTION_IN_ABSENCE_OF_LIGAND	35	29	3	0.579	0.071	0.429
GO_VENTRICULAR_COMPACT_MYOCARDIUM_MORPHOGENESIS	8	6	2	-0.801	0.071	0.429
GO_FACIAL_NERVE_STRUCTURAL_ORGANIZATION	9	7	1	0.767	0.072	0.429
GO_ACTIN_FILAMENT_DEPOLYMERIZATION	53	47	10	0.527	0.072	0.429
GO_GAMMA_DELTA_T_CELL_DIFFERENTIATION	9	9	1	0.711	0.072	0.429
GO_SPERM_EJACULATION	5	4	1	0.855	0.071	0.429
GO_T_HELPER_1_CELL_DIFFERENTIATION	18	18	6	0.638	0.072	0.429
GO_POSITIVE_REGULATION_OF_SMOOTH_MUSCLE_CELL_DIFFERENTIATION	26	8	4	0.747	0.072	0.429
GO_KERATINOCYTE_MIGRATION	19	15	6	0.671	0.072	0.429
GO_CHORIONIC_TROPHOBLAST_CELL_DIFFERENTIATION	5	5	3	0.826	0.072	0.429
GO_PROTEIN_AUTO_ADP_RIBOSYLATION	11	11	7	0.7	0.071	0.429
GO_REGULATION_OF_TUBULIN_DEACETYLATION	9	9	4	0.741	0.071	0.429
GO_EXCRETION	67	50	9	0.518	0.073	0.43
GO_PROTEIN_LOCALIZATION_TO_KINETOCHORE	17	17	10	0.638	0.073	0.43
GO_NEGATIVE_REGULATION_OF_DNA_DEPENDENT_DNA_REPLICATION	26	24	11	0.6	0.073	0.43
GO_EMBRYONIC_FORELIMB_MORPHOGENESIS	33	20	6	0.629	0.073	0.43
GO_COLUMNAR_CUBOIDAL_EPITHELIAL_CELL_DIFFERENTIATION	110	91	16	0.468	0.073	0.43
GO_ADHERENS_JUNCTION_ORGANIZATION	140	129	27	0.445	0.073	0.43
GO_NEGATIVE_REGULATION_OF_COFACTOR_METABOLIC_PROCESS	8	5	1	0.817	0.073	0.43
GO_SIGNAL_TRANSDUCTION_INVOLVED_IN_REGULATION_OF_GENE_EXPRESSION	20	14	2	0.669	0.073	0.43
GO_PROTEIN_NITROSYLATION	15	12	6	0.687	0.073	0.43
GO_BRANCHIOMOTOR_NEURON_AXON_GUIDANCE	6	5	1	0.815	0.073	0.43
GO_NLRP3_INFLAMMASOME_COMPLEX_ASSEMBLY	14	11	4	0.705	0.073	0.43
GO_AXON_DEVELOPMENT	508	431	90	0.389	0.073	0.43
GO_MODIFICATION_OF_POSTSYNAPTIC_ACTIN_CYTOSKELETON	10	10	1	0.725	0.073	0.43
GO_REGULATION_OF_BINDING_OF_SPERM_TO_ZONA_PELLUCIDA	5	4	2	-0.865	0.073	0.43
GO_POSITIVE_REGULATION_OF_PHOSPHOLIPASE_ACTIVITY	58	45	7	0.537	0.075	0.435
GO_INSULIN_SECRETION	205	174	35	0.426	0.075	0.435
GO_AMINO_ACID_TRANSMEMBRANE_TRANSPORT	85	68	23	0.49	0.074	0.435
GO_REGULATION_OF_SODIUM_ION_TRANSPORT	86	73	9	0.491	0.075	0.435
GO_ENERGY_DERIVATION_BY_OXIDATION_OF_ORGANIC_COMPOUNDS	281	224	65	-0.251	0.074	0.435
GO_REGULATION_OF_MUSCLE_HYPERTROPHY	78	52	12	0.513	0.075	0.435
GO_REGULATION_OF_STEM_CELL_POPULATION_MAINTENANCE	28	23	4	0.604	0.075	0.435
GO_T_CELL_MIGRATION	61	52	16	0.519	0.075	0.435
GO_BENZENE_CONTAINING_COMPOUND_METABOLIC_PROCESS	13	11	3	0.701	0.074	0.435
GO_REGULATION_OF_RESPONSE_TO_BIOTIC_STIMULUS	136	115	22	0.457	0.075	0.435
GO_NEGATIVE_REGULATION_OF_CELL_ACTIVATION	196	162	28	0.437	0.075	0.435
GO_POSITIVE_REGULATION_OF_ENDOTHELIAL_CELL_PROLIFERATION	112	75	20	0.479	0.075	0.435
GO_DYNAMIN_FAMILY_PROTEIN_POLYMERIZATION_INVOLVED_IN_MEMBRANE_FISSION	5	4	2	0.843	0.075	0.435
GO_MESODERMAL_CELL_FATE_SPECIFICATION	14	8	2	0.762	0.075	0.435
GO_PROTEIN_OXIDATION	15	13	4	-0.679	0.074	0.435
GO_FOREBRAIN_RADIAL_GLIAL_CELL_DIFFERENTIATION	7	6	2	0.794	0.075	0.435
GO_CHYLOMICRON_REMODELING	9	6	2	-0.792	0.074	0.435
GO_PROTEIN_DE_ADP_RIBOSYLATION	5	5	2	0.828	0.075	0.435
GO_CARDIAC_MUSCLE_MYOBLAST_PROLIFERATION	7	3	1	-0.891	0.075	0.435
GO_REGULATION_OF_CLATHRIN_DEPENDENT_ENDOCYTOSIS	16	13	5	0.675	0.075	0.435
GO_REGULATION_OF_T_HELPER_2_CELL_CYTOKINE_PRODUCTION	10	10	3	0.707	0.075	0.435
GO_REGULATION_OF_CELL_MATURATION	22	16	2	0.631	0.076	0.437
GO_EPITHELIAL_TO_MESENCHYMAL_TRANSITION	139	112	22	0.454	0.076	0.437
GO_CELLULAR_MONOVALENT_INORGANIC_CATION_HOMEOSTASIS	109	96	18	0.465	0.076	0.437
GO_AXON_ENSHEATHMENT_IN_CENTRAL_NERVOUS_SYSTEM	20	16	3	0.659	0.076	0.437
GO_POSITIVE_REGULATION_OF_OSTEOBLAST_PROLIFERATION	10	10	4	0.738	0.076	0.437
GO_SENSORY_ORGAN_MORPHOGENESIS	253	205	36	0.42	0.076	0.437
GO_NEURON_PROJECTION_GUIDANCE	271	231	50	0.408	0.076	0.437
GO_REDUCTION_OF_FOOD_INTAKE_IN_RESPONSE_TO_DIETARY_EXCESS	5	2	2	0.928	0.076	0.437
GO_MESODERMAL_CELL_MIGRATION	5	3	2	0.887	0.076	0.437
GO_NATURAL_KILLER_CELL_CHEMOTAXIS	11	7	5	0.775	0.076	0.437
GO_SOMATOTROPIN_SECRETING_CELL_DIFFERENTIATION	5	5	1	0.82	0.076	0.437
GO_POSITIVE_REGULATION_OF_NEURON_DIFFERENTIATION	365	298	47	0.397	0.077	0.438
GO_CELLULAR_POTASSIUM_ION_HOMEOSTASIS	13	13	1	0.67	0.077	0.438
GO_MULTICELLULAR_ORGANISM_GROWTH	148	130	23	-0.275	0.076	0.438
GO_NEGATIVE_REGULATION_OF_LEUKOCYTE_DEGRANULATION	12	10	5	0.704	0.077	0.438
GO_DEOXYRIBONUCLEOSIDE_TRIPHOSPHATE_BIOSYNTHETIC_PROCESS	6	5	2	0.816	0.077	0.438
GO_NEURAL_CREST_FORMATION	12	10	2	0.716	0.077	0.438
GO_CRANIAL_NERVE_STRUCTURAL_ORGANIZATION	11	9	1	0.731	0.077	0.438
GO_ANTERIOR_COMMISSURE_MORPHOGENESIS	5	4	1	0.846	0.077	0.438
GO_REGULATION_OF_LOW_DENSITY_LIPOPROTEIN_PARTICLE_RECEPTOR_CATABOLIC_PROCESS	6	5	1	-0.817	0.077	0.438
GO_INDUCTION_OF_BACTERIAL_AGGLUTINATION	6	3	1	-0.882	0.077	0.438
GO_POINTED_END_ACTIN_FILAMENT_CAPPING	7	6	1	-0.792	0.077	0.438
GO_TUBE_LUMEN_CAVITATION	5	3	1	0.884	0.077	0.438
GO_MEIOTIC_ATTACHMENT_OF_TELOMERE_TO_NUCLEAR_ENVELOPE	5	3	1	-0.89	0.077	0.438
GO_LEARNED_VOCALIZATION_BEHAVIOR_OR_VOCAL_LEARNING	10	7	2	-0.776	0.077	0.438
GO_REGULATION_OF_DNA_DEMETHYLATION	7	6	3	0.792	0.077	0.438
GO_DNA_DEPENDENT_DNA_REPLICATION_MAINTENANCE_OF_FIDELITY	42	38	16	0.539	0.078	0.439
GO_TOLERANCE_INDUCTION	26	22	7	0.605	0.078	0.439
GO_NUCLEAR_PORE_ORGANIZATION	14	13	10	0.678	0.078	0.439
GO_TOLL_LIKE_RECEPTOR_SIGNALING_PATHWAY	144	118	44	0.446	0.078	0.439
GO_POSITIVE_REGULATION_OF_MEIOTIC_CELL_CYCLE	22	18	5	0.636	0.078	0.439
GO_APOPTOTIC_PROCESS_INVOLVED_IN_MORPHOGENESIS	24	22	8	0.612	0.078	0.439
GO_POSITIVE_REGULATION_OF_T_CELL_MEDIATED_IMMUNITY	46	39	14	0.534	0.078	0.439
GO_MAMMARY_GLAND_EPITHELIAL_CELL_PROLIFERATION	28	27	7	0.577	0.078	0.439
GO_NEGATIVE_REGULATION_OF_LOW_DENSITY_LIPOPROTEIN_PARTICLE_CLEARANCE	16	6	1	0.787	0.078	0.439
GO_NUCLEAR_DNA_REPLICATION	55	52	24	0.509	0.078	0.439
GO_POSITIVE_REGULATION_OF_NATURAL_KILLER_CELL_CHEMOTAXIS	6	4	3	0.843	0.078	0.439
GO_MYELOID_LEUKOCYTE_ACTIVATION	650	536	118	0.379	0.079	0.44
GO_ENERGY_COUPLED_PROTON_TRANSPORT_DOWN_ELECTROCHEMICAL_GRADIENT	25	18	12	-0.622	0.079	0.44
GO_CELLULAR_LIPID_CATABOLIC_PROCESS	207	174	39	-0.284	0.078	0.44
GO_CARDIAC_VENTRICLE_DEVELOPMENT	126	100	23	0.457	0.079	0.44
GO_DNA_RECOMBINATION	280	244	86	0.412	0.079	0.44
GO_NEURON_MIGRATION	154	125	21	0.441	0.079	0.44
GO_REGULATION_OF_CARDIAC_MUSCLE_CONTRACTION	81	64	8	0.5	0.079	0.44
GO_OLFACTORY_BULB_INTERNEURON_DEVELOPMENT	7	7	1	0.782	0.079	0.44
GO_REGULATION_OF_EPITHELIAL_TO_MESENCHYMAL_TRANSITION	91	70	17	0.485	0.079	0.44
GO_POSITIVE_REGULATION_OF_KERATINOCYTE_PROLIFERATION	10	4	1	-0.864	0.079	0.44
GO_VERY_LOW_DENSITY_LIPOPROTEIN_PARTICLE_REMODELING	11	7	2	-0.769	0.079	0.44
GO_CELLULAR_RESPONSE_TO_MURAMYL_DIPEPTIDE	9	9	3	0.735	0.079	0.44
GO_CELLULAR_RESPONSE_TO_ETHER	5	5	1	0.822	0.079	0.44
GO_PROTEIN_LOCALIZATION_TO_MEMBRANE_RAFT	8	8	2	0.765	0.079	0.44
GO_ESTABLISHMENT_OR_MAINTENANCE_OF_MONOPOLAR_CELL_POLARITY	21	19	2	0.626	0.08	0.443
GO_NEGATIVE_REGULATION_OF_GENE_EXPRESSION_EPIGENETIC	136	101	45	0.448	0.08	0.443
GO_NEGATIVE_REGULATION_OF_SYNAPTIC_TRANSMISSION	70	57	10	0.505	0.08	0.443
GO_POSITIVE_REGULATION_OF_CELL_SIZE	10	9	3	0.734	0.08	0.443
GO_CELLULAR_MACROMOLECULE_LOCALIZATION	1897	1649	279	0.25	0.08	0.443
GO_CHROMATIN_SILENCING_AT_RDNA	40	26	13	0.579	0.08	0.443
GO_CENTROSOME_DUPLICATION	67	58	32	0.502	0.08	0.443
GO_DEVELOPMENTAL_MATURATION	278	235	43	0.408	0.08	0.443
GO_POSITIVE_REGULATION_OF_NEUTROPHIL_ACTIVATION	5	3	3	0.897	0.08	0.443
GO_NEGATIVE_REGULATION_OF_METALLOENDOPEPTIDASE_ACTIVITY	10	3	3	0.888	0.08	0.443
GO_REGULATION_OF_ORGANIC_ACID_TRANSPORT	58	44	8	0.533	0.081	0.444
GO_POSITIVE_REGULATION_OF_DNA_TEMPLATED_TRANSCRIPTION_INITIATION	27	25	2	0.581	0.081	0.444
GO_CARBOHYDRATE_DERIVATIVE_CATABOLIC_PROCESS	184	151	39	-0.287	0.081	0.444
GO_HIPPO_SIGNALING	38	34	5	0.54	0.082	0.444
GO_POSITIVE_REGULATION_OF_ACUTE_INFLAMMATORY_RESPONSE	31	27	5	0.577	0.081	0.444
GO_MUSCLE_CONTRACTION	360	286	39	0.402	0.082	0.444
GO_POSITIVE_REGULATION_OF_SYNAPSE_MATURATION	9	6	2	-0.784	0.082	0.444
GO_NEGATIVE_REGULATION_OF_NEUROTRANSMITTER_SECRETION	12	11	4	0.692	0.081	0.444
GO_REGULATION_OF_PROTEIN_KINASE_A_SIGNALING	20	12	2	0.685	0.081	0.444
GO_ONE_CARBON_METABOLIC_PROCESS	27	24	5	0.585	0.082	0.444
GO_ERYTHROCYTE_MATURATION	15	13	3	-0.679	0.082	0.444
GO_PROTEIN_ADP_RIBOSYLATION	33	29	11	0.573	0.081	0.444
GO_PROTEIN_FOLDING	226	180	41	-0.268	0.081	0.444
GO_MUSCLE_SYSTEM_PROCESS	473	371	52	0.39	0.082	0.444
GO_REGULATION_OF_ANION_TRANSPORT	94	76	12	0.482	0.082	0.444
GO_POSITIVE_REGULATION_OF_AXONOGENESIS	83	78	13	0.473	0.082	0.444
GO_PROGESTERONE_METABOLIC_PROCESS	10	5	1	0.822	0.082	0.444
GO_DITERPENOID_BIOSYNTHETIC_PROCESS	5	4	2	0.845	0.082	0.444
GO_ANTIBIOTIC_CATABOLIC_PROCESS	50	37	6	0.538	0.081	0.444
GO_NEGATIVE_REGULATION_OF_OSTEOBLAST_PROLIFERATION	15	7	2	0.755	0.081	0.444
GO_RESPONSE_TO_INTERLEUKIN_3	6	4	1	0.832	0.082	0.444
GO_LUNG_GROWTH	7	3	3	0.893	0.082	0.444
GO_DNA_CYTOSINE_DEAMINATION	9	6	1	-0.782	0.082	0.444
GO_AV_NODE_CELL_TO_BUNDLE_OF_HIS_CELL_COMMUNICATION	12	11	2	0.711	0.081	0.444
GO_POSITIVE_REGULATION_OF_VIRAL_LIFE_CYCLE	59	53	14	0.505	0.081	0.444
GO_REGULATION_OF_COLLAGEN_FIBRIL_ORGANIZATION	7	4	2	0.844	0.081	0.444
GO_NEGATIVE_REGULATION_OF_APOPTOTIC_PROCESS_INVOLVED_IN_DEVELOPMENT	5	4	2	0.855	0.081	0.444
GO_REGULATION_OF_PROTEIN_LOCALIZATION_TO_CELL_CORTEX	6	6	4	0.783	0.081	0.444
GO_ESTABLISHMENT_OF_SPINDLE_ORIENTATION	29	25	10	0.587	0.083	0.446
GO_REGULATION_OF_DNA_DEPENDENT_DNA_REPLICATION	52	50	22	0.505	0.083	0.446
GO_REGULATION_OF_TOLL_LIKE_RECEPTOR_4_SIGNALING_PATHWAY	20	16	6	0.659	0.083	0.446
GO_APPENDAGE_DEVELOPMENT	177	141	30	0.434	0.083	0.446
GO_EPIBOLY	32	27	7	0.574	0.083	0.446
GO_POSITIVE_REGULATION_OF_INTERFERON_GAMMA_BIOSYNTHETIC_PROCESS	12	8	5	0.738	0.083	0.446
GO_STABILIZATION_OF_MEMBRANE_POTENTIAL	17	9	3	-0.722	0.083	0.446
GO_NEGATIVE_REGULATION_OF_BIOSYNTHETIC_PROCESS	1631	1240	330	0.355	0.083	0.446
GO_INTERLEUKIN_6_PRODUCTION	140	116	39	0.451	0.083	0.446
GO_ISOTYPE_SWITCHING_TO_IGG_ISOTYPES	14	13	6	0.681	0.083	0.446
GO_MOTOR_BEHAVIOR	7	5	1	0.812	0.083	0.446
GO_CHROMOSOME_CONDENSATION	43	33	15	0.549	0.085	0.448
GO_REGULATION_OF_MEIOTIC_CELL_CYCLE	47	39	12	0.54	0.084	0.448
GO_REGULATION_OF_MONONUCLEAR_CELL_MIGRATION	44	36	8	0.546	0.085	0.448
GO_REGULATION_OF_STRIATED_MUSCLE_CONTRACTION	96	78	9	0.476	0.085	0.448
GO_AXONEMAL_DYNEIN_COMPLEX_ASSEMBLY	31	23	4	0.603	0.085	0.448
GO_RESPONSE_TO_ESTROGEN	71	57	17	0.504	0.084	0.448
GO_NEGATIVE_REGULATION_OF_BLOOD_PRESSURE	47	33	12	0.557	0.084	0.448
GO_MEMBRANE_HYPERPOLARIZATION	12	11	2	-0.69	0.085	0.448
GO_LOCALIZATION_WITHIN_MEMBRANE	147	127	26	0.439	0.085	0.448
GO_MALATE_METABOLIC_PROCESS	8	8	4	-0.751	0.084	0.448
GO_PYRIMIDINE_RIBONUCLEOTIDE_SALVAGE	5	3	1	0.886	0.084	0.448
GO_REGULATION_OF_SOMITOGENESIS	9	6	4	0.797	0.085	0.448
GO_REGULATION_OF_SYNAPTIC_VESICLE_FUSION_TO_PRESYNAPTIC_ACTIVE_ZONE_MEMBRANE	10	10	3	-0.707	0.085	0.448
GO_DORSAL_AORTA_DEVELOPMENT	9	8	2	0.733	0.085	0.448
GO_NOREPINEPHRINE_BIOSYNTHETIC_PROCESS	7	5	2	0.822	0.085	0.448
GO_STEM_CELL_FATE_COMMITMENT	9	4	2	0.839	0.085	0.448
GO_SENSORY_PERCEPTION_OF_BITTER_TASTE	45	22	6	0.593	0.084	0.448
GO_NEGATIVE_REGULATION_OF_LYMPHOCYTE_ACTIVATION	144	125	36	0.439	0.085	0.448
GO_RESPONSE_TO_CORTISOL	5	5	1	0.818	0.085	0.448
GO_NEGATIVE_REGULATION_OF_RESPONSE_TO_INTERFERON_GAMMA	7	6	2	0.79	0.085	0.448
GO_DENDRITIC_SPINE_MORPHOGENESIS	55	48	13	0.515	0.084	0.448
GO_POSITIVE_REGULATION_OF_UTERINE_SMOOTH_MUSCLE_CONTRACTION	7	5	1	0.811	0.085	0.448
GO_RUFFLE_ASSEMBLY	42	39	10	0.53	0.085	0.448
GO_INTESTINAL_LIPID_ABSORPTION	16	12	2	0.691	0.084	0.448
GO_REGULATION_OF_TRANS_SYNAPTIC_SIGNALING	434	372	66	0.386	0.085	0.448
GO_REGULATION_OF_CELL_CHEMOTAXIS_TO_FIBROBLAST_GROWTH_FACTOR	11	5	1	0.815	0.085	0.448
GO_REGULATION_OF_CELLULAR_RESPONSE_TO_DRUG	34	19	5	0.625	0.084	0.448
GO_HISTONE_EXCHANGE	58	42	25	0.525	0.086	0.452
GO_VENTRICULAR_TRABECULA_MYOCARDIUM_MORPHOGENESIS	16	15	5	0.659	0.086	0.452
GO_INTERLEUKIN_8_PRODUCTION	73	57	12	0.495	0.086	0.452
GO_NUCLEOBASE_CATABOLIC_PROCESS	6	5	2	0.812	0.086	0.452
GO_INORGANIC_ION_IMPORT_ACROSS_PLASMA_MEMBRANE	84	72	11	0.48	0.086	0.452
GO_NEGATIVE_REGULATION_OF_MAP_KINASE_ACTIVITY	77	62	20	0.48	0.087	0.454
GO_CELLULAR_RESPONSE_TO_ORGANIC_CYCLIC_COMPOUND	541	455	90	0.384	0.087	0.454
GO_POSITIVE_REGULATION_OF_LOCOMOTION	580	447	77	0.382	0.087	0.454
GO_PHOSPHATIDYLINOSITOL_3_PHOSPHATE_BIOSYNTHETIC_PROCESS	14	12	8	0.69	0.087	0.454
GO_REGULATION_OF_REPRODUCTIVE_PROCESS	158	121	27	0.442	0.087	0.454
GO_NEGATIVE_REGULATION_OF_CELLULAR_AMINE_METABOLIC_PROCESS	7	6	3	0.787	0.087	0.454
GO_NEGATIVE_REGULATION_OF_MAST_CELL_DEGRANULATION	6	4	3	0.835	0.087	0.454
GO_METANEPHRIC_NEPHRON_TUBULE_EPITHELIAL_CELL_DIFFERENTIATION	7	7	2	0.765	0.087	0.454
GO_REGULATION_OF_TYPE_2_IMMUNE_RESPONSE	30	27	10	0.577	0.088	0.456
GO_POSITIVE_REGULATION_OF_MAPK_CASCADE	542	426	79	0.384	0.088	0.456
GO_SOMITOGENESIS	73	58	15	0.49	0.088	0.456
GO_POSITIVE_REGULATION_OF_CELL_CYCLE_PROCESS	297	243	69	0.406	0.088	0.456
GO_T_CELL_DIFFERENTIATION	235	213	50	0.409	0.088	0.456
GO_REGULATION_OF_DNA_DEPENDENT_DNA_REPLICATION_INITIATION	6	6	4	0.78	0.088	0.456
GO_MYOSIN_FILAMENT_ORGANIZATION	13	11	2	0.683	0.088	0.456
GO_REGULATION_OF_LOCOMOTION_INVOLVED_IN_LOCOMOTORY_BEHAVIOR	5	3	1	-0.881	0.088	0.456
GO_REGULATION_OF_HEMATOPOIETIC_STEM_CELL_PROLIFERATION	9	6	1	0.781	0.088	0.456
GO_PROTON_TRANSMEMBRANE_TRANSPORT	161	121	25	-0.334	0.087	0.456
GO_NEURON_RECOGNITION	47	40	5	0.535	0.089	0.457
GO_REGULATION_OF_ADHERENS_JUNCTION_ORGANIZATION	67	62	22	0.489	0.089	0.457
GO_OVULATION_CYCLE_PROCESS	47	36	3	0.549	0.089	0.457
GO_REGULATION_OF_CALCIUM_ION_TRANSPORT	244	190	22	0.417	0.089	0.457
GO_MYELIN_ASSEMBLY	19	17	6	0.631	0.089	0.457
GO_DEFENSE_RESPONSE_TO_BACTERIUM	316	144	38	0.428	0.089	0.457
GO_REGULATION_OF_FATTY_ACID_BETA_OXIDATION	18	14	3	0.655	0.089	0.457
GO_GROWTH_PLATE_CARTILAGE_CHONDROCYTE_DIFFERENTIATION	24	18	3	0.623	0.089	0.457
GO_CYSTEINE_METABOLIC_PROCESS	9	8	5	0.74	0.089	0.457
GO_POSITIVE_REGULATION_OF_NUCLEAR_CELL_CYCLE_DNA_REPLICATION	6	6	1	0.778	0.089	0.457
GO_ISOTYPE_SWITCHING_TO_IGA_ISOTYPES	7	7	2	0.761	0.089	0.457
GO_REGULATION_OF_ACTIVATION_INDUCED_CELL_DEATH_OF_T_CELLS	5	5	2	0.822	0.089	0.457
GO_OTIC_VESICLE_MORPHOGENESIS	9	7	2	0.759	0.089	0.457
GO_DOUBLE_STRAND_BREAK_REPAIR	239	205	73	0.413	0.09	0.461
GO_REGULATION_OF_MYELOID_LEUKOCYTE_MEDIATED_IMMUNITY	53	45	11	0.517	0.09	0.461
GO_GERM_CELL_MIGRATION	9	7	2	-0.76	0.09	0.461
GO_REGULATION_OF_MUSCLE_ORGAN_DEVELOPMENT	157	110	29	0.451	0.09	0.461
GO_NEGATIVE_REGULATION_OF_SMAD_PROTEIN_SIGNAL_TRANSDUCTION	5	4	1	-0.845	0.09	0.461
GO_SPINAL_CORD_DEVELOPMENT	104	72	16	0.476	0.091	0.463
GO_REGULATION_OF_PHOSPHOLIPASE_ACTIVITY	69	54	12	0.514	0.091	0.463
GO_FERTILIZATION	176	123	27	0.438	0.091	0.463
GO_NEGATIVE_REGULATION_OF_PEPTIDASE_ACTIVITY	260	184	21	0.418	0.091	0.463
GO_NEGATIVE_REGULATION_OF_SYNAPTIC_PLASTICITY	5	3	2	-0.876	0.091	0.463
GO_T_HELPER_2_CELL_CYTOKINE_PRODUCTION	13	13	3	0.661	0.091	0.463
GO_PARACRINE_SIGNALING	7	5	2	-0.813	0.091	0.463
GO_UBIQUITIN_DEPENDENT_ENDOCYTOSIS	5	5	4	-0.815	0.091	0.463
GO_REGULATION_OF_MAMMARY_GLAND_EPITHELIAL_CELL_PROLIFERATION	18	17	3	0.629	0.093	0.465
GO_NEGATIVE_REGULATION_OF_ADHERENS_JUNCTION_ORGANIZATION	19	17	8	0.634	0.093	0.465
GO_GLYCOLIPID_CATABOLIC_PROCESS	16	13	4	-0.674	0.093	0.465
GO_NEGATIVE_REGULATION_OF_CELL_CYCLE_PROCESS	358	290	81	0.394	0.093	0.465
GO_MICROTUBULE_DEPOLYMERIZATION	44	42	6	0.514	0.093	0.465
GO_CELL_DEATH_IN_RESPONSE_TO_OXIDATIVE_STRESS	91	69	21	0.486	0.093	0.465
GO_POSITIVE_REGULATION_OF_INTERLEUKIN_1_PRODUCTION	51	44	16	0.523	0.092	0.465
GO_MACROPHAGE_ACTIVATION	92	68	17	0.491	0.093	0.465
GO_NEGATIVE_REGULATION_OF_DEFENSE_RESPONSE	220	161	28	0.425	0.092	0.465
GO_SUBSTRATE_ADHESION_DEPENDENT_CELL_SPREADING	87	76	20	0.479	0.092	0.465
GO_POSITIVE_REGULATION_OF_AMINE_TRANSPORT	35	27	4	0.565	0.093	0.465
GO_MONOSACCHARIDE_METABOLIC_PROCESS	153	133	39	-0.307	0.092	0.465
GO_SKELETAL_MUSCLE_CELL_DIFFERENTIATION	70	55	13	0.492	0.092	0.465
GO_POSITIVE_REGULATION_OF_CELL_CYCLE	403	334	104	0.394	0.092	0.465
GO_CELLULAR_DEFENSE_RESPONSE	54	43	4	0.52	0.092	0.465
GO_ASTROCYTE_DEVELOPMENT	42	33	8	0.551	0.092	0.465
GO_XENOBIOTIC_METABOLIC_PROCESS	113	85	20	0.46	0.093	0.465
GO_PHENYLPROPANOID_METABOLIC_PROCESS	7	6	1	0.785	0.093	0.465
GO_IRON_IMPORT_INTO_CELL	5	5	3	0.81	0.093	0.465
GO_RESPONSE_TO_L_ASCORBIC_ACID	5	5	2	0.812	0.092	0.465
GO_NEGATIVE_REGULATION_OF_REGULATORY_T_CELL_DIFFERENTIATION	6	3	2	0.872	0.093	0.465
GO_EOSINOPHIL_CHEMOTAXIS	20	10	2	-0.713	0.092	0.465
GO_LUNG_SECRETORY_CELL_DIFFERENTIATION	10	7	2	0.757	0.093	0.465
GO_INTERLEUKIN_10_SECRETION	8	8	3	0.733	0.092	0.465
GO_POSITIVE_REGULATION_OF_HISTONE_DEACETYLASE_ACTIVITY	6	6	1	0.779	0.093	0.465
GO_POSITIVE_REGULATION_OF_FEAR_RESPONSE	5	3	1	-0.872	0.093	0.465
GO_POSITIVE_REGULATION_OF_RECEPTOR_SIGNALING_PATHWAY_VIA_STAT	92	75	22	0.469	0.092	0.465
GO_SULFUR_COMPOUND_BIOSYNTHETIC_PROCESS	177	147	44	0.43	0.094	0.466
GO_POSITIVE_REGULATION_OF_G1_S_TRANSITION_OF_MITOTIC_CELL_CYCLE	50	32	11	0.552	0.094	0.466
GO_NEGATIVE_REGULATION_OF_T_CELL_MEDIATED_IMMUNITY	19	19	4	0.609	0.094	0.466
GO_POSITIVE_REGULATION_OF_MUSCLE_ADAPTATION	16	5	2	0.799	0.094	0.466
GO_ADP_TRANSPORT	6	4	4	-0.84	0.094	0.466
GO_NEGATIVE_REGULATION_OF_TOLL_LIKE_RECEPTOR_4_SIGNALING_PATHWAY	9	6	4	0.778	0.094	0.466
GO_INTERFERON_GAMMA_BIOSYNTHETIC_PROCESS	17	11	6	0.676	0.094	0.466
GO_NEPHRON_MORPHOGENESIS	79	65	13	0.482	0.094	0.466
GO_INTERLEUKIN_5_SECRETION	8	7	4	0.753	0.094	0.466
GO_SA_NODE_CELL_TO_ATRIAL_CARDIAC_MUSCLE_CELL_COMMUNICATION	10	10	3	0.707	0.094	0.466
GO_ACTIN_FILAMENT_REORGANIZATION	9	7	3	0.749	0.094	0.466
GO_REGULATION_OF_SOMATIC_STEM_CELL_POPULATION_MAINTENANCE	7	5	3	0.816	0.094	0.466
GO_RESPONSE_TO_NITROGEN_COMPOUND	975	805	178	0.364	0.097	0.468
GO_G_PROTEIN_COUPLED_PURINERGIC_NUCLEOTIDE_RECEPTOR_SIGNALING_PATHWAY	14	9	3	0.719	0.096	0.468
GO_RESPONSE_TO_ESTRADIOL	128	108	25	0.448	0.097	0.468
GO_NEGATIVE_REGULATION_OF_GLYCOPROTEIN_BIOSYNTHETIC_PROCESS	12	8	2	0.744	0.097	0.468
GO_ESTABLISHMENT_OF_ENDOTHELIAL_INTESTINAL_BARRIER	10	10	4	0.704	0.097	0.468
GO_REGULATION_OF_CELL_MORPHOGENESIS_INVOLVED_IN_DIFFERENTIATION	297	258	48	0.394	0.097	0.468
GO_PLASMA_MEMBRANE_ORGANIZATION	93	84	11	0.465	0.097	0.468
GO_PROTEIN_MODIFICATION_BY_SMALL_PROTEIN_CONJUGATION_OR_REMOVAL	1098	922	306	0.362	0.096	0.468
GO_LAYER_FORMATION_IN_CEREBRAL_CORTEX	13	10	2	-0.692	0.097	0.468
GO_CELLULAR_RESPIRATION	191	150	41	-0.303	0.094	0.468
GO_NEGATIVE_REGULATION_OF_CELL_SUBSTRATE_ADHESION	67	53	21	0.501	0.097	0.468
GO_REGULATION_OF_VACUOLAR_TRANSPORT	5	3	1	0.873	0.097	0.468
GO_REGULATION_OF_CHOLESTEROL_BIOSYNTHETIC_PROCESS	50	38	13	0.533	0.095	0.468
GO_CELL_JUNCTION_ORGANIZATION	288	263	42	0.4	0.096	0.468
GO_CELL_MATURATION	174	143	26	0.427	0.095	0.468
GO_CELLULAR_MODIFIED_AMINO_ACID_BIOSYNTHETIC_PROCESS	42	35	9	0.548	0.095	0.468
GO_NEGATIVE_REGULATION_OF_MOLECULAR_FUNCTION	1147	903	189	0.359	0.097	0.468
GO_CARDIAC_MUSCLE_CELL_CONTRACTION	73	61	10	0.492	0.096	0.468
GO_REGULATION_OF_ACTION_POTENTIAL	55	43	4	0.523	0.097	0.468
GO_REGULATION_OF_DNA_METABOLIC_PROCESS	290	248	77	0.404	0.097	0.468
GO_REGULATION_OF_LONG_TERM_NEURONAL_SYNAPTIC_PLASTICITY	26	23	6	0.574	0.095	0.468
GO_REGULATION_OF_DEVELOPMENT_HETEROCHRONIC	13	10	5	0.711	0.097	0.468
GO_ISOPRENOID_BIOSYNTHETIC_PROCESS	24	22	9	0.594	0.095	0.468
GO_KIDNEY_MORPHOGENESIS	95	79	15	0.46	0.096	0.468
GO_CELLULAR_RESPONSE_TO_DRUG	363	294	59	0.394	0.095	0.468
GO_ESTABLISHMENT_OF_LYMPHOCYTE_POLARITY	11	10	4	-0.697	0.095	0.468
GO_TRICUSPID_VALVE_MORPHOGENESIS	5	3	2	0.88	0.097	0.468
GO_ETHANOL_OXIDATION	12	10	4	0.706	0.096	0.468
GO_APOPTOTIC_PROCESS	1980	1589	321	0.346	0.097	0.468
GO_NEGATIVE_REGULATION_OF_RECEPTOR_BIOSYNTHETIC_PROCESS	6	5	3	0.807	0.096	0.468
GO_NOREPINEPHRINE_TRANSPORT	21	16	1	0.647	0.097	0.468
GO_PROTEIN_MODIFICATION_BY_SMALL_PROTEIN_CONJUGATION	896	757	250	0.367	0.096	0.468
GO_MAINTENANCE_OF_PROTEIN_LOCATION_IN_CELL	74	68	26	0.479	0.097	0.468
GO_NEGATIVE_REGULATION_OF_MAST_CELL_ACTIVATION_INVOLVED_IN_IMMUNE_RESPONSE	8	6	3	0.776	0.097	0.468
GO_NEGATIVE_REGULATION_OF_INTERLEUKIN_2_BIOSYNTHETIC_PROCESS	5	5	1	0.805	0.096	0.468
GO_POSITIVE_REGULATION_OF_CELL_GROWTH_INVOLVED_IN_CARDIAC_MUSCLE_CELL_DEVELOPMENT	14	6	2	0.791	0.097	0.468
GO_GLOMERULUS_MORPHOGENESIS	8	7	2	-0.745	0.096	0.468
GO_SKELETAL_MUSCLE_FIBER_DIFFERENTIATION	6	5	1	0.802	0.096	0.468
GO_IMPORT_ACROSS_PLASMA_MEMBRANE	115	98	22	0.449	0.096	0.468
GO_POSITIVE_REGULATION_OF_SKELETAL_MUSCLE_CELL_DIFFERENTIATION	8	6	2	-0.767	0.096	0.468
GO_REGULATION_OF_CELL_CYCLE_PHASE_TRANSITION	478	397	139	0.386	0.098	0.471
GO_CEREBRAL_CORTEX_CELL_MIGRATION	44	35	5	0.538	0.098	0.471
GO_LIMBIC_SYSTEM_DEVELOPMENT	109	79	20	0.469	0.098	0.471
GO_RESPONSE_TO_FORSKOLIN	11	11	2	0.682	0.098	0.471
GO_POSITIVE_REGULATION_OF_EPITHELIAL_TO_MESENCHYMAL_TRANSITION_INVOLVED_IN_ENDOCARDIAL_CUSHION_FORMATION	5	5	3	0.812	0.098	0.471
GO_REGULATION_OF_OSTEOCLAST_DEVELOPMENT	12	12	2	-0.687	0.098	0.471
GO_INTERMEDIATE_FILAMENT_ORGANIZATION	22	13	2	0.661	0.099	0.474
GO_PYRIMIDINE_NUCLEOSIDE_TRIPHOSPHATE_BIOSYNTHETIC_PROCESS	19	17	4	0.628	0.099	0.474
GO_RENAL_SYSTEM_VASCULATURE_DEVELOPMENT	26	22	6	-0.592	0.099	0.474
GO_TERPENOID_BIOSYNTHETIC_PROCESS	10	8	4	0.72	0.099	0.474
GO_AMPA_GLUTAMATE_RECEPTOR_CLUSTERING	8	6	2	0.787	0.099	0.474
GO_POSITIVE_REGULATION_OF_PROTEIN_LOCALIZATION_TO_CELL_CORTEX	5	5	2	0.8	0.099	0.474
GO_REGULATION_OF_EPITHELIAL_TO_MESENCHYMAL_TRANSITION_INVOLVED_IN_ENDOCARDIAL_CUSHION_FORMATION	6	5	3	0.812	0.099	0.474
GO_LABYRINTHINE_LAYER_DEVELOPMENT	47	39	14	0.534	0.1	0.475
GO_POSITIVE_REGULATION_OF_MITOCHONDRIAL_FISSION	15	10	5	-0.713	0.1	0.475
GO_CATECHOLAMINE_BIOSYNTHETIC_PROCESS	21	15	3	0.634	0.1	0.475
GO_MATURATION_OF_LSU_RRNA	20	16	13	-0.636	0.1	0.475
GO_TRANSLATIONAL_ELONGATION	134	108	36	-0.323	0.099	0.475
GO_NEGATIVE_REGULATION_OF_CELL_ADHESION	282	232	50	0.405	0.1	0.475
GO_VENOUS_BLOOD_VESSEL_DEVELOPMENT	15	14	5	0.641	0.1	0.475
GO_NEGATIVE_REGULATION_OF_MACROPHAGE_CHEMOTAXIS	7	5	1	0.803	0.1	0.475
GO_MAINTENANCE_OF_SISTER_CHROMATID_COHESION	12	9	6	0.717	0.1	0.475
GO_CD4_POSITIVE_ALPHA_BETA_T_CELL_PROLIFERATION	8	8	4	0.738	0.1	0.475
GO_INTERMEMBRANE_LIPID_TRANSFER	11	7	2	0.742	0.1	0.475
GO_POSITIVE_REGULATION_OF_RIG_I_SIGNALING_PATHWAY	8	7	5	0.748	0.1	0.475
GO_CARDIAC_CHAMBER_DEVELOPMENT	167	135	20	0.43	0.102	0.477
GO_REGULATION_OF_SKELETAL_MUSCLE_TISSUE_DEVELOPMENT	52	40	7	0.513	0.102	0.477
GO_REGULATION_OF_T_CELL_CHEMOTAXIS	16	13	4	0.664	0.102	0.477
GO_NEGATIVE_REGULATION_OF_SMOOTH_MUSCLE_CELL_PROLIFERATION	70	40	11	0.519	0.103	0.477
GO_MYELOID_CELL_DEVELOPMENT	67	56	10	-0.488	0.102	0.477
GO_RESPONSE_TO_WOUNDING	674	541	118	0.375	0.101	0.477
GO_NEGATIVE_REGULATION_OF_CELLULAR_CATABOLIC_PROCESS	247	196	44	-0.285	0.1	0.477
GO_ALPHA_BETA_T_CELL_DIFFERENTIATION	101	88	25	0.454	0.102	0.477
GO_ORGANOPHOSPHATE_BIOSYNTHETIC_PROCESS	558	475	119	0.377	0.102	0.477
GO_REGULATION_OF_CHROMATIN_BINDING	22	20	8	0.596	0.103	0.477
GO_POSITIVE_REGULATION_OF_HYDROLASE_ACTIVITY	759	650	148	0.367	0.103	0.477
GO_REGULATION_OF_MESENCHYMAL_CELL_PROLIFERATION	34	30	8	0.548	0.101	0.477
GO_DNA_REPLICATION_INITIATION	37	33	18	0.538	0.103	0.477
GO_REGULATION_OF_LYMPHOCYTE_DIFFERENTIATION	168	150	32	0.421	0.103	0.477
GO_RESPONSE_TO_OXYGEN_CONTAINING_COMPOUND	1616	1297	279	0.351	0.103	0.477
GO_REGULATION_OF_INOSITOL_PHOSPHATE_BIOSYNTHETIC_PROCESS	16	11	3	0.693	0.103	0.477
GO_POSITIVE_REGULATION_OF_POTASSIUM_ION_TRANSMEMBRANE_TRANSPORTER_ACTIVITY	26	18	2	0.612	0.101	0.477
GO_REGULATION_OF_T_CELL_DIFFERENTIATION	138	125	28	0.433	0.101	0.477
GO_POSITIVE_REGULATION_OF_PROTEIN_METABOLIC_PROCESS	1633	1316	291	0.351	0.103	0.477
GO_RESPONSE_TO_VITAMIN_A	18	15	4	0.632	0.101	0.477
GO_INSULIN_RECEPTOR_SIGNALING_PATHWAY	139	120	13	-0.285	0.101	0.477
GO_CYCLIC_NUCLEOTIDE_BIOSYNTHETIC_PROCESS	22	20	2	0.606	0.102	0.477
GO_REGULATION_OF_LAMELLIPODIUM_ORGANIZATION	48	40	15	0.521	0.101	0.477
GO_PROSTATE_GLAND_GROWTH	10	8	2	0.726	0.102	0.477
GO_POSITIVE_REGULATION_OF_ACTIN_FILAMENT_BUNDLE_ASSEMBLY	62	56	9	0.497	0.103	0.477
GO_REGULATION_OF_SPROUTING_ANGIOGENESIS	143	57	14	0.487	0.102	0.477
GO_NOTOCHORD_DEVELOPMENT	19	18	8	0.615	0.102	0.477
GO_NEURONAL_ACTION_POTENTIAL	34	28	2	0.565	0.103	0.477
GO_RENAL_SYSTEM_PROCESS	117	89	20	-0.404	0.102	0.477
GO_EYE_MORPHOGENESIS	148	122	23	0.433	0.103	0.477
GO_BLOOD_VESSEL_MATURATION	8	6	4	0.774	0.102	0.477
GO_CEREBELLAR_GRANULAR_LAYER_MORPHOGENESIS	9	8	3	0.733	0.102	0.477
GO_CHROMATIN_REMODELING_AT_CENTROMERE	46	34	23	0.539	0.103	0.477
GO_SECRETORY_GRANULE_LOCALIZATION	11	11	2	0.685	0.101	0.477
GO_REGULATION_OF_SNARE_COMPLEX_ASSEMBLY	11	11	3	0.687	0.103	0.477
GO_POSITIVE_REGULATION_OF_CYTOLYSIS	11	6	1	0.763	0.103	0.477
GO_SENSORY_SYSTEM_DEVELOPMENT	361	301	54	0.391	0.103	0.477
GO_POSITIVE_REGULATION_OF_GRANULOCYTE_CHEMOTAXIS	25	21	3	-0.586	0.102	0.477
GO_REGULATION_OF_INTERLEUKIN_1_MEDIATED_SIGNALING_PATHWAY	7	7	4	0.741	0.102	0.477
GO_RESPONSE_TO_MUSCLE_STRETCH	19	17	6	0.624	0.104	0.478
GO_POSITIVE_REGULATION_OF_FAT_CELL_DIFFERENTIATION	64	48	18	0.503	0.104	0.478
GO_REGULATION_OF_NON_CANONICAL_WNT_SIGNALING_PATHWAY	22	20	4	0.596	0.104	0.478
GO_CIRCADIAN_REGULATION_OF_GENE_EXPRESSION	56	50	15	0.496	0.104	0.478
GO_PROTEIN_LIPID_COMPLEX_ASSEMBLY	32	28	5	0.546	0.104	0.478
GO_CELL_COMMUNICATION_INVOLVED_IN_CARDIAC_CONDUCTION	56	47	8	0.507	0.104	0.478
GO_ELECTRON_TRANSPORT_CHAIN	185	136	44	-0.291	0.103	0.478
GO_IONOTROPIC_GLUTAMATE_RECEPTOR_SIGNALING_PATHWAY	25	24	3	-0.586	0.104	0.478
GO_REGULATION_OF_MITOTIC_CELL_CYCLE	670	568	205	0.372	0.104	0.478
GO_PROLINE_BIOSYNTHETIC_PROCESS	5	5	4	-0.795	0.104	0.478
GO_PROTEIN_TRANSPORT_WITHIN_LIPID_BILAYER	53	43	8	0.515	0.104	0.478
GO_ACYLGLYCEROL_TRANSPORT	7	3	1	0.859	0.104	0.478
GO_ADHERENS_JUNCTION_MAINTENANCE	6	6	1	0.77	0.104	0.478
GO_MITOCHONDRIAL_GENE_EXPRESSION	160	128	43	-0.301	0.103	0.478
GO_ALCOHOL_METABOLIC_PROCESS	222	184	37	0.412	0.105	0.479
GO_DNA_DOUBLE_STRAND_BREAK_PROCESSING	25	19	11	0.598	0.105	0.479
GO_DNA_REPLICATION_INDEPENDENT_NUCLEOSOME_ORGANIZATION	55	43	22	0.511	0.105	0.479
GO_CELLULAR_RESPONSE_TO_GONADOTROPIN_STIMULUS	18	14	7	0.655	0.105	0.479
GO_RECEPTOR_CLUSTERING	54	47	9	0.501	0.105	0.479
GO_OSTEOCLAST_PROLIFERATION	8	6	3	-0.77	0.105	0.479
GO_REGULATION_OF_ISOTYPE_SWITCHING_TO_IGE_ISOTYPES	7	7	3	0.75	0.105	0.479
GO_REGULATION_OF_ESTABLISHMENT_OF_PROTEIN_LOCALIZATION	730	612	118	0.372	0.105	0.479
GO_CELLULAR_RESPONSE_TO_FOLLICLE_STIMULATING_HORMONE_STIMULUS	11	8	4	0.732	0.105	0.479
GO_RESPONSE_TO_HYDROGEN_PEROXIDE	145	115	23	-0.283	0.105	0.48
GO_CARBOHYDRATE_CATABOLIC_PROCESS	185	162	43	-0.254	0.106	0.482
GO_REGULATION_OF_PROSTAGLANDIN_SECRETION	11	9	3	0.71	0.107	0.482
GO_FOREBRAIN_MORPHOGENESIS	12	11	3	0.67	0.107	0.482
GO_ANATOMICAL_STRUCTURE_ARRANGEMENT	17	13	2	0.661	0.107	0.482
GO_NEGATIVE_REGULATION_OF_DEVELOPMENTAL_GROWTH	112	93	18	0.449	0.106	0.482
GO_NEGATIVE_REGULATION_OF_INTERFERON_GAMMA_PRODUCTION	34	25	9	0.567	0.106	0.482
GO_REGULATION_OF_FEMALE_GONAD_DEVELOPMENT	13	11	4	-0.68	0.106	0.482
GO_REGULATION_OF_SODIUM_ION_TRANSMEMBRANE_TRANSPORTER_ACTIVITY	52	44	7	0.521	0.107	0.482
GO_POSITIVE_REGULATION_OF_EMBRYONIC_DEVELOPMENT	40	29	9	0.553	0.107	0.482
GO_NEGATIVE_REGULATION_OF_VIRAL_RELEASE_FROM_HOST_CELL	15	13	4	0.66	0.107	0.482
GO_CENTRAL_NERVOUS_SYSTEM_NEURON_AXONOGENESIS	35	32	5	0.545	0.107	0.482
GO_PROSTAGLANDIN_TRANSPORT	16	14	3	0.647	0.107	0.482
GO_L_GLUTAMATE_TRANSMEMBRANE_TRANSPORT	22	20	8	0.603	0.106	0.482
GO_REGULATION_OF_MACROAUTOPHAGY	168	147	46	-0.277	0.106	0.482
GO_FACIAL_NERVE_MORPHOGENESIS	11	8	1	0.723	0.107	0.482
GO_DEOXYRIBOSE_PHOSPHATE_BIOSYNTHETIC_PROCESS	13	12	3	0.673	0.107	0.482
GO_CELLULAR_RESPONSE_TO_NICOTINE	8	7	1	0.756	0.107	0.482
GO_DEATH_INDUCING_SIGNALING_COMPLEX_ASSEMBLY	9	8	1	0.718	0.106	0.482
GO_MONOCYTE_CHEMOTACTIC_PROTEIN_1_PRODUCTION	16	12	5	0.656	0.107	0.482
GO_METANEPHRIC_COLLECTING_DUCT_DEVELOPMENT	9	8	2	-0.719	0.106	0.482
GO_TYPE_I_INTERFERON_SECRETION	10	8	4	0.728	0.107	0.482
GO_REGULATION_OF_RUFFLE_ASSEMBLY	29	26	7	0.562	0.108	0.483
GO_POSITIVE_REGULATION_OF_MRNA_SPLICING_VIA_SPLICEOSOME	24	16	4	-0.626	0.108	0.483
GO_REGULATION_OF_CELL_CELL_ADHESION	397	347	72	0.385	0.108	0.483
GO_NEGATIVE_REGULATION_OF_PROTEIN_METABOLIC_PROCESS	1144	860	128	0.359	0.108	0.483
GO_REGULATION_OF_MUSCLE_SYSTEM_PROCESS	259	200	24	0.412	0.108	0.483
GO_CAMERA_TYPE_EYE_MORPHOGENESIS	111	94	15	0.449	0.108	0.483
GO_CELLULAR_HOMEOSTASIS	971	782	141	0.363	0.108	0.483
GO_IMMUNE_RESPONSE_REGULATING_SIGNALING_PATHWAY	662	476	106	0.373	0.108	0.483
GO_NEGATIVE_REGULATION_OF_SMOOTH_MUSCLE_CELL_DIFFERENTIATION	23	14	5	0.648	0.108	0.483
GO_RENAL_SYSTEM_VASCULATURE_MORPHOGENESIS	7	7	1	-0.732	0.108	0.483
GO_NEGATIVE_REGULATION_OF_TORC1_SIGNALING	16	13	6	0.647	0.108	0.483
GO_NEGATIVE_REGULATION_OF_CELL_MOTILITY	352	227	43	0.399	0.108	0.483
GO_OXIDATIVE_PHOSPHORYLATION	140	94	44	-0.416	0.108	0.484
GO_POSITIVE_REGULATION_OF_KERATINOCYTE_DIFFERENTIATION	15	15	5	-0.638	0.109	0.485
GO_STEM_CELL_DIVISION	41	35	13	0.545	0.109	0.485
GO_DNA_REPAIR	544	468	201	0.376	0.109	0.485
GO_HOMEOSTASIS_OF_NUMBER_OF_CELLS_WITHIN_A_TISSUE	31	27	6	0.551	0.109	0.485
GO_ESTABLISHMENT_OR_MAINTENANCE_OF_BIPOLAR_CELL_POLARITY	46	40	4	0.521	0.109	0.485
GO_FUSION_OF_SPERM_TO_EGG_PLASMA_MEMBRANE_INVOLVED_IN_SINGLE_FERTILIZATION	17	7	2	0.756	0.109	0.485
GO_BLEB_ASSEMBLY	11	10	4	0.694	0.109	0.485
GO_VENTRICULAR_SEPTUM_MORPHOGENESIS	45	36	13	0.527	0.11	0.487
GO_NEGATIVE_REGULATION_OF_TYPE_I_INTERFERON_PRODUCTION	45	41	8	0.516	0.11	0.487
GO_ATP_HYDROLYSIS_COUPLED_TRANSMEMBRANE_TRANSPORT	33	29	8	0.542	0.11	0.487
GO_LOW_DENSITY_LIPOPROTEIN_PARTICLE_REMODELING	14	8	1	0.717	0.11	0.487
GO_EXOCYTOSIS	899	762	151	0.362	0.11	0.487
GO_RESPONSE_TO_ETHER	12	9	2	0.701	0.11	0.487
GO_DNA_DEAMINATION	13	9	2	-0.702	0.11	0.487
GO_POSITIVE_REGULATION_OF_T_CELL_RECEPTOR_SIGNALING_PATHWAY	13	12	4	-0.664	0.11	0.487
GO_DUCTUS_ARTERIOSUS_CLOSURE	5	3	1	-0.852	0.11	0.487
GO_REGULATION_OF_SUBSTRATE_ADHESION_DEPENDENT_CELL_SPREADING	50	43	12	0.51	0.111	0.489
GO_MONOCARBOXYLIC_ACID_BIOSYNTHETIC_PROCESS	198	149	33	0.419	0.111	0.489
GO_RESPONSE_TO_FRUCTOSE	8	5	3	0.793	0.111	0.489
GO_OTIC_VESICLE_FORMATION	7	5	2	0.788	0.111	0.489
GO_MULTI_ORGANISM_MEMBRANE_FUSION	7	6	2	0.771	0.111	0.489
GO_PROTEIN_INSERTION_INTO_ER_MEMBRANE	7	7	6	-0.734	0.111	0.489
GO_PODOSOME_ASSEMBLY	19	18	6	-0.611	0.111	0.489
GO_CHROMOSOME_ORGANIZATION	1207	1006	420	0.357	0.112	0.491
GO_MITOCHONDRIAL_MEMBRANE_ORGANIZATION	133	107	35	-0.247	0.111	0.491
GO_POSITIVE_REGULATION_OF_CARDIAC_MUSCLE_CONTRACTION	13	8	3	0.721	0.112	0.491
GO_ENTERIC_NERVOUS_SYSTEM_DEVELOPMENT	13	13	4	0.652	0.112	0.491
GO_ESTABLISHMENT_OF_CENTROSOME_LOCALIZATION	7	6	1	0.762	0.112	0.491
GO_CHEMOKINE_SECRETION	19	14	4	0.634	0.112	0.491
GO_SUPRAMOLECULAR_FIBER_ORGANIZATION	659	573	72	0.368	0.112	0.491
GO_CERAMIDE_1_PHOSPHATE_TRANSPORT	7	4	2	0.835	0.112	0.491
GO_ORGANIC_ACID_TRANSPORT	328	260	67	0.394	0.113	0.493
GO_REGULATION_OF_HORMONE_BIOSYNTHETIC_PROCESS	27	25	6	-0.564	0.113	0.493
GO_POSITIVE_REGULATION_OF_LIPASE_ACTIVITY	71	53	10	0.496	0.113	0.493
GO_TRANSCYTOSIS	18	16	5	0.626	0.113	0.493
GO_PIGMENT_ACCUMULATION	12	12	2	0.658	0.113	0.493
GO_POSITIVE_REGULATION_OF_HUMORAL_IMMUNE_RESPONSE_MEDIATED_BY_CIRCULATING_IMMUNOGLOBULIN	5	5	2	-0.799	0.113	0.493
GO_NEGATIVE_REGULATION_OF_MITOCHONDRIAL_FUSION	6	5	3	-0.789	0.113	0.493
GO_OMEGA_HYDROXYLASE_P450_PATHWAY	9	6	2	0.761	0.113	0.493
GO_REGULATION_OF_CATION_CHANNEL_ACTIVITY	175	135	16	-0.273	0.113	0.495
GO_MATING	40	29	4	0.54	0.114	0.496
GO_NONRIBOSOMAL_PEPTIDE_BIOSYNTHETIC_PROCESS	19	17	5	0.614	0.114	0.496
GO_NEGATIVE_REGULATION_OF_CYTOSKELETON_ORGANIZATION	144	126	31	0.431	0.114	0.496
GO_ALCOHOL_BIOSYNTHETIC_PROCESS	175	138	54	0.425	0.114	0.496
GO_POSITIVE_REGULATION_OF_CARBOHYDRATE_METABOLIC_PROCESS	66	50	6	0.501	0.115	0.498
GO_NEGATIVE_REGULATION_OF_CATECHOLAMINE_SECRETION	15	11	1	0.676	0.115	0.498
GO_HEART_VALVE_DEVELOPMENT	56	49	14	0.505	0.115	0.498
GO_PURINE_CONTAINING_COMPOUND_METABOLIC_PROCESS	164	135	18	0.424	0.115	0.498
GO_POSITIVE_REGULATION_OF_ORGANIC_ACID_TRANSPORT	34	24	5	0.572	0.115	0.498
GO_REGULATION_OF_SYNAPSE_MATURATION	13	9	3	0.677	0.115	0.498
GO_COLLAGEN_CATABOLIC_PROCESS	47	33	5	0.536	0.115	0.498
GO_APPENDAGE_MORPHOGENESIS	147	114	24	0.431	0.115	0.498
GO_POSITIVE_REGULATION_OF_HYDROGEN_PEROXIDE_MEDIATED_PROGRAMMED_CELL_DEATH	5	3	1	-0.871	0.115	0.498
GO_POSITIVE_REGULATION_OF_HEMOPOIESIS	183	166	32	0.41	0.116	0.499
GO_WOUND_HEALING	556	442	68	0.377	0.116	0.499
GO_POSITIVE_REGULATION_OF_NEURAL_PRECURSOR_CELL_PROLIFERATION	53	42	11	0.501	0.116	0.499
GO_TETRAPYRROLE_METABOLIC_PROCESS	30	25	3	0.571	0.116	0.499
GO_REGULATION_OF_CHRONIC_INFLAMMATORY_RESPONSE	9	8	3	0.718	0.116	0.499
GO_DRUG_METABOLIC_PROCESS	342	271	50	0.392	0.116	0.499
GO_INTEGRIN_MEDIATED_SIGNALING_PATHWAY	99	91	19	-0.419	0.115	0.499
GO_SEQUESTERING_OF_EXTRACELLULAR_LIGAND_FROM_RECEPTOR	9	7	2	0.737	0.116	0.499
GO_CELLULAR_MACROMOLECULE_CATABOLIC_PROCESS	1148	965	273	0.241	0.115	0.499
GO_POSITIVE_REGULATION_OF_CYTOPLASMIC_TRANSLATION	10	7	2	-0.736	0.116	0.499
GO_METENCEPHALON_DEVELOPMENT	111	90	23	0.441	0.119	0.502
GO_POSITIVE_REGULATION_OF_EPITHELIAL_TO_MESENCHYMAL_TRANSITION	50	43	13	0.507	0.117	0.502
GO_REGULATION_OF_NEURONAL_SYNAPTIC_PLASTICITY	51	44	10	0.496	0.118	0.502
GO_CREATINE_METABOLIC_PROCESS	8	7	2	0.74	0.119	0.502
GO_PANCREAS_DEVELOPMENT	78	62	11	0.476	0.117	0.502
GO_B_CELL_MEDIATED_IMMUNITY	212	99	28	0.439	0.119	0.502
GO_EMBRYONIC_PLACENTA_DEVELOPMENT	88	74	20	0.467	0.119	0.502
GO_EATING_BEHAVIOR	33	23	4	0.575	0.117	0.502
GO_NEGATIVE_REGULATION_OF_ACTIN_FILAMENT_BUNDLE_ASSEMBLY	28	23	7	0.578	0.119	0.502
GO_POSITIVE_REGULATION_OF_EXTRACELLULAR_MATRIX_ORGANIZATION	21	20	8	0.595	0.117	0.502
GO_CELLULAR_RESPONSE_TO_CAMP	52	43	12	0.5	0.118	0.502
GO_MECHANORECEPTOR_DIFFERENTIATION	59	48	9	0.496	0.119	0.502
GO_CELL_AGING	116	86	24	0.448	0.119	0.502
GO_REGULATION_OF_CYSTEINE_TYPE_ENDOPEPTIDASE_ACTIVITY	231	195	43	0.407	0.119	0.502
GO_POSITIVE_REGULATION_OF_CELL_KILLING	66	56	14	0.478	0.118	0.502
GO_ANDROGEN_RECEPTOR_SIGNALING_PATHWAY	58	50	10	0.496	0.119	0.502
GO_POSITIVE_REGULATION_OF_ASTROCYTE_DIFFERENTIATION	17	14	7	0.647	0.118	0.502
GO_L_SERINE_BIOSYNTHETIC_PROCESS	7	7	5	0.737	0.117	0.502
GO_REGULATION_OF_ISOMERASE_ACTIVITY	9	9	4	0.702	0.119	0.502
GO_REGULATION_OF_LUNG_BLOOD_PRESSURE	6	4	3	0.835	0.119	0.502
GO_ENDOPLASMIC_RETICULUM_UNFOLDED_PROTEIN_RESPONSE	117	106	31	-0.226	0.118	0.502
GO_REGULATION_OF_MICROVILLUS_ASSEMBLY	6	5	2	0.784	0.119	0.502
GO_GENITALIA_MORPHOGENESIS	14	10	3	-0.693	0.119	0.502
GO_INTERFERON_BETA_SECRETION	5	5	2	0.789	0.117	0.502
GO_ACTOMYOSIN_CONTRACTILE_RING_ORGANIZATION	7	6	3	0.769	0.118	0.502
GO_POSITIVE_REGULATION_OF_INTERLEUKIN_12_BIOSYNTHETIC_PROCESS	5	4	2	0.813	0.119	0.502
GO_COAGULATION	342	272	42	0.392	0.118	0.502
GO_REGULATION_OF_CARDIOBLAST_DIFFERENTIATION	8	7	2	0.744	0.118	0.502
GO_SYNAPTIC_TRANSMISSION_GLYCINERGIC	7	5	1	0.768	0.119	0.502
GO_HISTONE_H3_K27_DEMETHYLATION	5	4	1	0.813	0.119	0.502
GO_RESPONSE_TO_ANESTHETIC	74	57	6	0.488	0.119	0.502
GO_SIGNAL_TRANSDUCTION_INVOLVED_IN_CELL_CYCLE_CHECKPOINT	74	67	23	0.471	0.119	0.502
GO_NEUROTRANSMITTER_RECEPTOR_TRANSPORT_POSTSYNAPTIC_ENDOSOME_TO_LYSOSOME	7	5	1	-0.792	0.118	0.502
GO_REGULATION_OF_NEURON_PROJECTION_ARBORIZATION	9	9	2	0.704	0.118	0.502
GO_REGULATION_OF_RELAXATION_OF_MUSCLE	12	8	2	0.715	0.117	0.502
GO_REGULATION_OF_WOUND_HEALING_SPREADING_OF_EPIDERMAL_CELLS	7	6	4	0.758	0.119	0.502
GO_POSITIVE_REGULATION_OF_LYASE_ACTIVITY	22	14	5	0.631	0.12	0.503
GO_CELL_CELL_ADHESION	827	709	96	0.362	0.12	0.503
GO_REGULATION_OF_LEUKOCYTE_CHEMOTAXIS	111	86	20	0.45	0.12	0.503
GO_DNA_REPLICATION_DEPENDENT_NUCLEOSOME_ORGANIZATION	32	20	11	0.585	0.12	0.503
GO_POSITIVE_REGULATION_OF_CELL_CELL_ADHESION	255	223	59	0.395	0.12	0.503
GO_NEURAL_PLATE_DEVELOPMENT	10	9	3	0.694	0.12	0.503
GO_TOLERANCE_INDUCTION_TO_SELF_ANTIGEN	5	4	1	0.833	0.12	0.503
GO_RIG_I_SIGNALING_PATHWAY	20	19	10	0.595	0.12	0.503
GO_POSTSYNAPSE_ORGANIZATION	163	145	23	0.422	0.12	0.503
GO_POSITIVE_REGULATION_OF_METANEPHROS_DEVELOPMENT	14	13	5	-0.645	0.121	0.506
GO_AMINO_SUGAR_METABOLIC_PROCESS	24	23	6	-0.579	0.121	0.506
GO_NEGATIVE_REGULATION_OF_VASCULATURE_DEVELOPMENT	194	99	23	0.437	0.121	0.506
GO_MEMBRANE_INVAGINATION	128	59	16	0.477	0.121	0.506
GO_CORPUS_CALLOSUM_DEVELOPMENT	16	14	3	0.636	0.121	0.506
GO_NEGATIVE_REGULATION_OF_MYELINATION	6	5	3	0.789	0.121	0.506
GO_ACTIVATION_OF_IMMUNE_RESPONSE	708	496	114	0.371	0.122	0.508
GO_RESPONSE_TO_FATTY_ACID	85	72	14	0.466	0.122	0.508
GO_POSITIVE_REGULATION_OF_DNA_RECOMBINATION	42	38	13	0.511	0.122	0.508
GO_SUBSTRATE_DEPENDENT_CELL_MIGRATION_CELL_EXTENSION	10	7	3	0.743	0.122	0.508
GO_REGULATION_OF_NK_T_CELL_PROLIFERATION	5	5	3	0.778	0.122	0.508
GO_NEGATIVE_REGULATION_OF_CARDIAC_MUSCLE_CONTRACTION	8	6	2	0.765	0.122	0.508
GO_POSITIVE_REGULATION_OF_MONOCYTE_CHEMOTACTIC_PROTEIN_1_PRODUCTION	10	7	3	0.742	0.122	0.508
GO_POSITIVE_REGULATION_OF_UNSATURATED_FATTY_ACID_BIOSYNTHETIC_PROCESS	6	4	3	-0.826	0.122	0.508
GO_REGULATION_OF_TOLERANCE_INDUCTION	17	16	6	0.611	0.123	0.509
GO_REGULATION_OF_REGULATED_SECRETORY_PATHWAY	159	136	24	0.421	0.123	0.509
GO_LIPID_LOCALIZATION	408	305	51	0.388	0.123	0.509
GO_AROMATIC_AMINO_ACID_TRANSPORT	9	7	4	0.73	0.123	0.509
GO_PROPRIOCEPTION	5	4	2	-0.829	0.123	0.509
GO_IRON_ION_TRANSMEMBRANE_TRANSPORT	17	14	6	0.639	0.123	0.509
GO_IMMUNOGLOBULIN_SECRETION	21	18	10	0.593	0.123	0.509
GO_POSITIVE_REGULATION_OF_RESPIRATORY_BURST	8	3	1	-0.855	0.123	0.509
GO_URETERIC_BUD_FORMATION	6	3	1	0.859	0.123	0.509
GO_NEPHRON_TUBULE_EPITHELIAL_CELL_DIFFERENTIATION	15	14	4	0.639	0.123	0.509
GO_NEUROTRANSMITTER_TRANSPORT	267	223	35	0.402	0.124	0.51
GO_REGULATION_OF_LEUKOCYTE_MIGRATION	187	147	33	0.417	0.124	0.51
GO_NEGATIVE_REGULATION_OF_AXON_GUIDANCE	28	27	5	0.549	0.124	0.51
GO_REGULATION_OF_CELLULAR_LOCALIZATION	886	764	142	0.361	0.124	0.51
GO_LYTIC_VACUOLE_ORGANIZATION	60	55	9	0.482	0.124	0.51
GO_BRAIN_MORPHOGENESIS	34	33	11	0.523	0.124	0.51
GO_PROTEIN_CATABOLIC_PROCESS_IN_THE_VACUOLE	15	13	7	0.646	0.124	0.51
GO_POSITIVE_REGULATION_OF_CHROMATIN_BINDING	13	12	6	0.671	0.124	0.51
GO_INTERLEUKIN_8_BIOSYNTHETIC_PROCESS	14	11	3	0.668	0.124	0.51
GO_PIGMENT_GRANULE_MATURATION	10	10	2	0.676	0.124	0.51
GO_POSITIVE_REGULATION_OF_ANION_TRANSMEMBRANE_TRANSPORT	8	7	3	0.737	0.124	0.51
GO_NEGATIVE_REGULATION_OF_PROTEIN_LOCALIZATION_TO_CELL_SURFACE	13	11	4	0.671	0.124	0.51
GO_POSITIVE_REGULATION_OF_CYTOKINE_PRODUCTION_INVOLVED_IN_IMMUNE_RESPONSE	53	50	12	0.49	0.125	0.511
GO_L_AMINO_ACID_TRANSPORT	66	55	18	0.483	0.125	0.511
GO_REGULATION_OF_SYSTEM_PROCESS	610	466	71	0.373	0.125	0.511
GO_MAMMARY_GLAND_DUCT_MORPHOGENESIS	33	29	6	0.537	0.125	0.511
GO_DIET_INDUCED_THERMOGENESIS	9	5	3	-0.785	0.125	0.511
GO_NEGATIVE_REGULATION_OF_FATTY_ACID_BETA_OXIDATION	5	4	1	0.827	0.125	0.511
GO_PRONEPHROS_DEVELOPMENT	8	7	2	0.738	0.125	0.511
GO_DEFINITIVE_ERYTHROCYTE_DIFFERENTIATION	5	4	1	-0.831	0.125	0.511
GO_CHAPERONE_MEDIATED_AUTOPHAGY	16	16	7	-0.627	0.125	0.511
GO_REGULATION_OF_PROTEIN_LOCALIZATION_TO_CHROMATIN	6	5	4	0.786	0.125	0.511
GO_NEURON_DEVELOPMENT	1096	932	182	0.356	0.126	0.513
GO_NEGATIVE_REGULATION_OF_PROTEIN_COMPLEX_ASSEMBLY	132	111	30	0.426	0.128	0.513
GO_NEGATIVE_REGULATION_OF_TRANSCRIPTION_REGULATORY_REGION_DNA_BINDING	20	17	10	0.603	0.127	0.513
GO_NEGATIVE_REGULATION_OF_INTRACELLULAR_ESTROGEN_RECEPTOR_SIGNALING_PATHWAY	13	11	7	0.664	0.128	0.513
GO_OLIGOSACCHARIDE_CATABOLIC_PROCESS	14	10	5	-0.695	0.126	0.513
GO_PH_REDUCTION	53	43	16	0.497	0.127	0.513
GO_POSITIVE_REGULATION_OF_CALCIUM_MEDIATED_SIGNALING	44	38	12	0.513	0.128	0.513
GO_RESPONSE_TO_CAMP	99	86	18	0.444	0.126	0.513
GO_POSITIVE_REGULATION_OF_MUSCLE_HYPERTROPHY	44	26	6	0.558	0.128	0.513
GO_POSITIVE_REGULATION_OF_T_CELL_CYTOKINE_PRODUCTION	18	16	8	0.609	0.127	0.513
GO_GLYCEROLIPID_BIOSYNTHETIC_PROCESS	222	190	56	0.404	0.126	0.513
GO_CAMERA_TYPE_EYE_PHOTORECEPTOR_CELL_DIFFERENTIATION	19	16	1	0.61	0.128	0.513
GO_PLASMA_MEMBRANE_FUSION	21	9	2	0.702	0.128	0.513
GO_REGULATION_OF_CELLULAR_RESPONSE_TO_STRESS	730	618	149	0.366	0.127	0.513
GO_MONOVALENT_INORGANIC_CATION_HOMEOSTASIS	154	135	23	0.426	0.127	0.513
GO_RAC_PROTEIN_SIGNAL_TRANSDUCTION	33	32	8	0.518	0.128	0.513
GO_BASEMENT_MEMBRANE_ORGANIZATION	21	20	4	0.584	0.128	0.513
GO_SOMITE_DEVELOPMENT	92	72	19	0.451	0.126	0.513
GO_TEMPERATURE_HOMEOSTASIS	173	153	27	0.419	0.128	0.513
GO_REGULATION_OF_SODIUM_ION_TRANSMEMBRANE_TRANSPORT	62	53	7	0.488	0.126	0.513
GO_REGULATION_OF_RNA_SPLICING	137	116	19	-0.241	0.126	0.513
GO_THORAX_AND_ANTERIOR_ABDOMEN_DETERMINATION	5	2	1	-0.893	0.127	0.513
GO_PROTEIN_KINASE_A_SIGNALING	31	20	4	0.58	0.127	0.513
GO_COMMON_MYELOID_PROGENITOR_CELL_PROLIFERATION	7	6	3	0.759	0.127	0.513
GO_REGULATION_OF_MDA_5_SIGNALING_PATHWAY	7	6	3	0.767	0.126	0.513
GO_NEGATIVE_REGULATION_OF_HELICASE_ACTIVITY	5	5	3	0.781	0.127	0.513
GO_REGULATION_OF_PENILE_ERECTION	7	5	2	0.796	0.128	0.513
GO_LUNG_SACCULE_DEVELOPMENT	7	5	2	-0.778	0.128	0.513
GO_INTERLEUKIN_35_MEDIATED_SIGNALING_PATHWAY	11	11	6	0.663	0.128	0.513
GO_INTERLEUKIN_4_SECRETION	6	6	2	0.749	0.128	0.513
GO_CARDIAC_MUSCLE_CELL_ACTION_POTENTIAL_INVOLVED_IN_CONTRACTION	56	44	8	0.505	0.126	0.513
GO_IMMUNOLOGICAL_MEMORY_FORMATION_PROCESS	9	8	6	0.706	0.128	0.513
GO_POSITIVE_REGULATION_OF_VASCULAR_SMOOTH_MUSCLE_CELL_DIFFERENTIATION	18	4	3	0.796	0.128	0.513
GO_NEGATIVE_REGULATION_OF_DENDRITIC_CELL_APOPTOTIC_PROCESS	7	6	3	-0.764	0.127	0.513
GO_NEGATIVE_REGULATION_OF_STRIATED_MUSCLE_CELL_DIFFERENTIATION	40	28	9	0.551	0.129	0.516
GO_POSITIVE_REGULATION_OF_CELLULAR_AMIDE_METABOLIC_PROCESS	145	113	21	-0.3	0.128	0.516
GO_REGULATION_OF_ENDOTHELIAL_CELL_MIGRATION	225	131	31	0.421	0.129	0.516
GO_NEGATIVE_REGULATION_OF_HUMORAL_IMMUNE_RESPONSE	12	9	4	0.692	0.129	0.516
GO_POSITIVE_REGULATION_OF_INTERLEUKIN_23_PRODUCTION	5	4	3	0.808	0.129	0.516
GO_POSITIVE_REGULATION_OF_PENILE_ERECTION	5	3	1	0.863	0.129	0.516
GO_CELLULAR_AMIDE_METABOLIC_PROCESS	1039	779	166	0.241	0.13	0.518
GO_NEGATIVE_REGULATION_OF_DNA_REPLICATION	40	34	15	0.522	0.13	0.518
GO_AXON_CHOICE_POINT_RECOGNITION	7	6	2	0.75	0.13	0.518
GO_CORTICOSTERONE_SECRETION	5	4	1	-0.817	0.13	0.518
GO_ZINC_ION_IMPORT_ACROSS_PLASMA_MEMBRANE	8	7	3	0.736	0.13	0.518
GO_POSITIVE_REGULATION_OF_CAMP_DEPENDENT_PROTEIN_KINASE_ACTIVITY	5	3	3	0.842	0.13	0.518
GO_REGULATION_OF_PROTEIN_BINDING	216	191	29	0.403	0.131	0.519
GO_CELLULAR_RESPONSE_TO_LIPID	607	497	121	0.372	0.131	0.519
GO_MEMBRANE_BIOGENESIS	38	31	5	0.527	0.131	0.519
GO_POSITIVE_REGULATION_OF_MITOTIC_CELL_CYCLE	166	135	47	0.421	0.131	0.519
GO_REGULATION_OF_EXTRINSIC_APOPTOTIC_SIGNALING_PATHWAY_VIA_DEATH_DOMAIN_RECEPTORS	58	43	10	0.5	0.131	0.519
GO_SIGNAL_TRANSDUCTION_IN_ABSENCE_OF_LIGAND	71	59	14	0.476	0.131	0.519
GO_REGULATION_OF_ISOTYPE_SWITCHING	36	33	12	0.528	0.131	0.519
GO_SPINDLE_ASSEMBLY	106	96	50	0.441	0.131	0.519
GO_DETECTION_OF_VIRUS	6	5	4	0.786	0.131	0.519
GO_CELL_MIGRATION_INVOLVED_IN_VASCULOGENESIS	5	2	2	0.893	0.131	0.519
GO_NEGATIVE_REGULATION_OF_ACTIVATED_T_CELL_PROLIFERATION	11	11	3	0.667	0.131	0.519
GO_REGULATION_OF_RESTING_MEMBRANE_POTENTIAL	8	6	2	-0.753	0.131	0.519
GO_MITOTIC_CYTOKINESIS	70	66	20	0.462	0.132	0.52
GO_REGULATION_OF_OSTEOBLAST_DIFFERENTIATION	122	93	15	-0.355	0.132	0.52
GO_REGULATION_OF_TISSUE_REMODELING	84	59	15	0.472	0.132	0.52
GO_RESPONSE_TO_STARVATION	187	151	40	0.413	0.132	0.52
GO_INNER_EAR_RECEPTOR_CELL_DEVELOPMENT	39	32	9	0.53	0.132	0.52
GO_FORMATION_OF_CYTOPLASMIC_TRANSLATION_INITIATION_COMPLEX	14	13	7	-0.637	0.132	0.52
GO_COPPER_ION_IMPORT	6	5	3	0.784	0.132	0.52
GO_PROTEIN_RETENTION_IN_GOLGI_APPARATUS	5	5	5	0.78	0.132	0.52
GO_ACROSOMAL_VESICLE_EXOCYTOSIS	5	5	2	-0.785	0.132	0.52
GO_MELANOSOME_ASSEMBLY	5	5	2	0.783	0.132	0.52
GO_PHOSPHATIDYLSERINE_ACYL_CHAIN_REMODELING	21	12	1	0.646	0.133	0.521
GO_HEPATOCYTE_APOPTOTIC_PROCESS	12	12	6	0.642	0.133	0.521
GO_CELLULAR_RESPONSE_TO_STARVATION	150	120	32	0.432	0.133	0.521
GO_REGULATION_OF_CELL_CYCLE_PROCESS	796	663	228	0.363	0.133	0.521
GO_GLUTAMATE_RECEPTOR_SIGNALING_PATHWAY	97	81	12	-0.379	0.133	0.521
GO_RETINA_DEVELOPMENT_IN_CAMERA_TYPE_EYE	142	123	24	0.428	0.133	0.521
GO_POLYSACCHARIDE_DIGESTION	6	4	1	-0.808	0.133	0.521
GO_RESPONSE_TO_NITROSATIVE_STRESS	10	8	6	0.706	0.133	0.521
GO_RESPONSE_TO_LIPOTEICHOIC_ACID	10	7	3	0.73	0.133	0.521
GO_NEGATIVE_REGULATION_OF_METANEPHROS_DEVELOPMENT	9	8	3	0.717	0.133	0.521
GO_SEMI_LUNAR_VALVE_DEVELOPMENT	36	34	10	0.525	0.133	0.521
GO_TRANSMISSION_OF_NERVE_IMPULSE	72	58	3	0.478	0.134	0.523
GO_ALPHA_BETA_T_CELL_ACTIVATION	135	121	30	0.423	0.134	0.523
GO_MAINTENANCE_OF_DNA_METHYLATION	6	6	5	0.733	0.134	0.523
GO_REGULATION_OF_SMAD_PROTEIN_SIGNAL_TRANSDUCTION	22	18	4	-0.601	0.134	0.523
GO_POSITIVE_REGULATION_OF_SENSORY_PERCEPTION_OF_PAIN	7	6	1	0.745	0.134	0.523
GO_REGULATION_OF_MALE_GONAD_DEVELOPMENT	9	8	2	0.713	0.134	0.523
GO_N_TERMINAL_PROTEIN_AMINO_ACID_ACETYLATION	17	14	8	0.618	0.136	0.524
GO_POSITIVE_REGULATION_OF_SYNAPTIC_TRANSMISSION_GLUTAMATERGIC	33	26	5	0.554	0.136	0.524
GO_PHENOL_CONTAINING_COMPOUND_BIOSYNTHETIC_PROCESS	44	34	7	0.525	0.136	0.524
GO_POSITIVE_REGULATION_OF_ENDOTHELIAL_CELL_DIFFERENTIATION	24	12	2	-0.653	0.135	0.524
GO_TRNA_METABOLIC_PROCESS	178	153	29	-0.239	0.135	0.524
GO_NEGATIVE_REGULATION_OF_INTERLEUKIN_6_PRODUCTION	42	36	9	0.521	0.136	0.524
GO_CILIUM_MOVEMENT	65	47	6	0.487	0.135	0.524
GO_REGULATION_OF_BONE_REMODELING	44	37	8	0.517	0.136	0.524
GO_HISTONE_UBIQUITINATION	45	39	19	0.503	0.135	0.524
GO_GAMETE_GENERATION	690	519	107	0.368	0.136	0.524
GO_REGULATION_OF_DNA_TEMPLATED_TRANSCRIPTION_IN_RESPONSE_TO_STRESS	125	106	15	-0.229	0.134	0.524
GO_PROTEIN_TETRAMERIZATION	161	133	19	-0.235	0.135	0.524
GO_ENDONUCLEOLYTIC_CLEAVAGE_INVOLVED_IN_RRNA_PROCESSING	11	10	6	-0.667	0.135	0.524
GO_REGULATION_OF_THYROID_HORMONE_MEDIATED_SIGNALING_PATHWAY	5	4	2	0.807	0.136	0.524
GO_VOLUNTARY_SKELETAL_MUSCLE_CONTRACTION	5	4	1	0.797	0.135	0.524
GO_ARGININE_BIOSYNTHETIC_PROCESS	5	5	3	0.775	0.135	0.524
GO_C4_DICARBOXYLATE_TRANSPORT	22	21	6	0.576	0.136	0.524
GO_NEGATIVE_REGULATION_OF_SIGNALING	1394	1116	244	0.349	0.136	0.524
GO_REGULATION_OF_BONE_MINERALIZATION	71	56	13	0.468	0.136	0.524
GO_TRANSPOSITION_RNA_MEDIATED	5	5	3	0.78	0.136	0.524
GO_COLLAGEN_BIOSYNTHETIC_PROCESS	52	35	10	0.515	0.136	0.524
GO_ACTIN_FILAMENT_NETWORK_FORMATION	8	7	2	0.739	0.136	0.524
GO_PEPTIDYL_SERINE_DEPHOSPHORYLATION	18	15	8	0.61	0.135	0.524
GO_POSITIVE_REGULATION_OF_RESPONSE_TO_REACTIVE_OXYGEN_SPECIES	10	7	4	-0.726	0.136	0.524
GO_REGULATION_OF_BASEMENT_MEMBRANE_ASSEMBLY_INVOLVED_IN_EMBRYONIC_BODY_MORPHOGENESIS	5	5	3	0.78	0.135	0.524
GO_NEURON_PROJECTION_EXTENSION_INVOLVED_IN_NEURON_PROJECTION_GUIDANCE	37	36	6	0.511	0.137	0.525
GO_INORGANIC_ANION_TRANSPORT	168	139	42	0.418	0.137	0.525
GO_ADHERENS_JUNCTION_ASSEMBLY	89	82	26	0.448	0.137	0.525
GO_NEGATIVE_REGULATION_OF_EPIDERMIS_DEVELOPMENT	17	13	5	0.633	0.137	0.525
GO_SOMITE_SPECIFICATION	5	4	1	0.811	0.137	0.525
GO_CARDIAC_MUSCLE_CELL_MYOBLAST_DIFFERENTIATION	11	8	3	0.703	0.137	0.525
GO_METANEPHRIC_NEPHRON_EPITHELIUM_DEVELOPMENT	23	18	4	0.573	0.137	0.525
GO_INTERLEUKIN_8_SECRETION	28	24	5	0.554	0.137	0.525
GO_REGULATION_OF_RELAXATION_OF_CARDIAC_MUSCLE	6	5	2	0.776	0.137	0.525
GO_SECONDARY_ALCOHOL_METABOLIC_PROCESS	85	73	13	0.449	0.137	0.525
GO_REGULATION_OF_CELLULAR_RESPONSE_TO_MACROPHAGE_COLONY_STIMULATING_FACTOR_STIMULUS	5	4	2	0.815	0.137	0.525
GO_REGULATION_OF_MEIOTIC_NUCLEAR_DIVISION	30	26	7	0.545	0.138	0.526
GO_HORMONE_TRANSPORT	319	256	49	0.391	0.138	0.526
GO_ADAPTIVE_IMMUNE_RESPONSE_BASED_ON_SOMATIC_RECOMBINATION_OF_IMMUNE_RECEPTORS_BUILT_FROM_IMMUNOGLOBULIN_SUPERFAMILY_DOMAINS	351	223	50	0.394	0.138	0.526
GO_AEROBIC_RESPIRATION	88	69	21	-0.444	0.137	0.526
GO_NEGATIVE_REGULATION_OF_NEUROTRANSMITTER_TRANSPORT	23	20	6	0.582	0.138	0.526
GO_POSITIVE_REGULATION_OF_HUMORAL_IMMUNE_RESPONSE	18	12	4	-0.64	0.138	0.526
GO_MALE_MATING_BEHAVIOR	8	7	4	0.733	0.138	0.526
GO_CELLULAR_RESPONSE_TO_XENOBIOTIC_STIMULUS	169	131	30	0.414	0.138	0.526
GO_REGULATION_OF_RESPONSE_TO_DRUG	101	66	10	0.466	0.138	0.526
GO_REGULATION_OF_SKELETAL_MUSCLE_CELL_DIFFERENTIATION	21	14	3	0.615	0.139	0.527
GO_MATURATION_OF_SSU_RRNA	45	39	11	-0.493	0.139	0.527
GO_REGULATION_OF_SMOOTH_MUSCLE_CONTRACTION	65	49	7	0.496	0.139	0.527
GO_MOLTING_CYCLE	112	80	8	-0.274	0.138	0.527
GO_REGULATION_OF_PEPTIDYL_THREONINE_PHOSPHORYLATION	46	38	8	0.5	0.139	0.527
GO_NEGATIVE_REGULATION_OF_TUMOR_NECROSIS_FACTOR_SUPERFAMILY_CYTOKINE_PRODUCTION	59	47	11	0.488	0.139	0.527
GO_PROTEASOMAL_UBIQUITIN_INDEPENDENT_PROTEIN_CATABOLIC_PROCESS	23	21	8	0.562	0.139	0.527
GO_TYPE_2_IMMUNE_RESPONSE	36	33	9	0.518	0.139	0.527
GO_PENILE_ERECTION	10	6	2	0.76	0.139	0.527
GO_REGULATION_OF_PROTEIN_HETERODIMERIZATION_ACTIVITY	8	7	3	-0.722	0.139	0.527
GO_CD4_POSITIVE_ALPHA_BETA_T_CELL_ACTIVATION	87	79	36	0.45	0.14	0.529
GO_MAINTENANCE_OF_LOCATION_IN_CELL	95	84	24	0.442	0.14	0.529
GO_ENDOCRINE_PANCREAS_DEVELOPMENT	45	38	9	0.505	0.14	0.529
GO_INTRINSIC_APOPTOTIC_SIGNALING_PATHWAY_IN_RESPONSE_TO_ENDOPLASMIC_RETICULUM_STRESS	61	55	24	0.47	0.14	0.529
GO_PRO_B_CELL_DIFFERENTIATION	11	11	5	0.661	0.14	0.529
GO_PERISTALSIS	10	5	1	-0.775	0.14	0.529
GO_REGULATION_OF_INTERLEUKIN_1_BIOSYNTHETIC_PROCESS	5	5	2	-0.771	0.14	0.529
GO_MULTICELLULAR_ORGANISM_AGING	34	28	8	0.542	0.141	0.53
GO_NEGATIVE_REGULATION_OF_KIDNEY_DEVELOPMENT	17	12	3	0.662	0.141	0.53
GO_POSITIVE_REGULATION_OF_ENDOTHELIAL_CELL_MIGRATION	124	84	21	0.446	0.141	0.53
GO_NEPHRON_EPITHELIUM_DEVELOPMENT	109	87	17	0.442	0.141	0.53
GO_EXTRINSIC_APOPTOTIC_SIGNALING_PATHWAY_VIA_DEATH_DOMAIN_RECEPTORS	84	66	13	0.458	0.141	0.53
GO_MONOVALENT_INORGANIC_ANION_HOMEOSTASIS	26	21	3	0.564	0.141	0.53
GO_MULTICELLULAR_ORGANISMAL_HOMEOSTASIS	477	391	65	0.38	0.141	0.53
GO_ADULT_HEART_DEVELOPMENT	14	8	1	0.697	0.141	0.53
GO_NEGATIVE_REGULATION_OF_TRANSCRIPTION_BY_RNA_POLYMERASE_II	820	679	121	0.361	0.141	0.53
GO_B_CELL_APOPTOTIC_PROCESS	24	20	10	0.583	0.141	0.53
GO_GALACTOSE_CATABOLIC_PROCESS_VIA_UDP_GALACTOSE	5	5	3	-0.783	0.141	0.53
GO_ADULT_LOCOMOTORY_BEHAVIOR	77	61	6	-0.354	0.141	0.531
GO_RESPONSE_TO_METHYLMERCURY	6	5	3	0.77	0.142	0.531
GO_SISTER_CHROMATID_SEGREGATION	189	165	83	0.408	0.142	0.531
GO_SPERM_AXONEME_ASSEMBLY	12	8	4	-0.697	0.142	0.531
GO_SKELETAL_MYOFIBRIL_ASSEMBLY	16	14	2	0.624	0.142	0.531
GO_VENOUS_BLOOD_VESSEL_MORPHOGENESIS	9	9	4	0.692	0.142	0.531
GO_RESPONSE_TO_DOPAMINE	15	13	6	0.646	0.142	0.531
GO_RESPIRATORY_ELECTRON_TRANSPORT_CHAIN	115	82	29	-0.358	0.142	0.532
GO_NEGATIVE_REGULATION_OF_NEURON_DIFFERENTIATION	222	186	29	0.401	0.143	0.533
GO_MALE_GAMETE_GENERATION	557	410	83	0.372	0.143	0.533
GO_REGULATION_OF_REMOVAL_OF_SUPEROXIDE_RADICALS	12	9	2	0.689	0.143	0.533
GO_POSITIVE_REGULATION_OF_NEUROLOGICAL_SYSTEM_PROCESS	58	49	7	0.474	0.143	0.533
GO_REGULATION_OF_DEFENSE_RESPONSE_TO_VIRUS_BY_HOST	37	33	8	0.518	0.143	0.533
GO_NEGATIVE_REGULATION_OF_STRIATED_MUSCLE_CONTRACTION	10	8	2	0.702	0.143	0.533
GO_ACTIN_POLYMERIZATION_DEPENDENT_CELL_MOTILITY	6	6	1	0.743	0.143	0.533
GO_MEMBRANE_REPOLARIZATION_DURING_ACTION_POTENTIAL	31	19	2	0.589	0.143	0.533
GO_REGULATION_OF_EPIDERMAL_GROWTH_FACTOR_ACTIVATED_RECEPTOR_ACTIVITY	27	23	6	-0.559	0.144	0.534
GO_POSITIVE_REGULATION_OF_LIPID_TRANSPORT	61	44	8	0.501	0.144	0.534
GO_DETECTION_OF_TEMPERATURE_STIMULUS	19	16	1	0.617	0.144	0.534
GO_EAR_DEVELOPMENT	215	168	30	0.408	0.144	0.534
GO_CELL_AGGREGATION	21	14	3	0.624	0.144	0.534
GO_ANION_HOMEOSTASIS	57	48	5	0.481	0.144	0.534
GO_NEUROMUSCULAR_PROCESS	106	86	8	-0.33	0.144	0.534
GO_RUFFLE_ORGANIZATION	53	49	12	0.472	0.144	0.534
GO_MITOTIC_SISTER_CHROMATID_COHESION	23	19	13	0.576	0.144	0.534
GO_POSITIVE_REGULATION_OF_SUPEROXIDE_ANION_GENERATION	17	13	7	0.641	0.144	0.534
GO_IMMATURE_T_CELL_PROLIFERATION_IN_THYMUS	7	6	1	-0.745	0.144	0.534
GO_PARATHYROID_GLAND_DEVELOPMENT	7	6	3	0.723	0.144	0.534
GO_REGULATION_OF_NEUROTRANSMITTER_RECEPTOR_ACTIVITY	70	59	11	-0.433	0.144	0.535
GO_POSITIVE_REGULATION_OF_TRANSPORT	955	793	134	0.358	0.145	0.536
GO_REGULATION_OF_SISTER_CHROMATID_COHESION	22	18	12	0.571	0.145	0.536
GO_CELLULAR_RESPONSE_TO_ABIOTIC_STIMULUS	322	282	96	0.389	0.145	0.536
GO_POSITIVE_REGULATION_OF_CYSTEINE_TYPE_ENDOPEPTIDASE_ACTIVITY_INVOLVED_IN_APOPTOTIC_SIGNALING_PATHWAY	11	10	5	0.676	0.146	0.538
GO_REGULATION_OF_ACTIVIN_RECEPTOR_SIGNALING_PATHWAY	24	19	1	-0.565	0.146	0.538
GO_POSITIVE_REGULATION_OF_NECROTIC_CELL_DEATH	14	4	3	-0.805	0.146	0.538
GO_DETOXIFICATION_OF_NITROGEN_COMPOUND	5	4	3	0.796	0.146	0.538
GO_POSITIVE_REGULATION_OF_DNA_DAMAGE_RESPONSE_SIGNAL_TRANSDUCTION_BY_P53_CLASS_MEDIATOR	14	14	6	0.603	0.147	0.539
GO_LYMPHOCYTE_COSTIMULATION	56	52	18	0.473	0.147	0.539
GO_ANTIGEN_PROCESSING_AND_PRESENTATION_VIA_MHC_CLASS_IB	16	12	6	-0.636	0.147	0.539
GO_REGULATION_OF_DNA_TEMPLATED_TRANSCRIPTION_INITIATION	37	34	2	0.503	0.147	0.539
GO_REGULATION_OF_LYMPHOCYTE_CHEMOTAXIS	26	18	7	0.583	0.147	0.539
GO_POSITIVE_REGULATION_OF_LYMPHOCYTE_DIFFERENTIATION	93	86	18	0.432	0.147	0.539
GO_PROTEIN_K48_LINKED_UBIQUITINATION	55	49	26	0.476	0.147	0.539
GO_HOMOPHILIC_CELL_ADHESION_VIA_PLASMA_MEMBRANE_ADHESION_MOLECULES	168	142	11	0.41	0.147	0.539
[truncated: 5,351 more rows]

## Sheet: GO MF
Gene set name	Set size	Set genes in ranking	Top hits genes	Enrichment score	emp. P-value	Q-value		(MSigDB)
GO_ACTIN_BINDING	422	370	66	0.467	0.001	0.082
GO_ATP_GATED_ION_CHANNEL_ACTIVITY	8	7	3	0.942	0.001	0.082
GO_AXON_GUIDANCE_RECEPTOR_ACTIVITY	9	8	2	0.98	0.001	0.082
GO_DNA_BINDING_TRANSCRIPTION_FACTOR_ACTIVITY	1701	1341	474	0.392	0.001	0.082
GO_EXCITATORY_EXTRACELLULAR_LIGAND_GATED_ION_CHANNEL_ACTIVITY	31	27	4	0.751	0.001	0.082
GO_EXTRACELLULAR_MATRIX_STRUCTURAL_CONSTITUENT	162	130	18	0.563	0.001	0.082
GO_GLYCINE_BINDING	15	14	2	-0.827	0.001	0.082
GO_LAMININ_1_BINDING	6	4	1	0.968	0.001	0.082
GO_MOLECULAR_TRANSDUCER_ACTIVITY	1544	894	138	0.439	0.001	0.082
GO_NEUREXIN_FAMILY_PROTEIN_BINDING	13	12	3	0.89	0.001	0.082
GO_NUCLEOTIDE_RECEPTOR_ACTIVITY	21	15	5	0.833	0.001	0.082
GO_PATTERN_RECOGNITION_RECEPTOR_ACTIVITY	21	17	5	0.811	0.001	0.082
GO_PROTEIN_DIMERIZATION_ACTIVITY	1325	1078	225	0.405	0.001	0.082
GO_PROTEIN_HOMODIMERIZATION_ACTIVITY	849	720	138	0.413	0.001	0.082
GO_PURINERGIC_RECEPTOR_ACTIVITY	25	19	7	0.8	0.001	0.082
GO_SPHINGOLIPID_BINDING	22	16	7	0.82	0.001	0.082
GO_STRUCTURAL_CONSTITUENT_OF_RIBOSOME	185	126	75	-0.688	0.001	0.082
GO_TRANSMEMBRANE_RECEPTOR_PROTEIN_TYROSINE_KINASE_ACTIVITY	62	55	5	0.633	0.001	0.082
GO_TRANSMEMBRANE_SIGNALING_RECEPTOR_ACTIVITY	1277	658	102	0.479	0.001	0.082
GO_VINCULIN_BINDING	10	9	6	0.869	0.001	0.082
GO_DOUBLE_STRANDED_DNA_BINDING	957	776	166	0.409	0.002	0.137
GO_DOUBLE_STRANDED_RNA_BINDING	74	66	21	0.61	0.002	0.137
GO_OXIDOREDUCTASE_ACTIVITY_ACTING_ON_PEROXIDE_AS_ACCEPTOR	56	44	8	0.658	0.002	0.137
GO_POTASSIUM_TRANSPORTING_ATPASE_ACTIVITY	11	11	2	0.833	0.002	0.137
GO_CILIARY_NEUROTROPHIC_FACTOR_RECEPTOR_BINDING	5	5	2	0.923	0.003	0.176
GO_ION_CHANNEL_BINDING	124	99	14	0.557	0.003	0.176
GO_METALLOEXOPEPTIDASE_ACTIVITY	61	50	12	0.643	0.003	0.176
GO_MODIFIED_AMINO_ACID_BINDING	89	69	19	0.592	0.003	0.176
GO_CERAMIDE_BINDING	14	10	5	0.848	0.004	0.219
GO_DEMETHYLASE_ACTIVITY	37	33	10	0.68	0.004	0.219
GO_ACETYLCHOLINE_RECEPTOR_INHIBITOR_ACTIVITY	6	4	1	0.944	0.005	0.228
GO_CALCIUM_DEPENDENT_CYSTEINE_TYPE_ENDOPEPTIDASE_ACTIVITY	17	12	7	-0.79	0.005	0.228
GO_IDENTICAL_PROTEIN_BINDING	1711	1455	284	0.372	0.005	0.228
GO_MUSCLE_ALPHA_ACTININ_BINDING	16	14	2	0.796	0.005	0.228
GO_SERINE_TYPE_ENDOPEPTIDASE_INHIBITOR_ACTIVITY	93	65	11	0.589	0.005	0.228
GO_WNT_ACTIVATED_RECEPTOR_ACTIVITY	17	13	5	0.795	0.005	0.228
GO_MECHANOSENSITIVE_ION_CHANNEL_ACTIVITY	15	13	1	-0.811	0.006	0.259
GO_PROXIMAL_PROMOTER_SEQUENCE_SPECIFIC_DNA_BINDING	543	438	81	0.425	0.006	0.259
GO_ALPHA_N_ACETYLNEURAMINATE_ALPHA_2_8_SIALYLTRANSFERASE_ACTIVITY	5	4	2	0.929	0.007	0.274
GO_GLUTATHIONE_TRANSFERASE_ACTIVITY	27	18	12	0.737	0.007	0.274
GO_HISTONE_DEMETHYLASE_ACTIVITY	27	26	4	0.69	0.007	0.274
GO_RECEPTOR_INHIBITOR_ACTIVITY	41	25	3	0.692	0.007	0.274
GO_ACTIN_FILAMENT_BINDING	190	168	37	0.476	0.008	0.286
GO_CALMODULIN_BINDING	198	176	43	0.478	0.008	0.286
GO_FIBROBLAST_GROWTH_FACTOR_ACTIVATED_RECEPTOR_ACTIVITY	5	5	2	0.918	0.008	0.286
GO_SODIUM_INDEPENDENT_ORGANIC_ANION_TRANSMEMBRANE_TRANSPORTER_ACTIVITY	16	8	3	0.84	0.008	0.286
GO_AT_DNA_BINDING	10	7	2	-0.864	0.01	0.288
GO_BMP_BINDING	11	8	2	0.84	0.009	0.288
GO_COMPLEMENT_BINDING	20	16	4	0.745	0.01	0.288
GO_CORECEPTOR_ACTIVITY_INVOLVED_IN_WNT_SIGNALING_PATHWAY_PLANAR_CELL_POLARITY_PATHWAY	6	5	2	0.897	0.009	0.288
GO_GLYCOSAMINOGLYCAN_BINDING	222	150	21	0.487	0.01	0.288
GO_G_PROTEIN_COUPLED_RECEPTOR_ACTIVITY	866	324	37	0.435	0.009	0.288
GO_HEPARIN_BINDING	163	115	11	0.518	0.01	0.288
GO_MHC_CLASS_II_PROTEIN_BINDING	6	5	2	0.902	0.01	0.288
GO_OXYGEN_CARRIER_ACTIVITY	14	6	1	0.907	0.01	0.288
GO_OXYSTEROL_BINDING	5	3	1	-0.963	0.01	0.288
GO_SULFUR_COMPOUND_BINDING	242	180	27	0.487	0.009	0.288
GO_CORECEPTOR_ACTIVITY_INVOLVED_IN_WNT_SIGNALING_PATHWAY	9	8	4	0.831	0.011	0.301
GO_NADPLUS_ADP_RIBOSYLTRANSFERASE_ACTIVITY	22	19	10	0.71	0.011	0.301
GO_TRANSFERASE_ACTIVITY_TRANSFERRING_ALKYL_OR_ARYL_OTHER_THAN_METHYL_GROUPS	58	48	21	0.602	0.011	0.301
GO_WNT_PROTEIN_BINDING	37	29	6	0.647	0.012	0.323
GO_PROTEIN_LYSINE_6_OXIDASE_ACTIVITY	5	5	1	-0.905	0.013	0.334
GO_SEQUENCE_SPECIFIC_DOUBLE_STRANDED_DNA_BINDING	865	696	130	0.394	0.013	0.334
GO_STEROID_HYDROXYLASE_ACTIVITY	35	26	4	0.674	0.013	0.334
GO_METALLOAMINOPEPTIDASE_ACTIVITY	22	18	6	0.721	0.014	0.348
GO_MHC_PROTEIN_BINDING	39	27	4	0.653	0.014	0.348
GO_SPECTRIN_BINDING	28	26	5	0.651	0.015	0.368
GO_BETA_1_3_GALACTOSYLTRANSFERASE_ACTIVITY	9	6	2	0.861	0.016	0.376
GO_NEUROLIGIN_FAMILY_PROTEIN_BINDING	5	4	1	0.911	0.016	0.376
GO_OXIDOREDUCTASE_ACTIVITY_ACTING_ON_THE_CH_NH2_GROUP_OF_DONORS_OXYGEN_AS_ACCEPTOR	16	11	2	-0.797	0.016	0.376
GO_PHOSPHATIDYLINOSITOL_3_4_5_TRISPHOSPHATE_BINDING	39	34	13	0.614	0.017	0.393
GO_AMINOPEPTIDASE_ACTIVITY	46	39	12	0.61	0.018	0.394
GO_ANION_CHANNEL_ACTIVITY	88	66	25	0.553	0.018	0.394
GO_COENZYME_TRANSMEMBRANE_TRANSPORTER_ACTIVITY	6	6	3	-0.859	0.018	0.394
GO_PHOSPHATIDATE_PHOSPHATASE_ACTIVITY	13	3	2	0.95	0.018	0.394
GO_HELICASE_ACTIVITY	149	142	40	0.482	0.019	0.405
GO_INSULIN_LIKE_GROWTH_FACTOR_BINDING	28	22	4	0.672	0.019	0.405
GO_G_PROTEIN_COUPLED_CHEMOATTRACTANT_RECEPTOR_ACTIVITY	26	16	4	0.709	0.02	0.406
GO_PHOSPHATIDYLSERINE_BINDING	58	45	11	0.586	0.02	0.406
GO_PROTEIN_GLUTAMINE_GAMMA_GLUTAMYLTRANSFERASE_ACTIVITY	9	7	1	0.845	0.02	0.406
GO_UDP_GALACTOSE_BETA_N_ACETYLGLUCOSAMINE_BETA_1_3_GALACTOSYLTRANSFERASE_ACTIVITY	6	4	1	0.926	0.02	0.406
GO_BILE_ACID_TRANSMEMBRANE_TRANSPORTER_ACTIVITY	16	10	2	0.792	0.021	0.411
GO_CERAMIDE_TRANSPORTER_ACTIVITY	9	6	3	0.86	0.021	0.411
GO_DNA_BINDING_TRANSCRIPTION_REPRESSOR_ACTIVITY_RNA_POLYMERASE_II_SPECIFIC	231	191	49	0.463	0.021	0.411
GO_COMPLEMENT_RECEPTOR_ACTIVITY	5	4	2	0.911	0.024	0.443
GO_C_X_C_CHEMOKINE_RECEPTOR_ACTIVITY	8	4	2	0.91	0.023	0.443
GO_INTERLEUKIN_17_RECEPTOR_ACTIVITY	8	8	4	0.824	0.024	0.443
GO_SODIUM_ION_BINDING	8	7	1	0.828	0.024	0.443
GO_TRANSMEMBRANE_RECEPTOR_PROTEIN_KINASE_ACTIVITY	79	69	15	0.536	0.024	0.443
GO_ATPASE_ACTIVITY_COUPLED_TO_TRANSMEMBRANE_MOVEMENT_OF_IONS_PHOSPHORYLATIVE_MECHANISM	33	31	2	0.604	0.025	0.451
GO_MYOSIN_HEAVY_CHAIN_BINDING	12	11	4	-0.76	0.025	0.451
GO_POTASSIUM_ION_BINDING	11	10	2	0.78	0.026	0.459
GO_TRANSLATION_ELONGATION_FACTOR_ACTIVITY	20	18	10	-0.696	0.026	0.459
GO_CHOLINE_TRANSMEMBRANE_TRANSPORTER_ACTIVITY	5	4	2	0.909	0.027	0.462
GO_OXIDOREDUCTASE_ACTIVITY_ACTING_ON_THE_ALDEHYDE_OR_OXO_GROUP_OF_DONORS_DISULFIDE_AS_ACCEPTOR	9	9	2	-0.788	0.027	0.462
GO_RECEPTOR_SERINE_THREONINE_KINASE_BINDING	23	10	2	-0.761	0.027	0.462
GO_CADHERIN_BINDING	324	298	61	-0.249	0.027	0.466
GO_CARBONYL_REDUCTASE_NADPH_ACTIVITY	5	5	5	-0.861	0.03	0.47
GO_GLUCURONOSYLTRANSFERASE_ACTIVITY	32	23	4	-0.635	0.029	0.47
GO_GROWTH_FACTOR_BINDING	137	119	20	0.477	0.029	0.47
GO_PHOSPHATIDYLINOSITOL_PHOSPHATE_BINDING	156	135	37	0.465	0.03	0.47
GO_RNA_STEM_LOOP_BINDING	17	16	3	0.695	0.03	0.47
GO_STAT_FAMILY_PROTEIN_BINDING	7	6	2	0.853	0.028	0.47
GO_STRUCTURAL_CONSTITUENT_OF_SYNAPSE	16	15	3	0.712	0.03	0.47
GO_THROMBIN_ACTIVATED_RECEPTOR_ACTIVITY	5	4	1	-0.907	0.029	0.47
GO_PROTEIN_ADP_RIBOSYLASE_ACTIVITY	15	15	9	0.708	0.031	0.476
GO_VASCULAR_ENDOTHELIAL_GROWTH_FACTOR_BINDING	7	7	2	0.823	0.031	0.476
GO_CYTOKINE_ACTIVITY	219	146	30	0.459	0.032	0.487
GO_EXTRACELLULAR_LIGAND_GATED_ION_CHANNEL_ACTIVITY	75	58	4	0.549	0.033	0.493
GO_REGULATORY_REGION_NUCLEIC_ACID_BINDING	940	765	138	0.377	0.033	0.493
GO_GALACTOSYLTRANSFERASE_ACTIVITY	36	27	6	0.624	0.034	0.503
GO_PROTEIN_KINASE_A_BINDING	49	43	14	0.566	0.035	0.509
GO_VASCULAR_ENDOTHELIAL_GROWTH_FACTOR_ACTIVATED_RECEPTOR_ACTIVITY	7	7	1	0.812	0.035	0.509
GO_ALCOHOL_DEHYDROGENASE_NAD_ACTIVITY	9	7	3	0.817	0.036	0.514
GO_AP_1_ADAPTOR_COMPLEX_BINDING	5	5	4	0.872	0.036	0.514
GO_CALCIUM_ACTIVATED_POTASSIUM_CHANNEL_ACTIVITY	15	10	2	-0.766	0.037	0.52
GO_GROWTH_FACTOR_RECEPTOR_BINDING	134	97	29	0.493	0.037	0.52
GO_CHLORIDE_CHANNEL_ACTIVITY	74	55	19	0.537	0.039	0.521
GO_CYTOKINE_BINDING	127	102	27	0.484	0.039	0.521
GO_PHOSPHATIDYLINOSITOL_4_5_BISPHOSPHATE_BINDING	72	57	6	0.525	0.039	0.521
GO_POLYSACCHARIDE_BINDING	22	17	2	0.687	0.039	0.521
GO_SEQUENCE_SPECIFIC_DNA_BINDING	1120	875	153	0.373	0.039	0.521
GO_TETRAPYRROLE_BINDING	143	103	11	0.489	0.038	0.521
GO_KINASE_BINDING	725	668	165	0.38	0.04	0.526
GO_PROTEIN_LIPID_COMPLEX_BINDING	36	20	7	0.651	0.04	0.526
GO_DELTA_CATENIN_BINDING	7	7	1	0.806	0.041	0.535
GO_PATCHED_BINDING	7	6	2	0.834	0.042	0.539
GO_TOXIC_SUBSTANCE_BINDING	11	9	2	0.77	0.042	0.539
GO_ADENYLATE_CYCLASE_ACTIVITY	10	10	1	0.753	0.044	0.548
GO_ALPHA_ACTININ_BINDING	31	28	5	0.592	0.043	0.548
GO_CCR5_CHEMOKINE_RECEPTOR_BINDING	7	6	4	0.805	0.045	0.548
GO_COBALAMIN_BINDING	10	8	2	0.773	0.046	0.548
GO_EXTRACELLULAR_MATRIX_CONSTITUENT_CONFERRING_ELASTICITY	9	8	3	0.791	0.044	0.548
GO_FOUR_WAY_JUNCTION_DNA_BINDING	16	14	7	0.682	0.049	0.548
GO_GAP_JUNCTION_CHANNEL_ACTIVITY	14	12	2	0.705	0.046	0.548
GO_GTP_RHO_BINDING	19	17	10	0.659	0.047	0.548
GO_INTRACELLULAR_CALCIUM_ACTIVATED_CHLORIDE_CHANNEL_ACTIVITY	16	13	3	0.723	0.046	0.548
GO_LYSOPHOSPHATIDIC_ACID_BINDING	5	4	1	0.881	0.049	0.548
GO_MICROFILAMENT_MOTOR_ACTIVITY	22	18	3	0.662	0.044	0.548
GO_MUTLALPHA_COMPLEX_BINDING	6	6	4	0.826	0.049	0.548
GO_PEPTIDE_RECEPTOR_ACTIVITY	152	92	12	0.487	0.048	0.548
GO_PROTEIN_SERINE_THREONINE_KINASE_ACTIVATOR_ACTIVITY	29	28	7	0.601	0.047	0.548
GO_SCAVENGER_RECEPTOR_ACTIVITY	51	41	4	0.578	0.048	0.548
GO_SODIUM_CHANNEL_REGULATOR_ACTIVITY	35	32	4	0.584	0.048	0.548
GO_SPHINGOLIPID_TRANSPORTER_ACTIVITY	12	8	3	0.771	0.048	0.548
GO_VASOPRESSIN_RECEPTOR_ACTIVITY	7	5	1	0.85	0.048	0.548
GO_ZINC_ION_BINDING	809	672	145	0.384	0.047	0.548
GO_IGG_BINDING	11	5	3	0.845	0.051	0.563
GO_PHOSPHATIDYLINOSITOL_BINDING	244	214	62	0.425	0.051	0.563
GO_COMPLEMENT_COMPONENT_C3B_BINDING	5	5	3	0.851	0.053	0.577
GO_PYRUVATE_TRANSMEMBRANE_TRANSPORTER_ACTIVITY	5	4	4	0.866	0.053	0.577
GO_BIOACTIVE_LIPID_RECEPTOR_ACTIVITY	14	12	2	0.708	0.055	0.586
GO_COLLAGEN_BINDING_INVOLVED_IN_CELL_MATRIX_ADHESION	5	4	1	-0.877	0.056	0.586
GO_C_C_CHEMOKINE_BINDING	24	14	4	0.695	0.055	0.586
GO_GLYCOSPHINGOLIPID_BINDING	9	7	2	0.787	0.056	0.586
GO_RECEPTOR_ANTAGONIST_ACTIVITY	33	19	2	0.647	0.056	0.586
GO_SODIUM_CHANNEL_INHIBITOR_ACTIVITY	7	7	3	0.801	0.056	0.586
GO_CYCLIC_NUCLEOTIDE_BINDING	36	35	4	0.565	0.059	0.591
GO_CYSTEINE_TYPE_ENDOPEPTIDASE_INHIBITOR_ACTIVITY	58	39	5	0.555	0.058	0.591
GO_INTERLEUKIN_1_BINDING	9	8	2	0.762	0.059	0.591
GO_LOW_DENSITY_LIPOPROTEIN_PARTICLE_BINDING	16	11	3	0.726	0.059	0.591
GO_N_ACYLPHOSPHATIDYLETHANOLAMINE_SPECIFIC_PHOSPHOLIPASE_D_ACTIVITY	5	5	2	0.837	0.057	0.591
GO_PROLINE_RICH_REGION_BINDING	18	17	6	-0.642	0.058	0.591
GO_TUMOR_NECROSIS_FACTOR_RECEPTOR_BINDING	31	29	5	0.584	0.059	0.591
GO_PROTEIN_PHOSPHATASE_2A_BINDING	31	30	12	0.588	0.06	0.598
GO_ACTIN_DEPENDENT_ATPASE_ACTIVITY	12	12	2	0.712	0.061	0.604
GO_ADENYLYLTRANSFERASE_ACTIVITY	28	26	6	0.594	0.069	0.606
GO_ALKALI_METAL_ION_BINDING	16	13	2	0.682	0.063	0.606
GO_ALPHA_2A_ADRENERGIC_RECEPTOR_BINDING	5	5	3	-0.835	0.073	0.606
GO_AMP_ACTIVATED_PROTEIN_KINASE_ACTIVITY	7	7	3	-0.78	0.068	0.606
GO_ANTIOXIDANT_ACTIVITY	86	70	8	0.493	0.064	0.606
GO_CD4_RECEPTOR_BINDING	8	7	4	0.778	0.072	0.606
GO_CLATHRIN_BINDING	57	50	8	0.52	0.073	0.606
GO_CXCR3_CHEMOKINE_RECEPTOR_BINDING	5	3	1	0.905	0.062	0.606
GO_CYSTEINE_TYPE_ENDOPEPTIDASE_ACTIVITY_INVOLVED_IN_APOPTOTIC_SIGNALING_PATHWAY	8	7	2	0.787	0.066	0.606
GO_CYTOKINE_RECEPTOR_BINDING	283	201	52	0.417	0.063	0.606
GO_DNA_SECONDARY_STRUCTURE_BINDING	25	22	10	0.599	0.072	0.606
GO_DYSTROGLYCAN_BINDING	10	8	5	0.77	0.065	0.606
GO_EXOPEPTIDASE_ACTIVITY	113	94	19	0.466	0.065	0.606
GO_HISTONE_DEMETHYLASE_ACTIVITY_H3_K4_SPECIFIC_	7	7	4	0.767	0.073	0.606
GO_INTRONIC_TRANSCRIPTION_REGULATORY_REGION_DNA_BINDING	13	11	4	0.7	0.073	0.606
GO_LIPID_BINDING	726	592	114	0.378	0.066	0.606
GO_METALLOPEPTIDASE_ACTIVITY	180	145	27	0.431	0.071	0.606
GO_NEUROPEPTIDE_RECEPTOR_BINDING	30	19	2	0.643	0.069	0.606
GO_NMDA_GLUTAMATE_RECEPTOR_ACTIVITY	7	7	2	-0.786	0.062	0.606
GO_N_ACETYLGLUCOSAMINE_6_O_SULFOTRANSFERASE_ACTIVITY	7	7	3	-0.782	0.068	0.606
GO_OLIGOPEPTIDE_BINDING	12	9	5	0.733	0.065	0.606
GO_OXIDOREDUCTASE_ACTIVITY_ACTING_ON_CH_OR_CH2_GROUPS	10	6	2	0.806	0.064	0.606
GO_PHOSPHATIDYLINOSITOL_TRANSPORTER_ACTIVITY	7	7	5	-0.766	0.073	0.606
GO_PHOSPHOLIPID_BINDING	423	356	84	0.395	0.071	0.606
GO_PHOSPHORUS_OXYGEN_LYASE_ACTIVITY	22	20	3	0.623	0.068	0.606
GO_PROTEIN_TYROSINE_KINASE_ACTIVITY	130	116	25	0.452	0.069	0.606
GO_RRNA_BINDING	64	48	20	-0.516	0.068	0.606
GO_SIGNALING_RECEPTOR_BINDING	1633	1205	181	0.355	0.066	0.606
GO_SMALL_RIBOSOMAL_SUBUNIT_RRNA_BINDING	11	9	5	-0.729	0.071	0.606
GO_UBIQUITIN_LIKE_PROTEIN_LIGASE_ACTIVITY	224	187	88	0.423	0.066	0.606
GO_UDP_GALACTOSYLTRANSFERASE_ACTIVITY	23	17	5	0.638	0.069	0.606
GO_VOLTAGE_GATED_CALCIUM_CHANNEL_ACTIVITY_INVOLVED_IN_CARDIAC_MUSCLE_CELL_ACTION_POTENTIAL	5	5	2	0.829	0.071	0.606
GO_BENZODIAZEPINE_RECEPTOR_ACTIVITY	11	7	1	-0.782	0.074	0.608
GO_GALACTOSIDASE_ACTIVITY	8	8	3	-0.76	0.074	0.608
GO_GLYCOLIPID_BINDING	21	16	4	0.642	0.075	0.609
GO_MRNA_BINDING	492	197	41	-0.262	0.075	0.609
GO_PDZ_DOMAIN_BINDING	84	70	20	0.493	0.076	0.609
GO_PROTEIN_PHOSPHATASE_BINDING	137	128	40	0.445	0.076	0.609
GO_TRANSMEMBRANE_RECEPTOR_PROTEIN_SERINE_THREONINE_KINASE_BINDING	17	6	2	-0.78	0.076	0.609
GO_ATPASE_ACTIVATOR_ACTIVITY	25	21	4	0.601	0.077	0.611
GO_SIALIC_ACID_BINDING	11	9	3	0.728	0.077	0.611
GO_CHANNEL_REGULATOR_ACTIVITY	144	113	18	-0.289	0.078	0.614
GO_MAP_KINASE_PHOSPHATASE_ACTIVITY	15	13	10	0.686	0.078	0.614
GO_CYCLASE_ACTIVITY	22	21	2	0.606	0.079	0.615
GO_PURINE_NUCLEOTIDE_TRANSMEMBRANE_TRANSPORTER_ACTIVITY	15	13	8	-0.667	0.079	0.615
GO_IMMUNOGLOBULIN_RECEPTOR_ACTIVITY	5	4	3	0.856	0.08	0.617
GO_MONOOXYGENASE_ACTIVITY	99	64	9	0.495	0.08	0.617
GO_CO_SMAD_BINDING	12	10	3	0.711	0.081	0.622
GO_BMP_RECEPTOR_BINDING	9	5	2	-0.805	0.082	0.624
GO_CYTIDINE_DEAMINASE_ACTIVITY	12	8	2	-0.751	0.082	0.624
GO_CARBON_SULFUR_LYASE_ACTIVITY	14	11	6	0.715	0.083	0.626
GO_MONOCARBOXYLIC_ACID_TRANSMEMBRANE_TRANSPORTER_ACTIVITY	49	38	13	0.54	0.083	0.626
GO_ALPHA_1_3_FUCOSYLTRANSFERASE_ACTIVITY	8	8	2	0.749	0.085	0.632
GO_CYTOSKELETAL_PROTEIN_BINDING	950	844	174	0.361	0.085	0.632
GO_VASCULAR_ENDOTHELIAL_GROWTH_FACTOR_RECEPTOR_BINDING	13	8	4	0.743	0.085	0.632
GO_IGE_BINDING	5	3	2	-0.872	0.086	0.634
GO_VASCULAR_ENDOTHELIAL_GROWTH_FACTOR_RECEPTOR_2_BINDING	8	5	2	0.814	0.086	0.634
GO_ACTININ_BINDING	39	35	8	0.537	0.087	0.636
GO_PHOSPHOLIPASE_D_ACTIVITY	6	6	2	0.784	0.087	0.636
GO_MEDIUM_CHAIN_FATTY_ACID_COA_LIGASE_ACTIVITY	8	6	3	0.79	0.088	0.64
GO_ESTROGEN_16_ALPHA_HYDROXYLASE_ACTIVITY	5	4	1	0.839	0.089	0.644
GO_5_3_EXODEOXYRIBONUCLEASE_ACTIVITY	7	7	6	0.759	0.091	0.645
GO_ADP_TRANSMEMBRANE_TRANSPORTER_ACTIVITY	6	4	4	-0.84	0.09	0.645
GO_CHITIN_BINDING	8	7	4	-0.76	0.091	0.645
GO_PROTON_CHANNEL_ACTIVITY	7	5	2	-0.806	0.091	0.645
GO_SIRNA_BINDING	11	9	3	0.743	0.091	0.645
GO_ENDOPEPTIDASE_REGULATOR_ACTIVITY	180	125	14	0.443	0.092	0.649
GO_BUTYRATE_COA_LIGASE_ACTIVITY	8	4	1	0.838	0.095	0.653
GO_EXTRACELLULAR_MATRIX_PROTEIN_BINDING	5	3	1	0.874	0.095	0.653
GO_G_PROTEIN_COUPLED_NUCLEOTIDE_RECEPTOR_ACTIVITY	14	9	3	0.719	0.095	0.653
GO_HYDROXYMETHYL__FORMYL_AND_RELATED_TRANSFERASE_ACTIVITY	8	8	1	0.742	0.094	0.653
GO_ODORANT_BINDING	96	16	4	-0.637	0.093	0.653
GO_RAB_GTPASE_BINDING	173	153	30	-0.336	0.093	0.653
GO_AMMONIA_LYASE_ACTIVITY	5	5	1	0.794	0.096	0.658
GO_AMMONIUM_TRANSMEMBRANE_TRANSPORTER_ACTIVITY	30	22	6	0.6	0.097	0.658
GO_ION_CHANNEL_REGULATOR_ACTIVITY	117	92	10	-0.309	0.097	0.658
GO_VITAMIN_BINDING	137	104	22	-0.257	0.096	0.658
GO_PROTEOGLYCAN_BINDING	36	29	3	0.551	0.098	0.66
GO_CERAMIDE_1_PHOSPHATE_BINDING	7	4	2	0.835	0.099	0.662
GO_DOLICHYL_PHOSPHATE_MANNOSE_PROTEIN_MANNOSYLTRANSFERASE_ACTIVITY	8	8	4	0.733	0.099	0.662
GO_MAP_KINASE_KINASE_KINASE_ACTIVITY	27	26	12	0.577	0.1	0.663
GO_THYROID_HORMONE_BINDING	7	5	1	0.803	0.1	0.663
GO_CAMP_DEPENDENT_PROTEIN_KINASE_INHIBITOR_ACTIVITY	8	8	4	-0.729	0.102	0.671
GO_OXIDOREDUCTASE_ACTIVITY_ACTING_ON_SINGLE_DONORS_WITH_INCORPORATION_OF_MOLECULAR_OXYGEN	28	23	3	-0.584	0.102	0.671
GO_ACETYLGALACTOSAMINYLTRANSFERASE_ACTIVITY	47	34	9	0.54	0.105	0.672
GO_ACTIVE_ION_TRANSMEMBRANE_TRANSPORTER_ACTIVITY	67	58	13	0.485	0.104	0.672
GO_CLATHRIN_HEAVY_CHAIN_BINDING	8	7	2	0.74	0.107	0.672
GO_DYNEIN_COMPLEX_BINDING	22	18	11	0.607	0.107	0.672
GO_EXOGENOUS_PROTEIN_BINDING	74	66	17	0.479	0.108	0.672
GO_G_PROTEIN_BETA_SUBUNIT_BINDING	10	9	2	-0.71	0.107	0.672
GO_HYALURONONGLUCOSAMINIDASE_ACTIVITY	8	6	1	0.778	0.103	0.672
GO_INORGANIC_ANION_TRANSMEMBRANE_TRANSPORTER_ACTIVITY	145	115	24	0.442	0.107	0.672
GO_LIGASE_ACTIVITY_FORMING_CARBON_CARBON_BONDS	7	7	2	-0.752	0.107	0.672
GO_MYOSIN_LIGHT_CHAIN_BINDING	7	7	1	0.74	0.108	0.672
GO_PHOSPHORIC_DIESTER_HYDROLASE_ACTIVITY	93	85	11	0.451	0.108	0.672
GO_PROTEASOME_ACTIVATING_ATPASE_ACTIVITY	6	6	3	-0.787	0.107	0.672
GO_RNA_POLYMERASE_II_INTRONIC_TRANSCRIPTION_REGULATORY_REGION_SEQUENCE_SPECIFIC_DNA_BINDING	10	9	4	0.704	0.104	0.672
GO_TYPE_I_INTERFERON_RECEPTOR_BINDING	17	8	1	0.733	0.107	0.672
GO_AMINO_ACID_SODIUM_SYMPORTER_ACTIVITY	14	11	4	0.68	0.109	0.673
GO_CARGO_RECEPTOR_ACTIVITY	86	72	9	0.477	0.111	0.673
GO_HIGH_VOLTAGE_GATED_CALCIUM_CHANNEL_ACTIVITY	10	10	3	0.679	0.111	0.673
GO_L_GLUTAMATE_TRANSMEMBRANE_TRANSPORTER_ACTIVITY	14	12	4	0.666	0.111	0.673
GO_OPSONIN_BINDING	15	13	3	0.667	0.11	0.673
GO_VOLTAGE_GATED_ANION_CHANNEL_ACTIVITY	17	15	9	0.63	0.109	0.673
GO_VOLUME_SENSITIVE_ANION_CHANNEL_ACTIVITY	11	10	7	0.702	0.111	0.673
GO_EPHRIN_RECEPTOR_ACTIVITY	19	14	2	0.637	0.112	0.677
GO_OLIGOSACCHARIDE_BINDING	15	9	2	0.705	0.114	0.684
GO_OXIDOREDUCTASE_ACTIVITY_OXIDIZING_METAL_IONS	18	13	5	0.645	0.114	0.684
GO_MANNOSIDASE_ACTIVITY	15	14	7	-0.641	0.115	0.685
GO_PHOSPHODIESTERASE_I_ACTIVITY	6	4	1	0.82	0.115	0.685
GO_DNA_REPLICATION_ORIGIN_BINDING	17	14	9	0.653	0.116	0.688
GO_PROTEIN_TYROSINE_SERINE_THREONINE_PHOSPHATASE_ACTIVITY	45	40	21	0.516	0.117	0.689
GO_SATELLITE_DNA_BINDING	8	6	1	0.753	0.117	0.689
GO_NOTCH_BINDING	23	17	6	0.612	0.118	0.69
GO_PRE_MRNA_INTRONIC_BINDING	9	8	1	0.724	0.118	0.69
GO_AMIDE_BINDING	355	267	43	0.392	0.122	0.692
GO_EPIDERMAL_GROWTH_FACTOR_RECEPTOR_BINDING	33	26	5	0.567	0.12	0.692
GO_GALACTOSE_BINDING	5	4	2	0.812	0.123	0.692
GO_HEXOSE_TRANSMEMBRANE_TRANSPORTER_ACTIVITY	19	14	4	-0.633	0.122	0.692
GO_HISTONE_BINDING	193	171	88	0.413	0.123	0.692
GO_INTERMEMBRANE_LIPID_TRANSFER_ACTIVITY	10	7	2	0.742	0.119	0.692
GO_METALLOCARBOXYPEPTIDASE_ACTIVITY	29	22	4	0.581	0.122	0.692
GO_PHOSPHOLIPASE_ACTIVITY	98	77	7	0.453	0.12	0.692
GO_PHOSPHOLIPID_TRANSLOCATING_ATPASE_ACTIVITY	23	22	7	0.574	0.121	0.692
GO_SOLUTE_CATION_SYMPORTER_ACTIVITY	102	81	16	-0.298	0.122	0.692
GO_WW_DOMAIN_BINDING	31	28	12	0.55	0.121	0.692
GO_CALCIUM_CHANNEL_REGULATOR_ACTIVITY	47	40	8	-0.508	0.124	0.693
GO_SINGLE_STRANDED_DNA_DEPENDENT_ATPASE_ACTIVITY	14	14	10	0.634	0.124	0.693
GO_5_3_EXONUCLEASE_ACTIVITY	17	16	9	0.62	0.127	0.694
GO_CYTOKINE_RECEPTOR_ACTIVITY	95	72	21	0.468	0.125	0.694
GO_DIACYLGLYCEROL_BINDING	12	11	6	0.665	0.126	0.694
GO_ER_RETENTION_SEQUENCE_BINDING	5	4	2	-0.806	0.128	0.694
GO_LEUCINE_BINDING	7	7	6	0.751	0.126	0.694
GO_PROTEIN_KINASE_C_BINDING	49	46	7	0.497	0.128	0.694
GO_RETINOL_BINDING	15	11	3	-0.669	0.127	0.694
GO_RHO_GTPASE_BINDING	175	167	44	0.411	0.127	0.694
GO_UBIQUITIN_CONJUGATING_ENZYME_BINDING	31	25	12	0.557	0.127	0.694
GO_3_5_CYCLIC_GMP_PHOSPHODIESTERASE_ACTIVITY	18	18	3	0.595	0.129	0.695
GO_COPPER_CHAPERONE_ACTIVITY	5	4	2	-0.813	0.129	0.695
GO_VOLTAGE_GATED_CHLORIDE_CHANNEL_ACTIVITY	11	10	7	0.671	0.13	0.698
GO_ACYL_COA_LIGASE_ACTIVITY	8	4	1	0.818	0.131	0.701
GO_TRANSFERASE_ACTIVITY_TRANSFERRING_ACYL_GROUPS	260	216	87	0.4	0.132	0.705
GO_UBIQUITIN_LIKE_PROTEIN_SPECIFIC_PROTEASE_ACTIVITY	124	93	42	0.442	0.133	0.708
GO_PHOSPHOTRANSFERASE_ACTIVITY_FOR_OTHER_SUBSTITUTED_PHOSPHATE_GROUPS	19	18	9	0.6	0.134	0.711
GO_ATPASE_ACTIVITY_COUPLED_TO_MOVEMENT_OF_SUBSTANCES	131	119	31	0.422	0.138	0.713
GO_CATALYTIC_ACTIVITY_ACTING_ON_DNA	181	165	74	0.408	0.136	0.713
GO_CCR1_CHEMOKINE_RECEPTOR_BINDING	5	3	2	0.853	0.136	0.713
GO_HISTONE_DEMETHYLASE_ACTIVITY_H3_K27_SPECIFIC_	5	4	1	0.813	0.138	0.713
GO_MITOGEN_ACTIVATED_PROTEIN_KINASE_KINASE_KINASE_BINDING	18	17	5	0.595	0.135	0.713
GO_POTASSIUM_CHANNEL_ACTIVITY	123	87	7	-0.276	0.137	0.713
GO_RETINAL_BINDING	16	11	3	-0.674	0.137	0.713
GO_VITAMIN_TRANSMEMBRANE_TRANSPORTER_ACTIVITY	24	21	6	-0.563	0.138	0.713
GO_ALDEHYDE_DEHYDROGENASE_NAD_ACTIVITY	14	14	2	0.624	0.145	0.719
GO_DIPEPTIDYL_PEPTIDASE_ACTIVITY	12	12	5	0.641	0.147	0.719
GO_DRUG_BINDING	1725	1519	314	0.345	0.145	0.719
GO_EFFLUX_TRANSMEMBRANE_TRANSPORTER_ACTIVITY	5	3	1	0.849	0.144	0.719
GO_ENHANCER_BINDING	133	116	33	0.43	0.141	0.719
GO_E_BOX_BINDING	50	43	11	0.492	0.147	0.719
GO_FIBRONECTIN_BINDING	27	22	4	-0.564	0.142	0.719
GO_HYDROLASE_ACTIVITY_ACTING_ON_GLYCOSYL_BONDS	116	91	22	-0.33	0.139	0.719
GO_HYDROLASE_ACTIVITY_HYDROLYZING_O_GLYCOSYL_COMPOUNDS	93	69	15	-0.427	0.14	0.719
GO_LIGASE_ACTIVITY	146	122	22	-0.285	0.146	0.719
GO_LIPID_TRANSPORTER_ACTIVITY	146	117	25	0.426	0.147	0.719
GO_MANGANESE_ION_TRANSMEMBRANE_TRANSPORTER_ACTIVITY	6	5	2	0.751	0.143	0.719
GO_NEUREGULIN_BINDING	5	5	1	0.769	0.144	0.719
GO_PEPTIDE_HORMONE_RECEPTOR_BINDING	21	15	3	0.608	0.143	0.719
GO_PHOSPHATIDYLINOSITOL_3_KINASE_ACTIVITY	11	9	7	0.687	0.14	0.719
GO_PHOSPHATIDYLINOSITOL_BISPHOSPHATE_BINDING	106	87	17	0.439	0.145	0.719
GO_PHOSPHOLIPASE_A1_ACTIVITY	6	4	3	0.809	0.143	0.719
GO_PROTON_TRANSMEMBRANE_TRANSPORTER_ACTIVITY	135	103	28	-0.212	0.146	0.719
GO_ACYL_COA_DEHYDROGENASE_ACTIVITY	11	10	5	-0.661	0.157	0.725
GO_ALDEHYDE_DEHYDROGENASE_NAD_P_PLUS_ACTIVITY	6	6	1	0.739	0.157	0.725
GO_BETA_GALACTOSIDASE_ACTIVITY	6	6	1	-0.738	0.151	0.725
GO_BIOTIN_BINDING	5	5	1	-0.769	0.157	0.725
GO_CALCIUM_CATION_ANTIPORTER_ACTIVITY	11	9	3	0.669	0.149	0.725
GO_CATALYTIC_ACTIVITY_ACTING_ON_A_TRNA	122	104	21	-0.243	0.153	0.725
GO_CHEMOKINE_BINDING	32	21	5	0.557	0.15	0.725
GO_CHLORIDE_TRANSMEMBRANE_TRANSPORTER_ACTIVITY	99	78	17	0.453	0.153	0.725
GO_CYTOCHROME_B5_REDUCTASE_ACTIVITY_ACTING_ON_NAD_P_H	7	5	1	0.77	0.155	0.725
GO_DNA_CLAMP_LOADER_ACTIVITY	8	8	7	0.697	0.152	0.725
GO_MYOSIN_BINDING	67	63	3	-0.384	0.155	0.725
GO_NUCLEOSIDE_MONOPHOSPHATE_KINASE_ACTIVITY	22	19	4	0.559	0.152	0.725
GO_ORGANIC_ACID_TRANSMEMBRANE_TRANSPORTER_ACTIVITY	152	119	38	0.42	0.154	0.725
GO_PHOSPHOLIPID_TRANSPORTER_ACTIVITY	65	56	14	0.475	0.155	0.725
GO_PROTEIN_HETERODIMERIZATION_ACTIVITY	506	404	137	0.371	0.154	0.725
GO_SINGLE_STRANDED_RNA_BINDING	87	73	10	0.446	0.155	0.725
GO_SULFUR_AMINO_ACID_TRANSMEMBRANE_TRANSPORTER_ACTIVITY	7	7	2	0.711	0.157	0.725
GO_TRANSFERASE_ACTIVITY_TRANSFERRING_AMINO_ACYL_GROUPS	18	14	2	0.618	0.155	0.725
GO_TUMOR_NECROSIS_FACTOR_RECEPTOR_SUPERFAMILY_BINDING	46	41	9	0.494	0.152	0.725
GO_UBIQUITIN_LIKE_PROTEIN_TRANSFERASE_ACTIVITY	408	350	146	0.374	0.152	0.725
GO_BETA_2_MICROGLOBULIN_BINDING	7	6	2	0.73	0.163	0.729
GO_CALCIUM_SODIUM_ANTIPORTER_ACTIVITY	5	3	1	0.83	0.162	0.729
GO_CYCLIN_DEPENDENT_PROTEIN_SERINE_THREONINE_KINASE_REGULATOR_ACTIVITY	49	45	21	0.488	0.162	0.729
GO_DICARBOXYLIC_ACID_TRANSMEMBRANE_TRANSPORTER_ACTIVITY	39	35	10	0.498	0.164	0.729
GO_ELECTRON_TRANSFER_ACTIVITY	114	80	24	-0.331	0.162	0.729
GO_GLUTATHIONE_PEROXIDASE_ACTIVITY	21	16	6	0.605	0.16	0.729
GO_GUANYLATE_CYCLASE_ACTIVITY	8	8	2	0.68	0.164	0.729
GO_LIGAND_GATED_CATION_CHANNEL_ACTIVITY	105	88	12	0.439	0.163	0.729
GO_PEPTIDE_BINDING	295	220	35	0.388	0.159	0.729
GO_PHOSPHATIDYLINOSITOL_3_PHOSPHATE_BINDING	37	33	8	0.504	0.16	0.729
GO_SIALYLTRANSFERASE_ACTIVITY	20	17	4	0.576	0.164	0.729
GO_STEROL_TRANSPORTER_ACTIVITY	34	27	7	0.54	0.163	0.729
GO_THIAMINE_PYROPHOSPHATE_BINDING	5	5	3	-0.76	0.161	0.729
GO_TRANSLATION_REGULATOR_ACTIVITY	140	116	34	-0.288	0.161	0.729
GO_DIOXYGENASE_ACTIVITY	91	79	7	0.44	0.165	0.731
GO_AROMATASE_ACTIVITY	21	16	2	0.593	0.167	0.736
GO_C2H2_ZINC_FINGER_DOMAIN_BINDING	15	14	3	0.606	0.172	0.736
GO_CARBON_NITROGEN_LYASE_ACTIVITY	13	13	6	0.611	0.171	0.736
GO_CYSTEINE_TYPE_ENDOPEPTIDASE_ACTIVITY_INVOLVED_IN_APOPTOTIC_PROCESS	15	14	5	0.601	0.172	0.736
GO_GTPASE_INHIBITOR_ACTIVITY	14	14	2	0.612	0.172	0.736
GO_HORMONE_ACTIVITY	121	69	5	-0.396	0.168	0.736
GO_MHC_CLASS_II_RECEPTOR_ACTIVITY	10	8	4	-0.683	0.169	0.736
GO_N_ACETYLGALACTOSAMINE_4_O_SULFOTRANSFERASE_ACTIVITY	5	2	1	0.875	0.169	0.736
GO_PHOSPHATIDYLETHANOLAMINE_BINDING	11	11	5	0.646	0.172	0.736
GO_PHOSPHATIDYLINOSITOL_KINASE_ACTIVITY	16	12	8	0.624	0.17	0.736
GO_PROTEIN_CONTAINING_COMPLEX_BINDING	1099	922	190	0.351	0.168	0.736
GO_PROTEIN_TYROSINE_KINASE_BINDING	86	76	21	0.441	0.172	0.736
GO_UNFOLDED_PROTEIN_BINDING	130	101	30	-0.209	0.166	0.736
GO_PHOSPHATIDIC_ACID_BINDING	19	17	4	0.57	0.173	0.739
GO_1_ALKYL_2_ACETYLGLYCEROPHOSPHOCHOLINE_ESTERASE_ACTIVITY	5	3	2	0.812	0.192	0.74
GO_3_PHOSPHOADENOSINE_5_PHOSPHOSULFATE_BINDING	6	3	3	0.82	0.182	0.74
GO_ACETYLCHOLINE_BINDING	17	15	2	0.596	0.185	0.74
GO_ADENYL_NUCLEOTIDE_BINDING	1541	1385	291	0.344	0.179	0.74
GO_ALDO_KETO_REDUCTASE_NADP_ACTIVITY	26	18	6	0.561	0.197	0.74
GO_AMINO_ACID_TRANSMEMBRANE_TRANSPORTER_ACTIVITY	74	57	17	0.453	0.194	0.74
GO_ARACHIDONIC_ACID_BINDING	5	4	4	0.789	0.185	0.74
GO_ATPASE_ACTIVITY	446	405	91	0.367	0.181	0.74
GO_ATPASE_ACTIVITY_COUPLED	357	329	74	0.37	0.188	0.74
GO_ATP_DEPENDENT_PROTEIN_BINDING	8	8	2	-0.678	0.198	0.74
GO_CARBON_OXYGEN_LYASE_ACTIVITY	73	57	8	-0.256	0.196	0.74
GO_CHROMO_SHADOW_DOMAIN_BINDING	6	6	3	0.71	0.2	0.74
GO_COLLAGEN_BINDING	67	50	6	0.464	0.19	0.74
GO_COPPER_ION_BINDING	61	47	6	-0.393	0.191	0.74
GO_CXCR_CHEMOKINE_RECEPTOR_BINDING	11	8	1	0.68	0.182	0.74
GO_DIPHOSPHOINOSITOL_POLYPHOSPHATE_DIPHOSPHATASE_ACTIVITY	5	2	1	-0.861	0.191	0.74
GO_DYNACTIN_BINDING	12	12	3	0.623	0.177	0.74
GO_EPHRIN_RECEPTOR_BINDING	27	23	8	0.535	0.192	0.74
GO_EXODEOXYRIBONUCLEASE_ACTIVITY	25	23	11	0.53	0.183	0.74
GO_GABA_RECEPTOR_BINDING	17	13	3	-0.6	0.195	0.74
GO_GAMMA_CATENIN_BINDING	11	10	2	0.63	0.199	0.74
GO_HISTONE_ACETYLTRANSFERASE_BINDING	29	28	11	0.506	0.198	0.74
GO_ICOSATETRAENOIC_ACID_BINDING	6	4	4	0.789	0.185	0.74
GO_KINASE_ACTIVITY	760	685	146	0.356	0.178	0.74
GO_L_AMINO_ACID_TRANSMEMBRANE_TRANSPORTER_ACTIVITY	54	43	13	0.477	0.189	0.74
GO_METALLOCHAPERONE_ACTIVITY	7	6	3	-0.72	0.181	0.74
GO_MHC_CLASS_I_PROTEIN_BINDING	20	17	2	0.574	0.175	0.74
GO_MICROTUBULE_SEVERING_ATPASE_ACTIVITY	8	6	3	0.722	0.191	0.74
GO_MITOGEN_ACTIVATED_PROTEIN_KINASE_BINDING	26	25	12	0.536	0.177	0.74
GO_MODIFIED_AMINO_ACID_TRANSMEMBRANE_TRANSPORTER_ACTIVITY	15	15	3	0.574	0.199	0.74
GO_NEUTRAL_AMINO_ACID_TRANSMEMBRANE_TRANSPORTER_ACTIVITY	31	25	11	0.528	0.176	0.74
GO_NUCLEOTIDE_TRANSMEMBRANE_TRANSPORTER_ACTIVITY	19	16	9	-0.566	0.197	0.74
GO_N_ACETYLLACTOSAMINIDE_BETA_1_3_N_ACETYLGLUCOSAMINYLTRANSFERASE_ACTIVITY	9	7	3	0.687	0.199	0.74
GO_ORGANIC_HYDROXY_COMPOUND_TRANSMEMBRANE_TRANSPORTER_ACTIVITY	42	31	8	0.5	0.193	0.74
GO_OXIDOREDUCTASE_ACTIVITY_ACTING_ON_PAIRED_DONORS_WITH_INCORPORATION_OR_REDUCTION_OF_MOLECULAR_OXYGEN_REDUCED_IRON_SULFUR_PROTEIN_AS_ONE_DONOR_AND_INCORPORATION_OF_ONE_ATOM_OF_OXYGEN	7	4	2	-0.782	0.19	0.74
GO_OXIDOREDUCTASE_ACTIVITY_ACTING_ON_THE_CH_NH2_GROUP_OF_DONORS	21	16	3	-0.577	0.182	0.74
GO_OXIDOREDUCTASE_ACTIVITY_OXIDIZING_METAL_IONS_NAD_OR_NADP_AS_ACCEPTOR	8	6	4	0.714	0.2	0.74
GO_O_ACYLTRANSFERASE_ACTIVITY	47	37	13	0.487	0.198	0.74
GO_PASSIVE_TRANSMEMBRANE_TRANSPORTER_ACTIVITY	454	356	55	0.37	0.197	0.74
GO_PEPTIDE_HORMONE_BINDING	49	40	5	0.471	0.192	0.74
GO_PHOSPHATIDYLINOSITOL_4_PHOSPHATE_BINDING	28	25	8	0.533	0.186	0.74
GO_PHOSPHOLIPASE_BINDING	14	14	4	-0.596	0.176	0.74
GO_POTASSIUM_CHANNEL_REGULATOR_ACTIVITY	51	40	6	-0.468	0.199	0.74
GO_PROCOLLAGEN_PROLINE_4_DIOXYGENASE_ACTIVITY	5	4	3	-0.76	0.193	0.74
GO_PROCOLLAGEN_PROLINE_DIOXYGENASE_ACTIVITY	8	4	3	-0.761	0.193	0.74
GO_PROTEIN_DOMAIN_SPECIFIC_BINDING	703	618	122	0.358	0.185	0.74
GO_PROTEIN_KINASE_ACTIVITY	590	539	121	0.359	0.19	0.74
GO_PROTEIN_KINASE_A_REGULATORY_SUBUNIT_BINDING	20	18	6	0.553	0.189	0.74
GO_RETINOL_DEHYDROGENASE_ACTIVITY	20	15	4	0.571	0.195	0.74
GO_SCAFFOLD_PROTEIN_BINDING	57	50	7	0.467	0.179	0.74
GO_SODIUM_CHANNEL_ACTIVITY	40	36	5	-0.493	0.179	0.74
GO_STORE_OPERATED_CALCIUM_CHANNEL_ACTIVITY	10	7	2	-0.685	0.183	0.74
GO_SYNDECAN_BINDING	6	6	3	0.695	0.197	0.74
GO_TYPE_I_TRANSFORMING_GROWTH_FACTOR_BETA_RECEPTOR_BINDING	11	9	2	0.655	0.178	0.74
GO_UBIQUITIN_LIKE_PROTEIN_CONJUGATING_ENZYME_BINDING	37	31	14	0.502	0.199	0.74
GO_UDP_XYLOSYLTRANSFERASE_ACTIVITY	11	10	4	-0.64	0.175	0.74
GO_VOLTAGE_GATED_CALCIUM_CHANNEL_ACTIVITY_INVOLVED_IN_REGULATION_OF_CYTOSOLIC_CALCIUM_LEVELS	9	6	5	0.719	0.174	0.74
GO_VOLTAGE_GATED_CALCIUM_CHANNEL_ACTIVITY_INVOLVED_IN_REGULATION_OF_PRESYNAPTIC_CYTOSOLIC_CALCIUM_LEVELS	7	5	3	0.73	0.199	0.74
GO_VOLTAGE_GATED_POTASSIUM_CHANNEL_ACTIVITY_INVOLVED_IN_CARDIAC_MUSCLE_CELL_ACTION_POTENTIAL_REPOLARIZATION	15	8	1	-0.673	0.191	0.74
GO_ACETYLCHOLINE_GATED_CATION_SELECTIVE_CHANNEL_ACTIVITY	16	14	2	0.586	0.203	0.747
GO_PEPTIDASE_REGULATOR_ACTIVITY	217	157	15	0.397	0.203	0.747
GO_TRAIL_BINDING	5	4	2	0.774	0.203	0.747
GO_TRANSFERASE_ACTIVITY_TRANSFERRING_PENTOSYL_GROUPS	47	39	15	0.469	0.204	0.749
GO_ACTIVIN_BINDING	14	13	2	-0.587	0.206	0.752
GO_CGMP_BINDING	15	14	1	0.584	0.206	0.752
GO_ENZYME_INHIBITOR_ACTIVITY	370	288	46	0.372	0.21	0.752
GO_GDP_BINDING	61	51	7	-0.363	0.206	0.752
GO_OXIDOREDUCTASE_ACTIVITY_ACTING_ON_NAD_P_H_QUINONE_OR_SIMILAR_COMPOUND_AS_ACCEPTOR	60	44	18	-0.436	0.206	0.752
GO_O_PALMITOYLTRANSFERASE_ACTIVITY	5	4	1	0.777	0.209	0.752
GO_PHOSPHATASE_BINDING	182	172	47	0.386	0.209	0.752
GO_PHOSPHATIDYLINOSITOL_PHOSPHATE_KINASE_ACTIVITY	16	14	11	0.576	0.209	0.752
GO_RAB_GUANYL_NUCLEOTIDE_EXCHANGE_FACTOR_ACTIVITY	38	32	6	-0.489	0.208	0.752
GO_TRANSITION_METAL_ION_BINDING	1077	875	170	0.347	0.21	0.752
GO_TUBULIN_BINDING	322	286	57	0.37	0.209	0.752
GO_CHROMATIN_BINDING	538	463	177	0.357	0.212	0.756
GO_OXIDOREDUCTASE_ACTIVITY_ACTING_ON_PAIRED_DONORS_WITH_INCORPORATION_OR_REDUCTION_OF_MOLECULAR_OXYGEN_REDUCED_FLAVIN_OR_FLAVOPROTEIN_AS_ONE_DONOR_AND_INCORPORATION_OF_ONE_ATOM_OF_OXYGEN	32	24	3	0.525	0.213	0.756
GO_RAC_GUANYL_NUCLEOTIDE_EXCHANGE_FACTOR_ACTIVITY	17	15	4	0.583	0.212	0.756
GO_UREA_TRANSMEMBRANE_TRANSPORTER_ACTIVITY	6	4	2	0.763	0.213	0.756
GO_TRANSFORMING_GROWTH_FACTOR_BETA_RECEPTOR_ACTIVITY_TYPE_I	7	5	2	0.735	0.214	0.758
GO_ATPASE_REGULATOR_ACTIVITY	40	34	6	0.485	0.215	0.76
GO_CYSTEINE_TYPE_ENDOPEPTIDASE_INHIBITOR_ACTIVITY_INVOLVED_IN_APOPTOTIC_PROCESS	24	22	4	0.531	0.218	0.761
GO_KINESIN_BINDING	41	38	10	-0.356	0.217	0.761
GO_NUCLEOBASE_CONTAINING_COMPOUND_KINASE_ACTIVITY	44	39	9	0.459	0.217	0.761
GO_OXIDOREDUCTASE_ACTIVITY_ACTING_ON_THE_CH_CH_GROUP_OF_DONORS	58	44	11	-0.416	0.217	0.761
GO_PHOSPHOLIPID_SCRAMBLASE_ACTIVITY	10	9	2	0.644	0.218	0.761
GO_SEMAPHORIN_RECEPTOR_ACTIVITY	11	10	1	0.634	0.216	0.761
GO_AMYLOID_BETA_BINDING	78	65	12	0.433	0.221	0.762
GO_INOSITOL_TETRAKISPHOSPHATE_PHOSPHATASE_ACTIVITY	5	5	3	0.727	0.221	0.762
GO_INTRACELLULAR_CAMP_ACTIVATED_CATION_CHANNEL_ACTIVITY	9	8	2	-0.651	0.22	0.762
GO_MISMATCH_REPAIR_COMPLEX_BINDING	11	11	4	0.608	0.221	0.762
GO_OXIDOREDUCTASE_ACTIVITY_ACTING_ON_THE_ALDEHYDE_OR_OXO_GROUP_OF_DONORS_NAD_OR_NADP_AS_ACCEPTOR	37	34	3	0.489	0.22	0.762
GO_TRANSCRIPTION_COACTIVATOR_BINDING	22	19	4	-0.542	0.219	0.762
GO_1_PHOSPHATIDYLINOSITOL_4_PHOSPHATE_3_KINASE_ACTIVITY	7	6	6	0.698	0.229	0.763
GO_ACYLGLYCEROL_O_ACYLTRANSFERASE_ACTIVITY	21	15	6	0.565	0.23	0.763
GO_ATP_TRANSMEMBRANE_TRANSPORTER_ACTIVITY	10	8	6	-0.652	0.231	0.763
GO_CYSTEINE_TYPE_ENDOPEPTIDASE_REGULATOR_ACTIVITY_INVOLVED_IN_APOPTOTIC_PROCESS	41	35	5	0.478	0.232	0.763
GO_D1_DOPAMINE_RECEPTOR_BINDING	9	6	3	0.701	0.233	0.763
GO_DIPHOSPHOTRANSFERASE_ACTIVITY	6	5	4	0.728	0.228	0.763
GO_DNA_BINDING_TRANSCRIPTION_ACTIVATOR_ACTIVITY	414	331	60	0.368	0.227	0.763
GO_DNA_DEPENDENT_ATPASE_ACTIVITY	88	84	40	0.413	0.234	0.763
GO_DYNEIN_INTERMEDIATE_CHAIN_BINDING	29	26	7	-0.497	0.234	0.763
GO_GLUTATHIONE_HYDROLASE_ACTIVITY	9	4	1	-0.757	0.235	0.763
GO_GPI_ANCHOR_TRANSAMIDASE_ACTIVITY	5	5	5	-0.723	0.227	0.763
GO_HYPOGLYCIN_A_GAMMA_GLUTAMYL_TRANSPEPTIDASE_ACTIVITY	5	4	1	-0.757	0.235	0.763
GO_IMMUNOGLOBULIN_RECEPTOR_BINDING	69	6	2	0.696	0.232	0.763
GO_INOSITOL_TRISPHOSPHATE_PHOSPHATASE_ACTIVITY	6	6	2	0.697	0.233	0.763
GO_LAMIN_BINDING	15	14	3	0.569	0.226	0.763
GO_LIGAND_GATED_ION_CHANNEL_ACTIVITY	138	111	13	0.404	0.231	0.763
GO_LIGASE_ACTIVITY_FORMING_CARBON_OXYGEN_BONDS	41	38	11	-0.411	0.223	0.763
GO_LIPOPOLYSACCHARIDE_RECEPTOR_ACTIVITY	5	4	2	0.754	0.232	0.763
GO_LYSINE_ACETYLATED_HISTONE_BINDING	19	18	9	0.537	0.235	0.763
GO_MONOCARBOXYLIC_ACID_BINDING	65	46	9	-0.397	0.23	0.763
GO_NAD_P_PLUS_PROTEIN_ARGININE_ADP_RIBOSYLTRANSFERASE_ACTIVITY	5	2	1	-0.841	0.229	0.763
GO_SINGLE_STRANDED_DNA_BINDING	107	96	34	0.408	0.23	0.763
GO_SOLUTE_SODIUM_SYMPORTER_ACTIVITY	72	55	8	-0.253	0.228	0.763
GO_SOMATOSTATIN_RECEPTOR_ACTIVITY	5	1	1	0.89	0.224	0.763
GO_TRANSCRIPTION_FACTOR_BINDING	643	568	109	0.353	0.222	0.763
GO_TRANSFERASE_ACTIVITY_TRANSFERRING_GLYCOSYL_GROUPS	280	224	42	0.374	0.232	0.763
GO_TRANSLATION_REGULATOR_ACTIVITY_NUCLEIC_ACID_BINDING	110	89	32	-0.255	0.233	0.763
GO_TRANSMEMBRANE_RECEPTOR_PROTEIN_TYROSINE_KINASE_ACTIVATOR_ACTIVITY	7	5	1	-0.724	0.226	0.763
GO_T_CELL_RECEPTOR_BINDING	7	6	3	0.691	0.227	0.763
GO_NUCLEOBASE_TRANSMEMBRANE_TRANSPORTER_ACTIVITY	7	7	1	-0.669	0.236	0.765
GO_ACETYLGLUCOSAMINYLTRANSFERASE_ACTIVITY	54	42	3	-0.361	0.237	0.766
GO_AMMONIUM_ION_BINDING	75	49	5	0.448	0.237	0.766
GO_HSP90_PROTEIN_BINDING	41	35	10	-0.288	0.237	0.766
GO_RAGE_RECEPTOR_BINDING	11	4	3	0.755	0.238	0.766
GO_ARYLESTERASE_ACTIVITY	6	5	3	0.713	0.24	0.769
GO_ARYLSULFATASE_ACTIVITY	12	10	2	-0.617	0.241	0.769
GO_COFACTOR_TRANSMEMBRANE_TRANSPORTER_ACTIVITY	21	21	9	-0.514	0.241	0.769
GO_L_GLUTAMINE_TRANSMEMBRANE_TRANSPORTER_ACTIVITY	5	4	1	0.752	0.241	0.769
GO_ALDEHYDE_LYASE_ACTIVITY	10	10	4	0.607	0.242	0.77
GO_ANION_TRANSMEMBRANE_TRANSPORTER_ACTIVITY	321	254	49	0.373	0.243	0.77
GO_CALCIUM_TRANSPORTING_ATPASE_ACTIVITY	10	10	6	0.609	0.243	0.77
GO_PHOSPHATIDYLINOSITOL_BISPHOSPHATE_PHOSPHATASE_ACTIVITY	22	21	7	0.522	0.243	0.77
GO_ATPASE_INHIBITOR_ACTIVITY	5	5	1	0.719	0.244	0.771
GO_ALPHA_TUBULIN_BINDING	34	30	9	0.486	0.246	0.772
GO_IONOTROPIC_GLUTAMATE_RECEPTOR_BINDING	33	29	8	0.48	0.245	0.772
GO_PHOSPHATIDIC_ACID_TRANSPORTER_ACTIVITY	6	4	1	0.75	0.246	0.772
GO_TRANSCRIPTION_COFACTOR_BINDING	41	38	7	-0.393	0.245	0.772
GO_ADRENERGIC_RECEPTOR_BINDING	19	19	4	0.521	0.252	0.774
GO_ALPHA_CATENIN_BINDING	10	10	2	0.6	0.249	0.774
GO_ANDROGEN_RECEPTOR_BINDING	44	43	7	0.46	0.251	0.774
GO_BASIC_AMINO_ACID_TRANSMEMBRANE_TRANSPORTER_ACTIVITY	12	10	3	0.619	0.25	0.774
GO_MANGANESE_ION_BINDING	62	57	9	-0.277	0.251	0.774
GO_OXIDOREDUCTASE_ACTIVITY_ACTING_ON_NAD_P_H_HEME_PROTEIN_AS_ACCEPTOR	13	10	1	0.617	0.25	0.774
GO_PEPTIDE_TRANSMEMBRANE_TRANSPORTER_ACTIVITY	32	27	8	-0.472	0.25	0.774
GO_PLATELET_DERIVED_GROWTH_FACTOR_RECEPTOR_BINDING	15	13	5	0.568	0.252	0.774
GO_SUGAR_TRANSMEMBRANE_TRANSPORTER_ACTIVITY	23	18	5	-0.536	0.248	0.774
GO_TOXIN_TRANSMEMBRANE_TRANSPORTER_ACTIVITY	5	3	1	0.796	0.252	0.774
GO_TRANSFERASE_ACTIVITY_TRANSFERRING_PHOSPHORUS_CONTAINING_GROUPS	910	815	167	0.345	0.251	0.774
GO_MOLYBDOPTERIN_COFACTOR_BINDING	6	4	2	0.744	0.253	0.776
GO_PRIMARY_ACTIVE_TRANSMEMBRANE_TRANSPORTER_ACTIVITY	124	111	20	0.393	0.254	0.778
GO_HYDRO_LYASE_ACTIVITY	55	41	6	-0.292	0.255	0.779
GO_ORGANOPHOSPHATE_ESTER_TRANSMEMBRANE_TRANSPORTER_ACTIVITY	26	21	9	-0.509	0.255	0.779
GO_TRANSFORMING_GROWTH_FACTOR_BETA_RECEPTOR_CYTOPLASMIC_MEDIATOR_ACTIVITY	10	8	2	0.626	0.256	0.779
GO_ALCOHOL_DEHYDROGENASE_ACTIVITY_ZINC_DEPENDENT	7	5	1	0.706	0.26	0.78
GO_CARNITINE_O_ACYLTRANSFERASE_ACTIVITY	6	6	1	0.675	0.266	0.78
GO_CELL_ADHESIVE_PROTEIN_BINDING_INVOLVED_IN_BUNDLE_OF_HIS_CELL_PURKINJE_MYOCYTE_COMMUNICATION	5	5	2	-0.713	0.264	0.78
GO_COMPLEMENT_COMPONENT_C1Q_BINDING	8	6	1	-0.694	0.262	0.78
GO_CYCLIC_NUCLEOTIDE_PHOSPHODIESTERASE_ACTIVITY	29	28	4	0.484	0.26	0.78
GO_ENDORIBONUCLEASE_ACTIVITY_PRODUCING_3_PHOSPHOMONOESTERS	10	6	3	0.688	0.258	0.78
GO_FIBROBLAST_GROWTH_FACTOR_BINDING	23	20	5	0.513	0.268	0.78
GO_H4_HISTONE_ACETYLTRANSFERASE_ACTIVITY	21	21	12	0.501	0.266	0.78
GO_HORMONE_RECEPTOR_BINDING	184	155	35	0.382	0.261	0.78
GO_HYDROLASE_ACTIVITY_ACTING_ON_CARBON_NITROGEN_BUT_NOT_PEPTIDE_BONDS_IN_CYCLIC_AMIDES	6	6	1	0.683	0.267	0.78
GO_INOSITOL_POLYPHOSPHATE_5_PHOSPHATASE_ACTIVITY	5	5	2	0.703	0.268	0.78
GO_LBD_DOMAIN_BINDING	7	6	4	0.663	0.265	0.78
GO_LIPASE_ACTIVITY	124	97	7	0.397	0.263	0.78
GO_MANNOSYLTRANSFERASE_ACTIVITY	28	25	5	0.499	0.26	0.78
GO_MHC_CLASS_II_PROTEIN_COMPLEX_BINDING	16	16	3	0.545	0.264	0.78
GO_MRNA_3_UTR_BINDING	80	68	17	-0.23	0.266	0.78
GO_NERVE_GROWTH_FACTOR_BINDING	5	5	1	-0.714	0.263	0.78
GO_OLIGOPEPTIDE_TRANSMEMBRANE_TRANSPORTER_ACTIVITY	7	5	1	-0.702	0.267	0.78
GO_PHOSPHORIC_ESTER_HYDROLASE_ACTIVITY	365	311	81	0.361	0.269	0.78
GO_POLYOL_TRANSMEMBRANE_TRANSPORTER_ACTIVITY	8	6	3	0.671	0.259	0.78
GO_PROTEIN_PHOSPHATASE_2B_BINDING	7	7	4	0.637	0.269	0.78
GO_PROTEIN_SERINE_THREONINE_PHOSPHATASE_ACTIVITY	75	65	26	0.418	0.268	0.78
GO_RNA_BINDING	1922	1383	391	0.223	0.262	0.78
GO_SPHINGOMYELIN_PHOSPHODIESTERASE_ACTIVITY	6	6	3	-0.677	0.268	0.78
GO_STRUCTURAL_CONSTITUENT_OF_CYTOSKELETON	98	81	22	0.404	0.268	0.78
GO_STRUCTURAL_CONSTITUENT_OF_MUSCLE	44	40	5	-0.395	0.263	0.78
GO_VOLTAGE_GATED_POTASSIUM_CHANNEL_ACTIVITY_INVOLVED_IN_VENTRICULAR_CARDIAC_MUSCLE_CELL_ACTION_POTENTIAL_REPOLARIZATION	12	5	1	0.715	0.258	0.78
GO_AP_2_ADAPTOR_COMPLEX_BINDING	7	6	3	0.663	0.27	0.781
GO_CYCLIN_DEPENDENT_PROTEIN_SERINE_THREONINE_KINASE_INHIBITOR_ACTIVITY	12	11	3	0.593	0.271	0.782
GO_PEPTIDE_ALPHA_N_ACETYLTRANSFERASE_ACTIVITY	12	9	6	0.615	0.271	0.782
GO_ADRENERGIC_RECEPTOR_ACTIVITY	17	8	7	-0.629	0.274	0.787
GO_MITOGEN_ACTIVATED_PROTEIN_KINASE_KINASE_BINDING	14	14	4	0.548	0.274	0.787
GO_DOUBLE_STRANDED_RNA_ADENOSINE_DEAMINASE_ACTIVITY	6	5	3	0.682	0.276	0.788
GO_HEPARAN_SULFATE_PROTEOGLYCAN_BINDING	16	12	3	0.561	0.277	0.788
GO_LARGE_RIBOSOMAL_SUBUNIT_RRNA_BINDING	6	4	3	-0.751	0.277	0.788
GO_MDM2_MDM4_FAMILY_PROTEIN_BINDING	7	7	3	-0.636	0.277	0.788
GO_MHC_PROTEIN_COMPLEX_BINDING	23	21	3	0.502	0.277	0.788
GO_MONOSACCHARIDE_BINDING	75	60	18	-0.242	0.275	0.788
GO_CLATHRIN_LIGHT_CHAIN_BINDING	7	6	2	0.667	0.279	0.791
GO_NAADP_SENSITIVE_CALCIUM_RELEASE_CHANNEL_ACTIVITY	5	5	3	0.692	0.28	0.791
GO_NOREPINEPHRINE_BINDING	5	4	2	-0.723	0.28	0.791
GO_OXIDOREDUCTASE_ACTIVITY_ACTING_ON_PAIRED_DONORS_WITH_INCORPORATION_OR_REDUCTION_OF_MOLECULAR_OXYGEN	161	114	15	0.393	0.279	0.791
GO_OXIDOREDUCTASE_ACTIVITY_ACTING_ON_A_SULFUR_GROUP_OF_DONORS	58	50	10	-0.332	0.28	0.792
GO_ALCOHOL_DEHYDROGENASE_NADPPLUS_ACTIVITY	21	14	5	0.542	0.285	0.794
GO_ANION_CATION_SYMPORTER_ACTIVITY	19	16	3	-0.373	0.286	0.794
GO_ENZYME_REGULATOR_ACTIVITY	1025	859	165	0.34	0.283	0.794
GO_FILAMIN_BINDING	13	13	2	0.538	0.288	0.794
GO_GABA_RECEPTOR_ACTIVITY	22	13	2	0.551	0.283	0.794
GO_HISTONE_DEMETHYLASE_ACTIVITY_H3_K9_SPECIFIC_	13	12	6	0.57	0.286	0.794
GO_INTERLEUKIN_1_RECEPTOR_ACTIVITY	7	4	2	0.731	0.289	0.794
GO_INTERLEUKIN_6_RECEPTOR_BINDING	7	7	3	0.637	0.285	0.794
GO_ISOPRENOID_BINDING	36	26	4	-0.43	0.288	0.794
GO_NADP_RETINOL_DEHYDROGENASE_ACTIVITY	9	7	4	0.64	0.285	0.794
GO_NUCLEAR_HORMONE_RECEPTOR_BINDING	151	135	28	0.381	0.287	0.794
GO_PEPTIDYLTRANSFERASE_ACTIVITY	5	3	1	-0.758	0.289	0.794
GO_PHOSPHATASE_ACTIVATOR_ACTIVITY	16	16	8	0.513	0.289	0.794
GO_RHO_GUANYL_NUCLEOTIDE_EXCHANGE_FACTOR_ACTIVITY	78	75	18	0.411	0.282	0.794
GO_RNA_POLYMERASE_I_ACTIVITY	11	11	7	-0.574	0.284	0.794
GO_LRR_DOMAIN_BINDING	17	15	2	0.531	0.29	0.795
GO_RNA_POLYMERASE_II_TRANSCRIPTION_FACTOR_BINDING	53	48	7	0.422	0.291	0.795
GO_SODIUM_DICARBOXYLATE_SYMPORTER_ACTIVITY	9	7	2	0.644	0.29	0.795
GO_SULFURIC_ESTER_HYDROLASE_ACTIVITY	17	15	4	-0.547	0.291	0.795
GO_CARBOHYDRATE_CATION_SYMPORTER_ACTIVITY	19	17	2	-0.515	0.293	0.796
GO_INTEGRIN_BINDING	127	110	19	0.386	0.293	0.796
GO_SEMAPHORIN_RECEPTOR_BINDING	23	22	4	0.495	0.293	0.796
GO_AMIDE_TRANSMEMBRANE_TRANSPORTER_ACTIVITY	46	38	10	-0.34	0.295	0.797
GO_CATION_CHLORIDE_SYMPORTER_ACTIVITY	16	14	3	-0.381	0.296	0.797
GO_DOUBLE_STRANDED_METHYLATED_DNA_BINDING	5	5	2	-0.675	0.297	0.797
GO_EXONUCLEASE_ACTIVITY_ACTIVE_WITH_EITHER_RIBO_OR_DEOXYRIBONUCLEIC_ACIDS_AND_PRODUCING_5_PHOSPHOMONOESTERS	55	51	30	0.418	0.299	0.797
GO_FRUCTOSE_6_PHOSPHATE_BINDING	5	4	3	-0.73	0.299	0.797
GO_HISTONE_DEMETHYLASE_ACTIVITY_H3_K36_SPECIFIC_	9	8	3	-0.61	0.298	0.797
GO_INOSITOL_HEXAKISPHOSPHATE_KINASE_ACTIVITY	5	5	2	-0.687	0.295	0.797
GO_NEUROTRANSMITTER_RECEPTOR_REGULATOR_ACTIVITY	13	8	1	0.609	0.294	0.797
GO_PHOSPHOTRANSFERASE_ACTIVITY_NITROGENOUS_GROUP_AS_ACCEPTOR	7	6	1	0.664	0.295	0.797
GO_PLATELET_DERIVED_GROWTH_FACTOR_BINDING	11	11	1	0.567	0.299	0.797
GO_SULFATE_TRANSMEMBRANE_TRANSPORTER_ACTIVITY	16	15	3	0.524	0.299	0.797
GO_TRANSFORMING_GROWTH_FACTOR_BETA_RECEPTOR_BINDING	51	33	3	-0.373	0.298	0.797
GO_ACETYLCHOLINE_RECEPTOR_ACTIVITY	23	18	2	0.507	0.303	0.798
GO_ALDITOL_NADPPLUS_1_OXIDOREDUCTASE_ACTIVITY	13	6	1	0.661	0.31	0.798
GO_AMIDINE_LYASE_ACTIVITY	7	7	4	0.633	0.313	0.798
GO_AROMATIC_AMINO_ACID_TRANSMEMBRANE_TRANSPORTER_ACTIVITY	6	5	2	0.697	0.305	0.798
GO_C4_DICARBOXYLATE_TRANSMEMBRANE_TRANSPORTER_ACTIVITY	14	13	2	0.546	0.302	0.798
GO_COPPER_ION_TRANSMEMBRANE_TRANSPORTER_ACTIVITY	5	5	4	0.674	0.314	0.798
GO_ENOYL_COA_HYDRATASE_ACTIVITY	8	8	5	-0.615	0.31	0.798
GO_FRUCTOSE_BINDING	5	4	2	-0.708	0.307	0.798
GO_GLUTAMATE_GATED_CALCIUM_ION_CHANNEL_ACTIVITY	5	5	1	-0.676	0.309	0.798
GO_GLYCERALDEHYDE_3_PHOSPHATE_DEHYDROGENASE_NADPLUS__NON_PHOSPHORYLATING_ACTIVITY	5	5	3	0.688	0.308	0.798
GO_GLYCEROL_TRANSMEMBRANE_TRANSPORTER_ACTIVITY	5	3	3	0.75	0.315	0.798
GO_GUANYLATE_KINASE_ACTIVITY	9	9	3	0.587	0.315	0.798
GO_INOSITOL_1_3_4_5_TETRAKISPHOSPHATE_BINDING	5	5	2	-0.67	0.314	0.798
GO_INTRAMOLECULAR_OXIDOREDUCTASE_ACTIVITY	45	35	7	-0.334	0.309	0.798
GO_LIPOPROTEIN_TRANSPORTER_ACTIVITY	10	6	2	0.648	0.301	0.798
GO_MACROLIDE_BINDING	9	8	3	0.6	0.311	0.798
GO_MEDIATOR_COMPLEX_BINDING	5	5	4	0.691	0.305	0.798
GO_NEUROTRANSMITTER_BINDING	55	43	2	-0.302	0.307	0.798
GO_N_ACYLSPHINGOSINE_AMIDOHYDROLASE_ACTIVITY	6	3	3	0.747	0.316	0.798
GO_PHOSPHATASE_INHIBITOR_ACTIVITY	45	35	11	-0.414	0.308	0.798
GO_PHOSPHOSERINE_RESIDUE_BINDING	6	6	4	0.649	0.317	0.798
GO_PROTEIN_GLUTAMIC_ACID_LIGASE_ACTIVITY	5	5	2	-0.676	0.306	0.798
GO_PROTEIN_PHOSPHATASE_1_BINDING	20	18	9	0.504	0.309	0.798
GO_RECEPTOR_REGULATOR_ACTIVITY	525	344	42	0.349	0.303	0.798
GO_RIBOSE_PHOSPHATE_DIPHOSPHOKINASE_ACTIVITY	5	4	3	0.707	0.312	0.798
GO_RNA_POLYMERASE_II_SPECIFIC_DNA_BINDING_TRANSCRIPTION_FACTOR_BINDING	264	239	51	0.359	0.317	0.798
GO_RNA_POLYMERASE_I_CORE_BINDING	6	5	1	0.681	0.317	0.798
GO_SH3_SH2_ADAPTOR_ACTIVITY	53	50	9	0.412	0.311	0.798
GO_SIALIC_ACID_TRANSMEMBRANE_TRANSPORTER_ACTIVITY	8	3	1	0.758	0.303	0.798
GO_SULFOTRANSFERASE_ACTIVITY	52	34	3	-0.322	0.316	0.798
GO_S_METHYLTRANSFERASE_ACTIVITY	7	4	2	0.726	0.311	0.798
GO_TRANSLATION_FACTOR_ACTIVITY_RNA_BINDING	86	72	29	-0.284	0.313	0.798
GO_TROPONIN_I_BINDING	5	4	1	0.712	0.317	0.798
GO_UBIQUITIN_BINDING	76	67	23	-0.225	0.305	0.798
GO_UBIQUITIN_PROTEIN_TRANSFERASE_ACTIVATOR_ACTIVITY	8	5	1	-0.677	0.303	0.798
GO_WIDE_PORE_CHANNEL_ACTIVITY	21	19	7	0.485	0.316	0.798
GO_ACTIVE_TRANSMEMBRANE_TRANSPORTER_ACTIVITY	359	300	67	0.352	0.339	0.799
GO_ADENYLATE_CYCLASE_ACTIVATOR_ACTIVITY	5	5	3	-0.656	0.338	0.799
GO_ADENYLATE_CYCLASE_BINDING	13	11	1	0.552	0.325	0.799
GO_ALCOHOL_BINDING	85	68	13	0.4	0.336	0.799
GO_ANTIGEN_BINDING	192	44	11	0.412	0.325	0.799
GO_ARF_GUANYL_NUCLEOTIDE_EXCHANGE_FACTOR_ACTIVITY	19	18	5	-0.465	0.345	0.799
GO_ASPARTIC_ENDOPEPTIDASE_ACTIVITY_INTRAMEMBRANE_CLEAVING	7	5	3	0.665	0.32	0.799
GO_BHLH_TRANSCRIPTION_FACTOR_BINDING	28	26	9	0.455	0.327	0.799
GO_BUBBLE_DNA_BINDING	8	8	3	0.603	0.325	0.799
GO_CAMP_RESPONSE_ELEMENT_BINDING	14	14	2	0.531	0.32	0.799
GO_CARBOXY_LYASE_ACTIVITY	34	28	9	-0.36	0.33	0.799
GO_DAMAGED_DNA_BINDING	68	66	24	0.397	0.34	0.799
GO_DIPEPTIDASE_ACTIVITY	16	14	1	0.526	0.327	0.799
GO_DNA_HELICASE_ACTIVITY	50	46	21	0.412	0.332	0.799
GO_ENDOCYTIC_ADAPTOR_ACTIVITY	10	10	2	0.578	0.321	0.799
GO_EPOXIDE_HYDROLASE_ACTIVITY	6	5	3	0.649	0.344	0.799
GO_ESTROGEN_RECEPTOR_BINDING	41	35	7	0.442	0.327	0.799
GO_EXONUCLEASE_ACTIVITY	79	71	36	0.399	0.336	0.799
GO_GALANIN_RECEPTOR_ACTIVITY	10	5	2	0.673	0.329	0.799
GO_GLUTAMATE_RECEPTOR_ACTIVITY	27	26	2	-0.395	0.332	0.799
GO_GLYCEROPHOSPHODIESTER_PHOSPHODIESTERASE_ACTIVITY	5	5	1	0.668	0.336	0.799
GO_HIGH_DENSITY_LIPOPROTEIN_PARTICLE_BINDING	18	7	3	0.603	0.339	0.799
GO_HISTAMINE_RECEPTOR_ACTIVITY	6	3	1	0.739	0.33	0.799
GO_HSP70_PROTEIN_BINDING	42	38	7	0.423	0.346	0.799
GO_IMMUNOGLOBULIN_BINDING	23	13	5	0.525	0.334	0.799
GO_INTERFERON_RECEPTOR_ACTIVITY	5	5	2	0.663	0.322	0.799
GO_INTRACELLULAR_LIGAND_GATED_ION_CHANNEL_ACTIVITY	33	32	5	-0.361	0.331	0.799
GO_IONOTROPIC_GLUTAMATE_RECEPTOR_ACTIVITY	19	19	8	-0.483	0.324	0.799
GO_ION_TRANSMEMBRANE_TRANSPORTER_ACTIVITY	879	700	127	0.339	0.323	0.799
GO_NEUROTRANSMITTER_TRANSPORTER_ACTIVITY	51	39	8	0.441	0.321	0.799
GO_NEUROTROPHIN_BINDING	9	9	1	-0.585	0.348	0.799
GO_NUCLEAR_RECEPTOR_ACTIVITY	47	43	9	-0.303	0.347	0.799
GO_NUCLEASE_ACTIVITY	196	165	52	0.364	0.344	0.799
GO_OLFACTORY_RECEPTOR_BINDING	6	2	1	-0.781	0.324	0.799
GO_OPIOID_RECEPTOR_BINDING	9	6	2	-0.639	0.342	0.799
GO_OXALATE_TRANSMEMBRANE_TRANSPORTER_ACTIVITY	10	10	2	0.557	0.345	0.799
GO_OXIDOREDUCTASE_ACTIVITY_ACTING_ON_PAIRED_DONORS_WITH_INCORPORATION_OR_REDUCTION_OF_MOLECULAR_OXYGEN_REDUCED_PTERIDINE_AS_ONE_DONOR_AND_INCORPORATION_OF_ONE_ATOM_OF_OXYGEN	7	3	2	0.732	0.34	0.799
GO_OXIDOREDUCTASE_ACTIVITY_ACTING_ON_THE_CH_CH_GROUP_OF_DONORS_OXYGEN_AS_ACCEPTOR	9	7	3	-0.629	0.33	0.799
GO_OXIDOREDUCTASE_ACTIVITY_ACTING_ON_THE_CH_NH_GROUP_OF_DONORS_NAD_OR_NADP_AS_ACCEPTOR	18	17	4	0.507	0.343	0.799
GO_PHOSPHATIDYLINOSITOL_5_PHOSPHATE_BINDING	15	13	3	0.543	0.345	0.799
GO_PHOSPHOLIPASE_C_ACTIVITY	28	23	3	0.484	0.318	0.799
GO_PHOSPHOLIPASE_INHIBITOR_ACTIVITY	12	10	3	0.572	0.327	0.799
GO_PHOSPHOTRANSFERASE_ACTIVITY_PHOSPHATE_GROUP_AS_ACCEPTOR	39	35	7	0.426	0.347	0.799
GO_POLY_A_SPECIFIC_RIBONUCLEASE_ACTIVITY	13	11	8	0.565	0.33	0.799
GO_PROFILIN_BINDING	10	9	2	0.572	0.345	0.799
GO_PROTEIN_SERINE_THREONINE_KINASE_INHIBITOR_ACTIVITY	32	31	8	0.46	0.321	0.799
GO_QUATERNARY_AMMONIUM_GROUP_BINDING	27	19	3	0.483	0.336	0.799
GO_RACEMASE_AND_EPIMERASE_ACTIVITY_ACTING_ON_CARBOHYDRATES_AND_DERIVATIVES	12	11	3	-0.564	0.329	0.799
GO_RNA_ADENYLYLTRANSFERASE_ACTIVITY	5	4	1	-0.701	0.345	0.799
GO_RNA_CAP_BINDING	19	14	1	0.541	0.323	0.799
GO_RNA_POLYMERASE_III_ACTIVITY	15	14	7	-0.521	0.344	0.799
GO_RNA_POLYMERASE_II_ACTIVATING_TRANSCRIPTION_FACTOR_BINDING	41	38	6	0.437	0.347	0.799
GO_RNA_POLYMERASE_II_GENERAL_TRANSCRIPTION_INITIATION_FACTOR_ACTIVITY	13	12	5	0.538	0.341	0.799
GO_SIGNALING_ADAPTOR_ACTIVITY	79	74	13	0.391	0.321	0.799
GO_SINGLE_STRANDED_DNA_EXODEOXYRIBONUCLEASE_ACTIVITY	8	7	5	0.61	0.348	0.799
GO_SINGLE_THYMINE_INSERTION_BINDING	5	5	4	0.664	0.326	0.799
GO_SMAD_BINDING	80	68	13	0.392	0.348	0.799
GO_SNORNA_BINDING	26	24	10	-0.422	0.342	0.799
GO_STEROID_HORMONE_RECEPTOR_BINDING	90	82	17	0.39	0.343	0.799
GO_STEROL_BINDING	56	45	10	0.424	0.336	0.799
GO_SULFURTRANSFERASE_ACTIVITY	11	9	4	0.588	0.333	0.799
GO_TRANSLATION_INITIATION_FACTOR_ACTIVITY	51	41	1	0.423	0.333	0.799
GO_TRIGLYCERIDE_LIPASE_ACTIVITY	21	15	3	-0.508	0.333	0.799
GO_ALPHA_N_ACETYLGALACTOSAMINIDE_ALPHA_2_6_SIALYLTRANSFERASE_ACTIVITY	5	4	2	-0.692	0.361	0.8
GO_ARRESTIN_FAMILY_PROTEIN_BINDING	9	7	1	0.612	0.354	0.8
GO_CALCIUM_INDEPENDENT_PHOSPHOLIPASE_A2_ACTIVITY	6	5	3	0.656	0.349	0.8
GO_CARBOXYPEPTIDASE_ACTIVITY	45	38	8	0.433	0.35	0.8
GO_CCR6_CHEMOKINE_RECEPTOR_BINDING	6	2	1	-0.784	0.362	0.8
GO_CORECEPTOR_ACTIVITY	44	38	9	0.418	0.362	0.8
GO_DNA_TOPOISOMERASE_ACTIVITY	7	7	3	0.6	0.359	0.8
GO_DOPAMINE_BINDING	13	5	5	-0.649	0.357	0.8
GO_DYNEIN_LIGHT_CHAIN_BINDING	25	23	6	-0.398	0.361	0.8
GO_EXTRACELLULAR_MATRIX_BINDING	57	43	4	0.417	0.351	0.8
GO_EXTRACELLULAR_MATRIX_STRUCTURAL_CONSTITUENT_CONFERRING_TENSILE_STRENGTH	41	38	2	0.426	0.359	0.8
GO_FERROUS_IRON_BINDING	24	17	5	-0.441	0.361	0.8
GO_GATED_CHANNEL_ACTIVITY	341	270	40	0.353	0.363	0.8
GO_GLUCOCORTICOID_RECEPTOR_BINDING	14	14	1	0.52	0.353	0.8
GO_HYDROLASE_ACTIVITY_ACTING_ON_ESTER_BONDS	724	602	154	0.339	0.354	0.8
GO_ICOSANOID_RECEPTOR_ACTIVITY	14	11	3	0.551	0.355	0.8
GO_INOSITOL_PHOSPHATE_PHOSPHATASE_ACTIVITY	14	13	5	0.519	0.356	0.8
GO_INWARD_RECTIFIER_POTASSIUM_CHANNEL_ACTIVITY	20	13	2	0.52	0.351	0.8
GO_L_LYSINE_TRANSMEMBRANE_TRANSPORTER_ACTIVITY	5	4	1	0.693	0.358	0.8
GO_MOLECULAR_FUNCTION_REGULATOR	1795	1415	252	0.326	0.358	0.8
GO_NUCLEOSIDE_DIPHOSPHATE_KINASE_ACTIVITY	19	17	3	0.484	0.36	0.8
GO_OXIDATIVE_RNA_DEMETHYLASE_ACTIVITY	5	4	1	0.69	0.357	0.8
GO_PEPTIDE_ANTIGEN_BINDING	31	21	9	-0.433	0.36	0.8
GO_PEPTIDE_PROTON_SYMPORTER_ACTIVITY	5	3	1	0.725	0.363	0.8
GO_PHOSPHATIDYLINOSITOL_3_4_BISPHOSPHATE_BINDING	29	22	7	0.463	0.358	0.8
GO_PRENYLTRANSFERASE_ACTIVITY	15	15	9	0.511	0.355	0.8
GO_PROTEIN_SELF_ASSOCIATION	56	49	10	0.409	0.361	0.8
GO_SERINE_HYDROLASE_ACTIVITY	187	122	4	0.367	0.358	0.8
GO_TRANSLATION_REPRESSOR_ACTIVITY	26	22	13	0.462	0.36	0.8
GO_TRANSMEMBRANE_RECEPTOR_PROTEIN_TYROSINE_KINASE_ADAPTOR_ACTIVITY	12	12	5	0.532	0.355	0.8
GO_INTERLEUKIN_1_RECEPTOR_BINDING	15	10	2	0.546	0.364	0.801
GO_GENERAL_TRANSCRIPTION_INITIATION_FACTOR_ACTIVITY	21	19	8	0.473	0.365	0.802
GO_SUPEROXIDE_GENERATING_NADPH_OXIDASE_ACTIVATOR_ACTIVITY	10	8	1	0.581	0.366	0.803
GO_SULFUR_COMPOUND_TRANSMEMBRANE_TRANSPORTER_ACTIVITY	35	33	6	0.439	0.367	0.804
GO_NUCLEAR_RECEPTOR_BINDING	108	97	14	0.378	0.369	0.806
GO_ORGANIC_ACID_SODIUM_SYMPORTER_ACTIVITY	28	21	1	-0.45	0.368	0.806
GO_PHOSPHOPROTEIN_PHOSPHATASE_ACTIVITY	182	163	61	0.361	0.37	0.806
GO_SUMO_BINDING	16	16	11	0.489	0.369	0.806
GO_TRANSFORMING_GROWTH_FACTOR_BETA_RECEPTOR_ACTIVITY_TYPE_II	5	4	2	0.69	0.37	0.806
GO_RETINOID_X_RECEPTOR_BINDING	16	16	3	0.488	0.371	0.807
GO_LYS48_SPECIFIC_DEUBIQUITINASE_ACTIVITY	14	13	8	0.515	0.372	0.808
GO_CASPASE_BINDING	11	7	4	0.604	0.373	0.809
GO_ACTIN_MONOMER_BINDING	28	25	7	0.443	0.378	0.811
GO_ACTIVIN_RECEPTOR_BINDING	8	1	1	-0.799	0.379	0.811
GO_AMINOACYL_TRNA_EDITING_ACTIVITY	12	11	5	-0.531	0.387	0.811
GO_CALCIUM_DEPENDENT_PROTEIN_BINDING	62	51	14	0.402	0.383	0.811
GO_CHLORIDE_CHANNEL_REGULATOR_ACTIVITY	16	12	2	-0.453	0.383	0.811
GO_CHONDROITIN_SULFATE_BINDING	9	7	3	0.608	0.378	0.811
GO_COFACTOR_BINDING	498	405	76	0.343	0.376	0.811
GO_CYCLOSPORIN_A_BINDING	21	14	4	0.507	0.381	0.811
GO_C_ACYLTRANSFERASE_ACTIVITY	20	12	2	0.51	0.381	0.811
GO_C_PALMITOYLTRANSFERASE_ACTIVITY	5	3	3	0.724	0.375	0.811
GO_DEAD_H_BOX_RNA_HELICASE_BINDING	8	7	4	0.603	0.382	0.811
GO_DNA_BINDING_TRANSCRIPTION_FACTOR_BINDING	338	304	59	0.343	0.379	0.811
GO_INSULIN_RECEPTOR_BINDING	22	19	6	0.475	0.387	0.811
GO_KINASE_REGULATOR_ACTIVITY	206	187	37	0.354	0.383	0.811
GO_LIGASE_ACTIVITY_FORMING_CARBON_SULFUR_BONDS	40	31	10	0.427	0.387	0.811
GO_LYSINE_N_ACETYLTRANSFERASE_ACTIVITY_ACTING_ON_ACETYL_PHOSPHATE_AS_DONOR	6	5	1	0.635	0.389	0.811
GO_NADP_BINDING	51	45	9	0.4	0.388	0.811
GO_NETRIN_RECEPTOR_ACTIVITY	6	4	1	-0.673	0.389	0.811
GO_NEUROTRANSMITTER_RECEPTOR_ACTIVITY	117	72	8	-0.198	0.378	0.811
GO_NEUROTRANSMITTER_SODIUM_SYMPORTER_ACTIVITY	26	19	4	0.473	0.388	0.811
GO_N_N_DIMETHYLANILINE_MONOOXYGENASE_ACTIVITY	5	2	2	-0.771	0.389	0.811
GO_PHOSPHATIDYLINOSITOL_3_KINASE_BINDING	31	28	7	0.443	0.382	0.811
GO_PROSTANOID_RECEPTOR_ACTIVITY	10	8	4	0.569	0.384	0.811
GO_PROTEIN_TYROSINE_PHOSPHATASE_ACTIVITY	100	93	30	0.373	0.38	0.811
GO_REGULATORY_RNA_BINDING	37	28	4	0.444	0.382	0.811
GO_RNA_POLYMERASE_BINDING	75	50	21	0.403	0.376	0.811
GO_SH3_DOMAIN_BINDING	127	118	25	0.365	0.377	0.811
GO_SODIUM_CHLORIDE_SYMPORTER_ACTIVITY	10	8	2	0.577	0.388	0.811
GO_SUMO_POLYMER_BINDING	5	5	5	0.646	0.381	0.811
GO_U6_SNRNA_BINDING	13	10	4	-0.549	0.387	0.811
GO_UBIQUITIN_LIKE_PROTEIN_LIGASE_BINDING	306	276	48	0.348	0.387	0.811
GO_AMP_BINDING	13	13	6	-0.417	0.395	0.812
GO_CARBOHYDRATE_TRANSMEMBRANE_TRANSPORTER_ACTIVITY	35	27	5	-0.376	0.39	0.812
GO_CCR_CHEMOKINE_RECEPTOR_BINDING	42	24	2	-0.425	0.396	0.812
GO_DNA_METHYLTRANSFERASE_ACTIVITY	6	5	3	0.637	0.392	0.812
GO_FUCOSYLTRANSFERASE_ACTIVITY	13	13	2	0.511	0.396	0.812
GO_LIPID_PHOSPHATASE_ACTIVITY	11	2	2	-0.76	0.394	0.812
GO_N6_METHYLADENOSINE_CONTAINING_RNA_BINDING	7	7	7	0.586	0.393	0.812
GO_NEUROPILIN_BINDING	19	19	3	0.469	0.392	0.812
GO_NUCLEOTIDE_DIPHOSPHATASE_ACTIVITY	17	12	4	0.519	0.397	0.812
GO_PEPTIDASE_ACTIVITY	627	463	83	0.337	0.395	0.812
GO_PHOSPHATIDYLINOSITOL_3_5_BISPHOSPHATE_BINDING	26	23	4	0.455	0.392	0.812
GO_STRUCTURAL_CONSTITUENT_OF_EPIDERMIS	16	7	1	0.601	0.391	0.812
GO_TRANSFORMING_GROWTH_FACTOR_BETA_BINDING	22	18	3	-0.404	0.395	0.812
GO_UBIQUITIN_PROTEIN_TRANSFERASE_REGULATOR_ACTIVITY	17	13	5	-0.493	0.394	0.812
GO_WATER_TRANSMEMBRANE_TRANSPORTER_ACTIVITY	11	6	3	0.608	0.395	0.812
GO_HISTONE_DEACETYLASE_BINDING	111	103	22	0.366	0.398	0.813
GO_TRANSFORMING_GROWTH_FACTOR_BETA_RECEPTOR_PATHWAY_SPECIFIC_CYTOPLASMIC_MEDIATOR_ACTIVITY	5	4	3	0.683	0.399	0.813
GO_TRNA_SPECIFIC_ADENOSINE_DEAMINASE_ACTIVITY	8	6	2	0.61	0.399	0.813
GO_ACID_THIOL_LIGASE_ACTIVITY	30	23	9	0.448	0.401	0.814
GO_GUANINE_THYMINE_MISPAIR_BINDING	6	6	5	0.602	0.4	0.814
GO_PROTEIN_PHOSPHORYLATED_AMINO_ACID_BINDING	49	46	9	0.4	0.401	0.814
GO_3_5_CYCLIC_AMP_PHOSPHODIESTERASE_ACTIVITY	12	11	2	0.52	0.41	0.815
GO_3_5_EXODEOXYRIBONUCLEASE_ACTIVITY	13	12	10	0.497	0.42	0.815
GO_4_IRON_4_SULFUR_CLUSTER_BINDING	41	39	11	0.402	0.412	0.815
GO_ACID_PHOSPHATASE_ACTIVITY	8	6	2	-0.58	0.421	0.815
GO_ADENYL_NUCLEOTIDE_EXCHANGE_FACTOR_ACTIVITY	9	7	5	-0.594	0.405	0.815
GO_APOLIPOPROTEIN_RECEPTOR_BINDING	6	5	3	-0.624	0.411	0.815
GO_CALCIUM_ACTIVATED_CATION_CHANNEL_ACTIVITY	28	21	2	-0.354	0.411	0.815
GO_CARBOHYDRATE_KINASE_ACTIVITY	21	19	7	-0.342	0.412	0.815
GO_CARBON_CARBON_LYASE_ACTIVITY	50	43	11	-0.206	0.406	0.815
GO_CHOLESTEROL_TRANSPORTER_ACTIVITY	20	15	3	0.491	0.419	0.815
GO_DEAMINASE_ACTIVITY	32	25	4	-0.368	0.414	0.815
GO_ENDONUCLEASE_ACTIVITY_ACTIVE_WITH_EITHER_RIBO_OR_DEOXYRIBONUCLEIC_ACIDS_AND_PRODUCING_3_PHOSPHOMONOESTERS	22	15	9	0.483	0.407	0.815
GO_FRIZZLED_BINDING	39	30	8	0.418	0.404	0.815
GO_HISTONE_ARGININE_N_METHYLTRANSFERASE_ACTIVITY	9	8	4	-0.558	0.408	0.815
GO_HISTONE_DEACETYLASE_ACTIVITY_H3_K14_SPECIFIC_	10	10	3	-0.537	0.413	0.815
GO_HISTONE_METHYLTRANSFERASE_ACTIVITY_H3_K9_SPECIFIC_	10	9	3	0.552	0.405	0.815
GO_HYDROLASE_ACTIVITY_ACTING_ON_ACID_ANHYDRIDES	928	825	189	0.332	0.405	0.815
GO_INHIBITORY_EXTRACELLULAR_LIGAND_GATED_ION_CHANNEL_ACTIVITY	16	11	1	0.517	0.421	0.815
GO_INSULIN_LIKE_GROWTH_FACTOR_I_BINDING	12	12	3	0.51	0.406	0.815
GO_L_ASPARTATE_TRANSMEMBRANE_TRANSPORTER_ACTIVITY	6	6	1	0.6	0.415	0.815
GO_MAP_KINASE_KINASE_ACTIVITY	16	13	4	0.496	0.413	0.815
GO_METHYL_CPG_BINDING	26	13	4	-0.491	0.417	0.815
GO_MICROTUBULE_BINDING	238	211	25	0.347	0.408	0.815
GO_NON_MEMBRANE_SPANNING_PROTEIN_TYROSINE_KINASE_ACTIVITY	46	42	8	0.407	0.42	0.815
GO_NUCLEOBASE_CONTAINING_COMPOUND_TRANSMEMBRANE_TRANSPORTER_ACTIVITY	43	37	13	-0.31	0.402	0.815
GO_NUCLEOSIDE_DIPHOSPHATASE_ACTIVITY	12	12	3	-0.47	0.412	0.815
GO_N_ACETYLTRANSFERASE_ACTIVITY	89	77	34	0.376	0.42	0.815
GO_OPIOID_RECEPTOR_ACTIVITY	9	5	1	-0.634	0.406	0.815
GO_PHOSPHATIDYLINOSITOL_3_KINASE_REGULATORY_SUBUNIT_BINDING	10	9	2	0.551	0.41	0.815
GO_PHOSPHATIDYLINOSITOL_BISPHOSPHATE_KINASE_ACTIVITY	5	5	4	0.64	0.405	0.815
GO_PROTEASE_BINDING	125	102	10	0.366	0.42	0.815
GO_PROTEIN_KINASE_A_CATALYTIC_SUBUNIT_BINDING	13	13	4	0.497	0.412	0.815
GO_PROTEIN_TAG	11	10	1	0.528	0.421	0.815
GO_PROTEIN_XYLOSYLTRANSFERASE_ACTIVITY	5	5	3	-0.637	0.416	0.815
GO_STEROID_DEHYDROGENASE_ACTIVITY	34	21	3	0.458	0.419	0.815
GO_S_ADENOSYL_L_METHIONINE_BINDING	9	9	2	0.533	0.421	0.815
GO_TAU_PROTEIN_KINASE_ACTIVITY	22	21	7	0.455	0.404	0.815
GO_TRANSCRIPTION_COREGULATOR_ACTIVITY	564	487	102	0.334	0.42	0.815
GO_TRANSMEMBRANE_RECEPTOR_PROTEIN_SERINE_THREONINE_KINASE_ACTIVITY	17	14	2	-0.415	0.417	0.815
GO_ARGININE_TRANSMEMBRANE_TRANSPORTER_ACTIVITY	6	5	3	0.628	0.425	0.819
GO_FATTY_ACID_BINDING	34	24	6	-0.343	0.423	0.819
GO_PHOSPHATIDYLINOSITOL_4_5_BISPHOSPHATE_PHOSPHATASE_ACTIVITY	12	11	3	0.51	0.424	0.819
GO_STEROID_DEHYDROGENASE_ACTIVITY_ACTING_ON_THE_CH_OH_GROUP_OF_DONORS_NAD_OR_NADP_AS_ACCEPTOR	28	18	3	0.467	0.425	0.819
GO_PROTEIN_GERANYLGERANYLTRANSFERASE_ACTIVITY	5	5	3	0.633	0.426	0.82
GO_CERAMIDASE_ACTIVITY	5	2	2	0.747	0.427	0.821
GO_GLUTATHIONE_DISULFIDE_OXIDOREDUCTASE_ACTIVITY	7	6	3	0.593	0.433	0.822
GO_G_PROTEIN_COUPLED_GLUTAMATE_RECEPTOR_BINDING	10	8	4	-0.549	0.433	0.822
GO_LONG_CHAIN_FATTY_ACID_TRANSPORTER_ACTIVITY	11	8	4	-0.55	0.433	0.822
GO_MAGNESIUM_ION_TRANSMEMBRANE_TRANSPORTER_ACTIVITY	16	13	3	-0.459	0.427	0.822
GO_MAP_KINASE_SCAFFOLD_ACTIVITY	8	8	2	0.558	0.433	0.822
GO_MOLECULAR_CARRIER_ACTIVITY	41	32	9	0.42	0.433	0.822
GO_PHOSPHATIDYLGLYCEROL_BINDING	14	10	3	-0.458	0.429	0.822
GO_POTASSIUM_ION_TRANSMEMBRANE_TRANSPORTER_ACTIVITY	159	122	16	0.356	0.429	0.822
GO_SH2_DOMAIN_BINDING	34	33	6	0.406	0.432	0.822
GO_SUMO_SPECIFIC_PROTEASE_ACTIVITY	5	4	4	0.668	0.431	0.822
GO_TRANSCRIPTION_COREPRESSOR_ACTIVITY	246	205	45	0.344	0.43	0.822
GO_1_PHOSPHATIDYLINOSITOL_BINDING	15	15	6	0.45	0.5	0.823
GO_2_OXOGLUTARATE_DEPENDENT_DIOXYGENASE_ACTIVITY	47	38	11	-0.249	0.482	0.823
GO_3_HYDROXYACYL_COA_DEHYDROGENASE_ACTIVITY	9	9	3	0.512	0.477	0.823
GO_5S_RRNA_BINDING	11	10	5	-0.508	0.465	0.823
GO_ACETYLTRANSFERASE_ACTIVITY	108	92	41	0.352	0.504	0.823
GO_ADENYLATE_KINASE_ACTIVITY	8	6	2	-0.571	0.46	0.823
GO_ALPHA_GLUCOSIDASE_ACTIVITY	6	5	3	0.617	0.504	0.823
GO_ANION_SODIUM_SYMPORTER_ACTIVITY	13	10	2	0.508	0.482	0.823
GO_ARYL_HYDROCARBON_RECEPTOR_BINDING	9	9	4	0.546	0.445	0.823
GO_ATP_DEPENDENT_DNA_HELICASE_ACTIVITY	39	36	10	0.391	0.465	0.823
GO_ATP_DEPENDENT_MICROTUBULE_MOTOR_ACTIVITY_MINUS_END_DIRECTED	18	17	3	-0.389	0.463	0.823
GO_BENZODIAZEPINE_RECEPTOR_BINDING	5	3	2	0.629	0.502	0.823
GO_BETA_CATENIN_BINDING	82	76	7	0.36	0.451	0.823
GO_BOX_H_ACA_SNORNA_BINDING	5	5	4	-0.597	0.466	0.823
GO_C3HC4_TYPE_RING_FINGER_DOMAIN_BINDING	6	5	2	-0.589	0.489	0.823
GO_CADHERIN_BINDING_INVOLVED_IN_CELL_CELL_ADHESION	19	18	3	0.437	0.501	0.823
GO_CALCITONIN_FAMILY_RECEPTOR_ACTIVITY	6	6	1	0.53	0.502	0.823
GO_CALCIUM_RELEASE_CHANNEL_ACTIVITY	21	21	4	-0.354	0.459	0.823
GO_CARBOHYDRATE_DERIVATIVE_TRANSMEMBRANE_TRANSPORTER_ACTIVITY	44	34	12	-0.317	0.477	0.823
GO_CARBOHYDRATE_PROTON_SYMPORTER_ACTIVITY	10	9	1	0.484	0.501	0.823
GO_CARD_DOMAIN_BINDING	15	13	3	0.483	0.477	0.823
GO_CATALYTIC_ACTIVITY_ACTING_ON_A_GLYCOPROTEIN	23	18	4	-0.382	0.479	0.823
GO_CDP_ALCOHOL_PHOSPHATIDYLTRANSFERASE_ACTIVITY	8	8	4	0.53	0.5	0.823
GO_CELL_CELL_ADHESION_MEDIATOR_ACTIVITY	50	46	5	0.363	0.504	0.823
GO_CELL_MATRIX_ADHESION_MEDIATOR_ACTIVITY	7	6	1	-0.551	0.493	0.823
GO_CENTROMERIC_DNA_BINDING	6	5	3	0.595	0.463	0.823
GO_CHEMOATTRACTANT_ACTIVITY	38	22	5	0.407	0.502	0.823
GO_CHEMOKINE_ACTIVITY	48	28	3	-0.367	0.437	0.823
GO_CHEMOKINE_RECEPTOR_BINDING	65	39	10	0.38	0.502	0.823
GO_CHEMOREPELLENT_ACTIVITY	27	26	3	0.413	0.487	0.823
GO_CHONDROITIN_SULFOTRANSFERASE_ACTIVITY	5	4	3	0.672	0.442	0.823
GO_CIS_TRANS_ISOMERASE_ACTIVITY	42	33	7	0.406	0.46	0.823
GO_CO_RECEPTOR_BINDING	13	11	2	0.477	0.501	0.823
GO_CUPROUS_ION_BINDING	6	5	1	-0.601	0.457	0.823
GO_CYCLIC_NUCLEOTIDE_GATED_ION_CHANNEL_ACTIVITY	11	10	2	-0.495	0.491	0.823
GO_CYSTEINE_TYPE_ENDOPEPTIDASE_ACTIVATOR_ACTIVITY_INVOLVED_IN_APOPTOTIC_PROCESS	16	13	5	0.482	0.484	0.823
GO_CYSTEINE_TYPE_ENDOPEPTIDASE_ACTIVITY	119	81	24	0.363	0.446	0.823
GO_C_X3_C_CHEMOKINE_BINDING	5	4	1	-0.613	0.5	0.823
GO_DNA_INSERTION_OR_DELETION_BINDING	8	8	3	0.536	0.45	0.823
GO_DOUBLE_STRANDED_TELOMERIC_DNA_BINDING	9	7	2	0.549	0.454	0.823
GO_ENDONUCLEASE_ACTIVITY	120	100	28	0.347	0.501	0.823
GO_ENZYME_ACTIVATOR_ACTIVITY	516	453	90	0.328	0.468	0.823
GO_ESTRADIOL_17_BETA_DEHYDROGENASE_ACTIVITY	11	9	2	0.505	0.469	0.823
GO_EUKARYOTIC_INITIATION_FACTOR_4E_BINDING	10	7	3	0.556	0.446	0.823
GO_EXORIBONUCLEASE_ACTIVITY	36	34	21	0.388	0.501	0.823
GO_FATTY_ACID_LIGASE_ACTIVITY	21	15	5	0.469	0.445	0.823
GO_FATTY_ACYL_COA_BINDING	21	18	2	0.451	0.465	0.823
GO_FATZ_BINDING	5	4	1	-0.607	0.502	0.823
GO_FERRIC_IRON_BINDING	11	7	2	0.546	0.486	0.823
GO_FOUR_WAY_JUNCTION_HELICASE_ACTIVITY	5	5	2	-0.591	0.485	0.823
GO_GAMMA_TUBULIN_BINDING	25	23	10	0.429	0.502	0.823
GO_GTPASE_ACTIVATING_PROTEIN_BINDING	14	13	5	-0.427	0.489	0.823
GO_GUANYLYLTRANSFERASE_ACTIVITY	7	5	2	0.605	0.481	0.823
GO_G_PROTEIN_COUPLED_RECEPTOR_KINASE_ACTIVITY	7	5	3	-0.599	0.477	0.823
GO_G_PROTEIN_COUPLED_SEROTONIN_RECEPTOR_BINDING	7	6	2	0.577	0.501	0.823
GO_G_QUADRUPLEX_RNA_BINDING	7	6	2	0.581	0.435	0.823
GO_HEXOSAMINIDASE_ACTIVITY	15	12	1	0.498	0.448	0.823
GO_HISTONE_METHYLTRANSFERASE_ACTIVITY_H3_K27_SPECIFIC_	5	5	2	0.595	0.491	0.823
GO_HISTONE_METHYLTRANSFERASE_ACTIVITY_H3_K4_SPECIFIC_	16	11	4	-0.438	0.501	0.823
GO_HISTONE_METHYLTRANSFERASE_ACTIVITY_H4_K20_SPECIFIC_	5	2	2	0.733	0.477	0.823
GO_HMG_BOX_DOMAIN_BINDING	16	13	4	0.469	0.482	0.823
GO_HYDROLASE_ACTIVITY_ACTING_ON_CARBON_NITROGEN_BUT_NOT_PEPTIDE_BONDS_IN_CYCLIC_AMIDINES	34	28	7	-0.318	0.447	0.823
GO_INOSITOL_1_4_5_TRISPHOSPHATE_BINDING	13	10	3	0.486	0.487	0.823
GO_INTRAMOLECULAR_TRANSFERASE_ACTIVITY	27	24	9	-0.276	0.459	0.823
GO_IRON_ION_TRANSMEMBRANE_TRANSPORTER_ACTIVITY	11	10	3	-0.482	0.497	0.823
GO_KINASE_ACTIVATOR_ACTIVITY	86	77	12	0.372	0.439	0.823
GO_LIGAND_GATED_CALCIUM_CHANNEL_ACTIVITY	27	27	4	-0.334	0.494	0.823
GO_LIPOPEPTIDE_BINDING	10	5	1	0.587	0.504	0.823
GO_LIPOPOLYSACCHARIDE_BINDING	34	22	5	0.432	0.446	0.823
GO_LOW_DENSITY_LIPOPROTEIN_PARTICLE_RECEPTOR_ACTIVITY	12	12	4	0.479	0.502	0.823
GO_LYSOPHOSPHOLIPID_ACYLTRANSFERASE_ACTIVITY	16	12	6	0.492	0.453	0.823
GO_MACROMOLECULE_TRANSMEMBRANE_TRANSPORTER_ACTIVITY	23	20	6	-0.34	0.476	0.823
GO_MELANOCORTIN_RECEPTOR_ACTIVITY	6	4	2	0.622	0.502	0.823
GO_METALLOENDOPEPTIDASE_ACTIVITY	102	80	11	0.359	0.457	0.823
GO_METHYLATED_HISTONE_BINDING	66	55	21	0.354	0.501	0.823
GO_MODIFICATION_DEPENDENT_PROTEIN_BINDING	144	126	54	0.343	0.501	0.823
GO_MOLECULAR_ADAPTOR_ACTIVITY	212	185	23	0.338	0.472	0.823
GO_NADPLUS_BINDING	14	14	4	0.463	0.48	0.823
GO_NAD_DEPENDENT_PROTEIN_DEACETYLASE_ACTIVITY	16	16	5	-0.4	0.5	0.823
GO_NEUROPEPTIDE_BINDING	24	10	1	0.537	0.445	0.823
GO_NUCLEAR_EXPORT_SIGNAL_RECEPTOR_ACTIVITY	9	9	4	0.527	0.502	0.823
GO_NUCLEAR_RECEPTOR_TRANSCRIPTION_COACTIVATOR_ACTIVITY	66	61	15	0.371	0.436	0.823
GO_NUCLEOCYTOPLASMIC_CARRIER_ACTIVITY	18	18	7	0.451	0.472	0.823
GO_NUCLEOTIDASE_ACTIVITY	15	11	4	-0.485	0.443	0.823
GO_N_ACYLTRANSFERASE_ACTIVITY	109	93	37	0.356	0.504	0.823
GO_ORGANIC_ANION_TRANSMEMBRANE_TRANSPORTER_ACTIVITY	206	164	30	0.336	0.5	0.823
GO_ORGANIC_CATION_TRANSMEMBRANE_TRANSPORTER_ACTIVITY	25	19	4	0.413	0.502	0.823
GO_OXIDOREDUCTASE_ACTIVITY_ACTING_ON_PAIRED_DONORS_WITH_OXIDATION_OF_A_PAIR_OF_DONORS_RESULTING_IN_THE_REDUCTION_OF_MOLECULAR_OXYGEN_TO_TWO_MOLECULES_OF_WATER	5	4	2	0.638	0.45	0.823
GO_OXIDOREDUCTASE_ACTIVITY_ACTING_ON_THE_ALDEHYDE_OR_OXO_GROUP_OF_DONORS	44	41	3	0.377	0.504	0.823
GO_OXIDOREDUCTASE_ACTIVITY_ACTING_ON_THE_CH_CH_GROUP_OF_DONORS_NAD_OR_NADP_AS_ACCEPTOR	26	20	4	-0.316	0.478	0.823
GO_OXIDOREDUCTASE_ACTIVITY_ACTING_ON_THE_CH_NH_GROUP_OF_DONORS	27	25	2	0.412	0.501	0.823
GO_PALMITOYLTRANSFERASE_ACTIVITY	39	32	6	0.405	0.504	0.823
GO_PALMITOYL_PROTEIN_HYDROLASE_ACTIVITY	10	7	5	-0.564	0.437	0.823
GO_PEPTIDASE_ACTIVATOR_ACTIVITY	38	35	11	-0.311	0.447	0.823
GO_PEPTIDE_N_ACETYLTRANSFERASE_ACTIVITY	74	65	30	0.363	0.5	0.823
GO_PEROXISOME_TARGETING_SEQUENCE_BINDING	5	5	1	0.596	0.471	0.823
GO_PHOSPHATASE_ACTIVITY	269	224	56	0.344	0.435	0.823
GO_PHOSPHATE_ION_TRANSMEMBRANE_TRANSPORTER_ACTIVITY	11	9	1	0.468	0.502	0.823
GO_PHOSPHATIDYLINOSITOL_MONOPHOSPHATE_PHOSPHATASE_ACTIVITY	13	13	4	-0.403	0.449	0.823
GO_PHOSPHATIDYLINOSITOL_TRISPHOSPHATE_PHOSPHATASE_ACTIVITY	5	5	2	0.619	0.451	0.823
GO_PHOSPHOFRUCTOKINASE_ACTIVITY	7	7	3	-0.477	0.503	0.823
GO_PHOSPHOTYROSINE_RESIDUE_BINDING	40	37	8	0.385	0.501	0.823
GO_PHOTORECEPTOR_ACTIVITY	17	8	2	-0.452	0.496	0.823
GO_POLY_PYRIMIDINE_TRACT_BINDING	33	29	4	0.385	0.501	0.823
GO_POTASSIUM_CHLORIDE_SYMPORTER_ACTIVITY	9	9	4	-0.424	0.446	0.823
GO_POTASSIUM_ION_LEAK_CHANNEL_ACTIVITY	16	8	2	-0.51	0.504	0.823
GO_PROTEIN_CARBOXYL_O_METHYLTRANSFERASE_ACTIVITY	7	5	2	0.61	0.457	0.823
GO_PROTEIN_FOLDING_CHAPERONE	23	20	5	-0.397	0.444	0.823
GO_PROTEIN_HORMONE_RECEPTOR_ACTIVITY	19	13	2	-0.387	0.467	0.823
GO_PROTEIN_PRENYLTRANSFERASE_ACTIVITY	7	7	4	0.571	0.449	0.823
GO_PROTEIN_TYROSINE_KINASE_ACTIVATOR_ACTIVITY	19	16	2	0.444	0.466	0.823
GO_PROTON_EXPORTING_ATPASE_ACTIVITY	31	27	14	0.407	0.471	0.823
GO_PROTON_TRANSPORTING_ATP_SYNTHASE_ACTIVITY_ROTATIONAL_MECHANISM	18	13	7	-0.367	0.458	0.823
GO_QUINONE_BINDING	17	15	6	-0.469	0.438	0.823
GO_RAS_GUANYL_NUCLEOTIDE_EXCHANGE_FACTOR_ACTIVITY	136	127	30	0.352	0.446	0.823
GO_RECEPTOR_ACTIVATOR_ACTIVITY	11	7	2	-0.541	0.501	0.823
GO_RECEPTOR_SIGNALING_COMPLEX_SCAFFOLD_ACTIVITY	24	20	3	0.424	0.493	0.823
GO_RIBONUCLEASE_ACTIVITY	107	89	45	0.361	0.449	0.823
GO_RIBONUCLEOTIDE_BINDING	1891	1681	341	0.322	0.486	0.823
GO_RNA_POLYMERASE_ACTIVITY	45	40	15	-0.27	0.477	0.823
GO_RNA_POLYMERASE_II_ACTIVITY	11	11	6	-0.483	0.504	0.823
GO_RNA_POLYMERASE_II_CORE_PROMOTER_SEQUENCE_SPECIFIC_DNA_BINDING	35	32	15	0.394	0.5	0.823
GO_RNA_POLYMERASE_II_DISTAL_ENHANCER_SEQUENCE_SPECIFIC_DNA_BINDING	100	87	27	0.356	0.467	0.823
GO_RNA_POLYMERASE_II_REPRESSING_TRANSCRIPTION_FACTOR_BINDING	35	33	15	0.406	0.457	0.823
GO_RNA_POLYMERASE_I_REGULATORY_REGION_DNA_BINDING	8	8	3	-0.537	0.483	0.823
GO_ROUNDABOUT_BINDING	5	5	1	0.595	0.486	0.823
GO_S100_PROTEIN_BINDING	15	12	2	-0.457	0.483	0.823
GO_SECONDARY_ACTIVE_SULFATE_TRANSMEMBRANE_TRANSPORTER_ACTIVITY	13	12	2	0.486	0.502	0.823
GO_SECONDARY_ACTIVE_TRANSMEMBRANE_TRANSPORTER_ACTIVITY	235	189	47	0.33	0.501	0.823
GO_SINGLE_STRANDED_DNA_3_5_EXODEOXYRIBONUCLEASE_ACTIVITY	6	6	6	0.592	0.436	0.823
GO_SNRNA_BINDING	48	33	2	0.394	0.504	0.823
GO_STEROID_BINDING	95	76	14	0.361	0.475	0.823
GO_STRUCTURAL_CONSTITUENT_OF_EYE_LENS	20	13	1	0.479	0.449	0.823
GO_SUCCINATE_DEHYDROGENASE_ACTIVITY	5	3	3	0.664	0.482	0.823
GO_SUCCINATE_TRANSMEMBRANE_TRANSPORTER_ACTIVITY	7	6	2	0.576	0.483	0.823
GO_TESTOSTERONE_DEHYDROGENASE_NADPLUS_ACTIVITY	5	3	1	0.612	0.502	0.823
GO_TITIN_BINDING	14	12	2	0.476	0.483	0.823
GO_TRANSCRIPTION_COACTIVATOR_ACTIVITY	317	281	57	0.341	0.44	0.823
GO_TRANSCRIPTION_COREPRESSOR_BINDING	15	15	3	-0.419	0.481	0.823
GO_TRANSFERRIN_RECEPTOR_BINDING	8	6	1	0.562	0.472	0.823
GO_TRANSMEMBRANE_TRANSPORTER_ACTIVITY	1047	836	139	0.325	0.502	0.823
GO_TRANSPORTER_ACTIVITY	1250	1002	174	0.324	0.473	0.823
GO_VOLTAGE_GATED_SODIUM_CHANNEL_ACTIVITY	19	18	2	-0.426	0.458	0.823
GO_ARMADILLO_REPEAT_DOMAIN_BINDING	10	10	4	0.489	0.509	0.825
GO_GROWTH_FACTOR_ACTIVITY	165	110	13	0.333	0.509	0.825
GO_MITOGEN_ACTIVATED_PROTEIN_KINASE_P38_BINDING	5	5	4	0.604	0.509	0.825
GO_NUCLEAR_LOCALIZATION_SEQUENCE_BINDING	25	20	6	0.42	0.509	0.825
GO_OXIDOREDUCTASE_ACTIVITY_ACTING_ON_THE_CH_CH_GROUP_OF_DONORS_QUINONE_OR_RELATED_COMPOUND_AS_ACCEPTOR	6	4	4	0.594	0.509	0.825
GO_STRUCTURAL_CONSTITUENT_OF_NUCLEAR_PORE	28	23	11	0.406	0.509	0.825
GO_STRUCTURAL_MOLECULE_ACTIVITY_CONFERRING_ELASTICITY	11	10	2	0.499	0.509	0.825
GO_NARROW_PORE_CHANNEL_ACTIVITY	19	10	2	-0.461	0.511	0.826
GO_CALCIUM_POTASSIUM_SODIUM_ANTIPORTER_ACTIVITY	5	5	2	0.583	0.519	0.83
GO_CAMP_DEPENDENT_PROTEIN_KINASE_REGULATOR_ACTIVITY	7	7	1	0.512	0.519	0.83
GO_CYCLASE_REGULATOR_ACTIVITY	9	3	1	0.66	0.514	0.83
GO_CYTIDYLYLTRANSFERASE_ACTIVITY	9	7	1	-0.499	0.519	0.83
GO_DNA_POLYMERASE_BINDING	19	17	7	0.435	0.519	0.83
GO_G_PROTEIN_COUPLED_RECEPTOR_BINDING	274	193	18	0.331	0.519	0.83
GO_HORMONE_BINDING	102	84	7	0.357	0.519	0.83
GO_INTRAMOLECULAR_OXIDOREDUCTASE_ACTIVITY_INTERCONVERTING_ALDOSES_AND_KETOSES	8	8	2	-0.512	0.519	0.83
GO_LIPASE_INHIBITOR_ACTIVITY	17	13	1	0.465	0.519	0.83
GO_PHOSPHATIDYLINOSITOL_PHOSPHATE_4_PHOSPHATASE_ACTIVITY	8	8	1	-0.495	0.519	0.83
GO_PROTEIN_DISULFIDE_OXIDOREDUCTASE_ACTIVITY	23	18	5	-0.407	0.52	0.83
GO_PROTEIN_PHOSPHATASE_ACTIVATOR_ACTIVITY	13	13	6	0.456	0.514	0.83
GO_TOLL_LIKE_RECEPTOR_BINDING	11	9	3	0.518	0.514	0.83
GO_VOLTAGE_GATED_ION_CHANNEL_ACTIVITY	196	153	37	0.343	0.519	0.83
GO_PEROXIREDOXIN_ACTIVITY	8	8	5	-0.459	0.522	0.832
GO_14_3_3_PROTEIN_BINDING	29	29	6	0.408	0.524	0.833
GO_BETA_TUBULIN_BINDING	37	34	11	0.393	0.529	0.833
GO_DEOXYRIBONUCLEASE_ACTIVITY	58	51	20	0.354	0.534	0.833
GO_DYNEIN_HEAVY_CHAIN_BINDING	14	11	7	0.466	0.534	0.833
GO_EXOPOLYPHOSPHATASE_ACTIVITY	5	5	2	0.571	0.534	0.833
GO_G_PROTEIN_COUPLED_AMINE_RECEPTOR_ACTIVITY	59	18	5	-0.347	0.526	0.833
GO_HISTONE_KINASE_ACTIVITY	17	17	8	0.409	0.534	0.833
GO_INSULIN_RECEPTOR_SUBSTRATE_BINDING	11	11	2	-0.387	0.534	0.833
GO_LIGASE_ACTIVITY_FORMING_PHOSPHORIC_ESTER_BONDS	5	4	3	0.624	0.529	0.833
GO_METALLOENDOPEPTIDASE_INHIBITOR_ACTIVITY	15	11	2	-0.406	0.528	0.833
GO_MYOSIN_II_BINDING	9	8	1	-0.477	0.534	0.833
GO_NEUROPEPTIDE_RECEPTOR_ACTIVITY	50	23	3	0.418	0.529	0.833
GO_NEUROTROPHIN_RECEPTOR_BINDING	10	8	3	0.477	0.534	0.833
GO_OXIDOREDUCTASE_ACTIVITY	747	589	73	0.319	0.529	0.833
GO_OXIDOREDUCTASE_ACTIVITY_ACTING_ON_CH_OH_GROUP_OF_DONORS	128	103	17	0.329	0.529	0.833
GO_OXIDOREDUCTASE_ACTIVITY_OXIDIZING_METAL_IONS_OXYGEN_AS_ACCEPTOR	9	6	1	0.547	0.534	0.833
GO_PHOSPHOPROTEIN_BINDING	81	75	17	0.342	0.534	0.833
GO_PRE_MIRNA_BINDING	6	6	3	0.516	0.534	0.833
GO_PROTEASOME_BINDING	16	15	5	0.435	0.534	0.833
GO_RNA_POLYMERASE_II_CTD_HEPTAPEPTIDE_REPEAT_KINASE_ACTIVITY	17	16	10	0.424	0.529	0.833
GO_R_SMAD_BINDING	23	21	8	0.416	0.524	0.833
GO_TRANSFERASE_ACTIVITY_TRANSFERRING_ACYL_GROUPS_ACYL_GROUPS_CONVERTED_INTO_ALKYL_ON_TRANSFER	5	5	3	0.562	0.529	0.833
GO_TRNA_CYTOSINE_METHYLTRANSFERASE_ACTIVITY	9	7	4	-0.551	0.524	0.833
GO_ALPHA_ADRENERGIC_RECEPTOR_ACTIVITY	6	4	3	-0.615	0.539	0.835
GO_APOLIPOPROTEIN_A_I_BINDING	5	4	2	-0.597	0.539	0.835
GO_DOPAMINE_NEUROTRANSMITTER_RECEPTOR_ACTIVITY	10	3	3	-0.649	0.539	0.835
GO_DOPAMINE_NEUROTRANSMITTER_RECEPTOR_ACTIVITY_COUPLED_VIA_GI_GO	8	3	3	-0.649	0.539	0.835
GO_L_LACTATE_DEHYDROGENASE_ACTIVITY	5	5	1	-0.583	0.539	0.835
GO_MAGNESIUM_ION_BINDING	213	187	40	0.337	0.539	0.835
GO_TYPE_5_METABOTROPIC_GLUTAMATE_RECEPTOR_BINDING	5	4	1	0.598	0.539	0.835
GO_DNA_TRANSLOCASE_ACTIVITY	5	5	3	0.588	0.544	0.84
GO_NEUROTROPHIN_TRK_RECEPTOR_BINDING	6	6	3	0.501	0.544	0.84
GO_POSTSYNAPTIC_NEUROTRANSMITTER_RECEPTOR_ACTIVITY	52	42	6	0.368	0.544	0.84
GO_SINGLE_BASE_INSERTION_OR_DELETION_BINDING	6	6	4	0.537	0.544	0.84
GO_ANGIOTENSIN_RECEPTOR_BINDING	8	8	4	0.496	0.549	0.843
GO_CYCLIN_DEPENDENT_PROTEIN_KINASE_ACTIVITY	30	27	9	0.387	0.549	0.843
GO_LIGAND_GATED_SODIUM_CHANNEL_ACTIVITY	9	7	2	0.527	0.549	0.843
GO_ORNITHINE_DECARBOXYLASE_REGULATOR_ACTIVITY	6	5	3	0.585	0.549	0.843
GO_RETINOIC_ACID_RECEPTOR_BINDING	25	23	6	0.392	0.549	0.843
GO_SODIUM_DEPENDENT_PHOSPHATE_TRANSMEMBRANE_TRANSPORTER_ACTIVITY	5	4	1	-0.589	0.549	0.843
GO_CELL_ADHESION_MEDIATOR_ACTIVITY	59	53	6	0.352	0.554	0.846
GO_FLAP_ENDONUCLEASE_ACTIVITY	9	7	4	0.516	0.554	0.846
GO_OXIDOREDUCTASE_ACTIVITY_ACTING_ON_PAIRED_DONORS_WITH_INCORPORATION_OR_REDUCTION_OF_MOLECULAR_OXYGEN_NAD_P_H_AS_ONE_DONOR_AND_INCORPORATION_OF_ONE_ATOM_OF_OXYGEN	39	25	6	0.385	0.554	0.846
GO_PEPTIDYL_PROLINE_4_DIOXYGENASE_ACTIVITY	8	7	1	0.532	0.554	0.846
GO_PEPTIDYL_PROLINE_DIOXYGENASE_ACTIVITY	12	7	1	0.532	0.554	0.846
GO_TRNA_METHYLTRANSFERASE_ACTIVITY	34	30	7	-0.183	0.552	0.846
GO_HISTONE_METHYLTRANSFERASE_ACTIVITY_H3_K36_SPECIFIC_	8	8	6	0.532	0.559	0.848
GO_HYALURONIC_ACID_BINDING	21	15	4	0.425	0.559	0.848
GO_INORGANIC_PHOSPHATE_TRANSMEMBRANE_TRANSPORTER_ACTIVITY	5	5	3	0.542	0.559	0.848
GO_OUTWARD_RECTIFIER_POTASSIUM_CHANNEL_ACTIVITY	15	10	1	-0.356	0.557	0.848
GO_U4_SNRNA_BINDING	11	5	2	-0.556	0.559	0.848
GO_VITAMIN_D_BINDING	6	5	1	-0.565	0.559	0.848
GO_NADH_DEHYDROGENASE_ACTIVITY	47	34	11	-0.266	0.561	0.851
GO_ANKYRIN_BINDING	20	18	3	0.405	0.564	0.852
GO_ENDOPEPTIDASE_ACTIVITY	428	296	50	0.327	0.564	0.852
GO_G_PROTEIN_BETA_GAMMA_SUBUNIT_COMPLEX_BINDING	20	13	1	0.483	0.564	0.852
GO_NUCLEOSIDE_TRIPHOSPHATASE_REGULATOR_ACTIVITY	341	308	64	0.321	0.564	0.852
GO_ADENOSINE_DEAMINASE_ACTIVITY	12	10	3	0.461	0.569	0.854
GO_CALCIUM_ION_BINDING	698	540	73	0.321	0.569	0.854
GO_GLUTAMATE_BINDING	10	9	4	0.438	0.569	0.854
GO_GLUTAMATE_RECEPTOR_BINDING	49	42	7	0.356	0.569	0.854
GO_INSULIN_LIKE_GROWTH_FACTOR_RECEPTOR_BINDING	16	14	4	0.435	0.569	0.854
GO_INTERMEDIATE_FILAMENT_BINDING	15	11	2	0.44	0.569	0.854
GO_VOLTAGE_GATED_CALCIUM_CHANNEL_ACTIVITY	48	40	10	0.369	0.569	0.854
GO_ANAPHASE_PROMOTING_COMPLEX_BINDING	8	5	3	0.539	0.574	0.857
GO_ENDODEOXYRIBONUCLEASE_ACTIVITY_PRODUCING_5_PHOSPHOMONOESTERS	16	13	6	0.426	0.574	0.857
GO_LACTATE_DEHYDROGENASE_ACTIVITY	7	7	3	-0.526	0.574	0.857
GO_LIPOPROTEIN_PARTICLE_RECEPTOR_ACTIVITY	15	15	4	0.426	0.574	0.857
GO_PROTEIN_MEMBRANE_ANCHOR	13	10	3	-0.401	0.572	0.857
GO_RNA_2_O_METHYLTRANSFERASE_ACTIVITY	6	6	4	-0.531	0.574	0.857
GO_2_ACYLGLYCEROL_O_ACYLTRANSFERASE_ACTIVITY	6	4	3	0.55	0.579	0.859
GO_3_CHLOROALLYL_ALDEHYDE_DEHYDROGENASE_ACTIVITY	5	5	4	0.528	0.579	0.859
GO_ANKYRIN_REPEAT_BINDING	5	4	1	0.599	0.594	0.859
GO_ARP2_3_COMPLEX_BINDING	9	7	2	-0.436	0.584	0.859
GO_CARBOXYLIC_ESTER_HYDROLASE_ACTIVITY	133	104	24	0.319	0.594	0.859
GO_CATECHOLAMINE_BINDING	20	11	6	-0.44	0.586	0.859
GO_CORTICOTROPIN_RELEASING_HORMONE_RECEPTOR_BINDING	6	3	3	-0.631	0.594	0.859
GO_DEATH_RECEPTOR_ACTIVITY	11	10	3	0.469	0.589	0.859
GO_DEOXYRIBONUCLEOTIDE_BINDING	5	4	2	0.552	0.594	0.859
GO_DNA_BINDING_BENDING	20	17	3	-0.351	0.582	0.859
GO_GLUCOSE_BINDING	11	11	5	-0.398	0.582	0.859
GO_HEMOGLOBIN_BINDING	7	3	1	0.616	0.594	0.859
GO_HISTONE_ACETYLTRANSFERASE_ACTIVITY_H4_K5_SPECIFIC_	10	10	6	0.443	0.589	0.859
GO_HISTONE_LYSINE_N_METHYLTRANSFERASE_ACTIVITY	44	35	17	0.359	0.589	0.859
GO_INOSITOL_TRISPHOSPHATE_KINASE_ACTIVITY	5	5	3	0.542	0.579	0.859
GO_I_SMAD_BINDING	11	9	4	0.448	0.594	0.859
GO_LIM_DOMAIN_BINDING	7	7	1	0.512	0.584	0.859
GO_LYSINE_N_METHYLTRANSFERASE_ACTIVITY	60	42	19	0.339	0.584	0.859
GO_NADPLUS_KINASE_ACTIVITY	17	14	6	-0.418	0.581	0.859
GO_OXIDOREDUCTASE_ACTIVITY_ACTING_ON_A_HEME_GROUP_OF_DONORS	30	17	5	-0.317	0.592	0.859
GO_OXIDOREDUCTASE_ACTIVITY_ACTING_ON_DIPHENOLS_AND_RELATED_SUBSTANCES_AS_DONORS	11	6	4	-0.521	0.587	0.859
GO_PHOSPHATIDYLINOSITOL_4_5_BISPHOSPHATE_5_PHOSPHATASE_ACTIVITY	8	7	2	0.529	0.589	0.859
GO_POTASSIUM_ION_ANTIPORTER_ACTIVITY	16	15	1	-0.358	0.576	0.859
GO_PROTEIN_KINASE_C_ACTIVITY	16	16	4	0.406	0.584	0.859
GO_PROTON_EXPORTING_ATPASE_ACTIVITY_PHOSPHORYLATIVE_MECHANISM	13	11	6	0.443	0.594	0.859
GO_RAP_GUANYL_NUCLEOTIDE_EXCHANGE_FACTOR_ACTIVITY	5	5	1	0.527	0.584	0.859
GO_RIBOSOME_BINDING	57	49	11	-0.181	0.582	0.859
GO_SODIUM_ION_TRANSMEMBRANE_TRANSPORTER_ACTIVITY	148	124	18	0.32	0.594	0.859
GO_THYROID_HORMONE_RECEPTOR_BINDING	28	27	4	0.379	0.594	0.859
GO_TPR_DOMAIN_BINDING	8	7	3	-0.48	0.594	0.859
GO_TRANSFERASE_ACTIVITY_TRANSFERRING_HEXOSYL_GROUPS	214	171	37	0.315	0.594	0.859
GO_TYPE_II_TRANSFORMING_GROWTH_FACTOR_BETA_RECEPTOR_BINDING	7	6	1	-0.495	0.589	0.859
GO_UBIQUITIN_LIGASE_INHIBITOR_ACTIVITY	5	4	3	-0.563	0.594	0.859
GO_VOLTAGE_GATED_POTASSIUM_CHANNEL_ACTIVITY	86	61	12	0.341	0.589	0.859
GO_ZINC_ION_TRANSMEMBRANE_TRANSPORTER_ACTIVITY	20	17	4	0.392	0.589	0.859
GO_INORGANIC_ANION_EXCHANGER_ACTIVITY	13	10	4	-0.401	0.596	0.862
GO_AMINO_ACID_CATION_SYMPORTER_ACTIVITY	18	14	4	0.419	0.603	0.863
GO_BMP_RECEPTOR_ACTIVITY	7	6	1	0.517	0.599	0.863
GO_CYSTEINE_TYPE_PEPTIDASE_ACTIVITY	189	144	41	0.329	0.603	0.863
GO_DNA_N_GLYCOSYLASE_ACTIVITY	14	14	4	0.431	0.603	0.863
GO_KINETOCHORE_BINDING	6	6	4	0.525	0.603	0.863
GO_NUCLEOTIDE_SUGAR_TRANSMEMBRANE_TRANSPORTER_ACTIVITY	14	12	4	0.435	0.599	0.863
GO_OXIDOREDUCTASE_ACTIVITY_ACTING_ON_PAIRED_DONORS_WITH_INCORPORATION_OR_REDUCTION_OF_MOLECULAR_OXYGEN_REDUCED_ASCORBATE_AS_ONE_DONOR_AND_INCORPORATION_OF_ONE_ATOM_OF_OXYGEN	5	4	1	0.552	0.603	0.863
GO_PHOSPHATIDYLINOSITOL_PHOSPHATE_5_PHOSPHATASE_ACTIVITY	11	10	1	-0.365	0.603	0.863
GO_POLYUBIQUITIN_MODIFICATION_DEPENDENT_PROTEIN_BINDING	50	45	19	0.337	0.603	0.863
GO_PROTEIN_DEACETYLASE_ACTIVITY	30	28	8	-0.233	0.603	0.863
GO_RECEPTOR_TYROSINE_KINASE_BINDING	67	59	14	0.333	0.603	0.863
GO_SERINE_TYPE_CARBOXYPEPTIDASE_ACTIVITY	5	5	2	-0.496	0.599	0.863
GO_STEROL_ESTERASE_ACTIVITY	7	7	1	-0.47	0.601	0.863
GO_ALANINE_TRANSMEMBRANE_TRANSPORTER_ACTIVITY	7	5	1	-0.492	0.608	0.865
GO_GABA_GATED_CHLORIDE_ION_CHANNEL_ACTIVITY	13	9	1	0.469	0.608	0.865
GO_P53_BINDING	65	62	14	0.342	0.608	0.865
GO_STRUCTURAL_CONSTITUENT_OF_TOOTH_ENAMEL	6	3	3	0.59	0.608	0.865
GO_TRANSLATION_INITIATION_FACTOR_BINDING	31	22	6	0.405	0.608	0.865
GO_Y_FORM_DNA_BINDING	5	5	2	0.529	0.608	0.865
GO_FATTY_ACID_DERIVATIVE_BINDING	27	23	10	0.38	0.613	0.867
GO_GLYCINE_TRANSMEMBRANE_TRANSPORTER_ACTIVITY	8	6	2	-0.492	0.611	0.867
GO_INSULIN_LIKE_GROWTH_FACTOR_II_BINDING	8	7	3	0.486	0.613	0.867
GO_POTASSIUM_CHANNEL_INHIBITOR_ACTIVITY	9	9	1	0.46	0.613	0.867
GO_PROTEIN_BINDING_INVOLVED_IN_HETEROTYPIC_CELL_CELL_ADHESION	13	11	4	-0.429	0.613	0.867
GO_PURINE_NTP_DEPENDENT_HELICASE_ACTIVITY	76	73	29	0.332	0.613	0.867
GO_TRANSFERASE_ACTIVITY_TRANSFERRING_SULFUR_CONTAINING_GROUPS	69	48	12	0.35	0.613	0.867
GO_7SK_SNRNA_BINDING	7	5	3	0.488	0.633	0.868
GO_ACTIVATING_TRANSCRIPTION_FACTOR_BINDING	73	65	9	0.352	0.618	0.868
GO_ACTIVIN_ACTIVATED_RECEPTOR_ACTIVITY	7	7	2	0.477	0.623	0.868
GO_AU_RICH_ELEMENT_BINDING	28	24	9	0.355	0.633	0.868
GO_BETA_N_ACETYLHEXOSAMINIDASE_ACTIVITY	5	4	2	0.517	0.618	0.868
GO_CALCIUM_SENSITIVE_GUANYLATE_CYCLASE_ACTIVATOR_ACTIVITY	5	1	1	0.66	0.623	0.868
GO_CARBONATE_DEHYDRATASE_ACTIVITY	15	10	1	-0.4	0.628	0.868
GO_CATALYTIC_ACTIVITY_ACTING_ON_A_RRNA	22	17	8	-0.289	0.628	0.868
GO_CHANNEL_INHIBITOR_ACTIVITY	38	31	7	0.373	0.618	0.868
GO_CILIARY_NEUROTROPHIC_FACTOR_RECEPTOR_ACTIVITY	5	5	1	0.493	0.623	0.868
GO_CYCLOHYDROLASE_ACTIVITY	5	5	4	0.515	0.623	0.868
GO_CYTOSKELETAL_ADAPTOR_ACTIVITY	13	12	2	-0.367	0.627	0.868
GO_DEACETYLASE_ACTIVITY	44	41	6	0.354	0.633	0.868
GO_DNA_POLYMERASE_ACTIVITY	32	29	15	0.366	0.633	0.868
GO_FIBROBLAST_GROWTH_FACTOR_RECEPTOR_BINDING	26	15	3	0.4	0.633	0.868
GO_G_PROTEIN_COUPLED_ACETYLCHOLINE_RECEPTOR_ACTIVITY	7	4	1	0.541	0.623	0.868
GO_JUN_KINASE_BINDING	8	8	2	-0.44	0.633	0.868
GO_KAINATE_SELECTIVE_GLUTAMATE_RECEPTOR_ACTIVITY	5	5	1	-0.534	0.618	0.868
GO_LIPASE_BINDING	6	4	1	-0.572	0.633	0.868
GO_L_PROLINE_TRANSMEMBRANE_TRANSPORTER_ACTIVITY	7	6	1	-0.514	0.616	0.868
GO_MALATE_DEHYDROGENASE_ACTIVITY	8	8	1	0.448	0.633	0.868
GO_METAL_CLUSTER_BINDING	63	55	13	0.324	0.628	0.868
GO_MICROTUBULE_PLUS_END_BINDING	17	17	12	0.386	0.623	0.868
GO_NEDD8_SPECIFIC_PROTEASE_ACTIVITY	7	7	4	-0.45	0.633	0.868
GO_NF_KAPPAB_BINDING	29	26	11	-0.309	0.622	0.868
GO_NUCLEOTIDYLTRANSFERASE_ACTIVITY	131	115	25	0.32	0.633	0.868
GO_OXIDOREDUCTASE_ACTIVITY_ACTING_ON_OTHER_NITROGENOUS_COMPOUNDS_AS_DONORS	5	4	2	0.537	0.628	0.868
GO_PEPTIDE_DISULFIDE_OXIDOREDUCTASE_ACTIVITY	15	13	4	0.427	0.628	0.868
GO_POLYNUCLEOTIDE_ADENYLYLTRANSFERASE_ACTIVITY	13	12	3	-0.336	0.617	0.868
GO_PRE_MRNA_5_SPLICE_SITE_BINDING	23	1	1	0.677	0.628	0.868
GO_PROTEIN_ARGININE_DEIMINASE_ACTIVITY	5	4	1	-0.563	0.628	0.868
GO_PROTEIN_BINDING_BRIDGING_INVOLVED_IN_SUBSTRATE_RECOGNITION_FOR_UBIQUITINATION	6	6	4	0.454	0.633	0.868
GO_RNA_POLYMERASE_CORE_ENZYME_BINDING	60	37	20	0.348	0.633	0.868
GO_SPHINGOSINE_1_PHOSPHATE_RECEPTOR_ACTIVITY	8	7	1	0.486	0.633	0.868
GO_TUMOR_NECROSIS_FACTOR_ACTIVATED_RECEPTOR_ACTIVITY	9	9	3	0.471	0.618	0.868
GO_UBIQUITIN_PROTEIN_TRANSFERASE_INHIBITOR_ACTIVITY	6	5	3	-0.55	0.618	0.868
GO_OXIDOREDUCTASE_ACTIVITY_ACTING_ON_A_SULFUR_GROUP_OF_DONORS_OXYGEN_AS_ACCEPTOR	9	9	4	-0.421	0.634	0.869
GO_ACROSIN_BINDING	5	3	1	-0.579	0.648	0.871
GO_APOLIPOPROTEIN_BINDING	17	15	3	0.395	0.648	0.871
GO_ASPARTIC_TYPE_PEPTIDASE_ACTIVITY	25	15	5	0.422	0.638	0.871
GO_ATP_DEPENDENT_PEPTIDASE_ACTIVITY	5	4	2	-0.542	0.641	0.871
GO_CULLIN_FAMILY_PROTEIN_BINDING	18	14	4	-0.29	0.647	0.871
GO_DNA_DIRECTED_DNA_POLYMERASE_ACTIVITY	25	23	11	0.381	0.648	0.871
GO_GTP_DEPENDENT_PROTEIN_BINDING	22	22	3	0.369	0.648	0.871
GO_GUANYLATE_CYCLASE_REGULATOR_ACTIVITY	7	2	1	0.66	0.638	0.871
GO_GUANYL_NUCLEOTIDE_EXCHANGE_FACTOR_ACTIVITY	211	196	40	0.308	0.648	0.871
GO_HEAT_SHOCK_PROTEIN_BINDING	120	105	33	0.313	0.648	0.871
GO_HYDROLASE_ACTIVITY_ACTING_ON_ETHER_BONDS	11	10	3	0.428	0.643	0.871
GO_LYSOPHOSPHOLIPASE_ACTIVITY	20	18	4	0.381	0.643	0.871
GO_NF_KAPPAB_INDUCING_KINASE_ACTIVITY	6	6	3	-0.503	0.648	0.871
GO_NUCLEOSOMAL_DNA_BINDING	55	43	14	0.345	0.648	0.871
GO_OXIDOREDUCTASE_ACTIVITY_ACTING_ON_NAD_P_H_OXYGEN_AS_ACCEPTOR	17	13	2	0.384	0.643	0.871
GO_POLY_A_BINDING	24	20	3	0.365	0.648	0.871
GO_PROTEIN_SERINE_THREONINE_TYROSINE_KINASE_ACTIVITY	43	39	8	0.327	0.648	0.871
GO_PROTON_TRANSPORTING_ATPASE_ACTIVITY_ROTATIONAL_MECHANISM	23	20	8	0.38	0.638	0.871
GO_SMALL_GTPASE_BINDING	439	400	83	0.311	0.638	0.871
GO_SNARE_BINDING	106	90	22	0.316	0.648	0.871
GO_SYNTAXIN_BINDING	71	61	12	0.331	0.648	0.871
GO_TRANSFERASE_ACTIVITY_TRANSFERRING_NITROGENOUS_GROUPS	23	18	6	0.404	0.643	0.871
GO_VITAMIN_D_RECEPTOR_BINDING	15	13	10	0.407	0.638	0.871
GO_AZOLE_TRANSMEMBRANE_TRANSPORTER_ACTIVITY	8	6	1	0.493	0.653	0.873
GO_ESTROGEN_RECEPTOR_ACTIVITY	5	4	1	0.562	0.653	0.873
GO_LYASE_ACTIVITY	181	151	36	0.317	0.653	0.873
GO_RNA_DIRECTED_DNA_POLYMERASE_ACTIVITY	7	6	4	0.475	0.653	0.873
GO_TELOMERASE_ACTIVITY	7	6	4	0.475	0.653	0.873
GO_TRANSLATION_TERMINATION_FACTOR_ACTIVITY	7	7	3	0.473	0.653	0.873
GO_CALCIUM_DEPENDENT_PROTEIN_KINASE_ACTIVITY	10	8	3	0.463	0.658	0.876
GO_DELAYED_RECTIFIER_POTASSIUM_CHANNEL_ACTIVITY	33	25	4	0.37	0.658	0.876
GO_GLUCOSE_SODIUM_SYMPORTER_ACTIVITY	7	6	1	-0.464	0.658	0.876
GO_MRNA_3_UTR_AU_RICH_REGION_BINDING	14	13	6	0.379	0.658	0.876
GO_RETINOIC_ACID_BINDING	19	13	2	-0.354	0.658	0.876
GO_THREONINE_TYPE_PEPTIDASE_ACTIVITY	21	19	5	0.391	0.658	0.876
GO_3_5_DNA_HELICASE_ACTIVITY	15	14	7	0.393	0.663	0.877
GO_ACID_AMINO_ACID_LIGASE_ACTIVITY	15	11	3	-0.408	0.663	0.877
GO_BILE_ACID_BINDING	9	5	1	-0.527	0.668	0.877
GO_CITRATE_TRANSMEMBRANE_TRANSPORTER_ACTIVITY	6	5	2	0.485	0.668	0.877
GO_GDP_DISSOCIATION_INHIBITOR_ACTIVITY	14	12	4	0.398	0.663	0.877
GO_G_PROTEIN_COUPLED_NEUROTRANSMITTER_RECEPTOR_ACTIVITY	41	16	2	-0.334	0.665	0.877
GO_INTERLEUKIN_12_RECEPTOR_BINDING	6	6	4	0.475	0.668	0.877
GO_JUN_KINASE_KINASE_KINASE_ACTIVITY	8	8	2	0.457	0.663	0.877
GO_NUCLEOSIDE_KINASE_ACTIVITY	9	8	2	-0.4	0.668	0.877
GO_POLY_G_BINDING	8	7	5	0.465	0.663	0.877
GO_PROTEIN_CONTAINING_COMPLEX_SCAFFOLD_ACTIVITY	91	83	10	0.319	0.663	0.877
GO_RAC_GTPASE_BINDING	69	65	15	0.317	0.663	0.877
GO_SEQUENCE_SPECIFIC_MRNA_BINDING	12	8	1	0.462	0.668	0.877
GO_SERINE_TRANSMEMBRANE_TRANSPORTER_ACTIVITY	6	5	1	0.506	0.668	0.877
GO_SUPEROXIDE_GENERATING_NADPH_OXIDASE_ACTIVITY	12	9	1	0.421	0.668	0.877
GO_TRANSCRIPTION_REGULATOR_RECRUITING_ACTIVITY	6	5	1	-0.504	0.663	0.877
GO_TRNA_CYTOSINE_5__METHYLTRANSFERASE_ACTIVITY	5	3	1	0.589	0.668	0.877
GO_CARBON_NITROGEN_LIGASE_ACTIVITY_WITH_GLUTAMINE_AS_AMIDO_N_DONOR	10	9	3	0.423	0.673	0.879
GO_MANNOSYL_OLIGOSACCHARIDE_1_2_ALPHA_MANNOSIDASE_ACTIVITY	7	7	2	0.457	0.673	0.879
GO_PHOSPHATIDYLINOSITOL_N_ACETYLGLUCOSAMINYLTRANSFERASE_ACTIVITY	6	6	4	0.494	0.673	0.879
GO_REPRESSING_TRANSCRIPTION_FACTOR_BINDING	71	66	29	0.327	0.673	0.879
GO_TRANSLATION_REPRESSOR_ACTIVITY_MRNA_REGULATORY_ELEMENT_BINDING	15	13	7	0.398	0.673	0.879
GO_UBIQUITIN_LIKE_PROTEIN_CONJUGATING_ENZYME_ACTIVITY	40	33	14	0.336	0.673	0.879
GO_ANNEALING_HELICASE_ACTIVITY	7	7	2	0.473	0.683	0.88
GO_ARGININE_BINDING	7	7	2	-0.464	0.678	0.88
GO_BETA_2_ADRENERGIC_RECEPTOR_BINDING	5	5	2	0.496	0.688	0.88
GO_BETA_GLUCOSIDASE_ACTIVITY	6	6	1	0.448	0.683	0.88
GO_CALCIUM_ION_TRANSMEMBRANE_TRANSPORTER_ACTIVITY	139	121	18	0.307	0.688	0.88
GO_CAMP_BINDING	23	22	2	0.367	0.688	0.88
GO_CATION_CATION_ANTIPORTER_ACTIVITY	26	23	6	0.364	0.683	0.88
GO_CHLORIDE_ION_BINDING	13	10	1	-0.287	0.678	0.88
GO_CYCLIN_DEPENDENT_PROTEIN_SERINE_THREONINE_KINASE_ACTIVATOR_ACTIVITY	9	8	4	0.43	0.683	0.88
GO_DISULFIDE_OXIDOREDUCTASE_ACTIVITY	40	32	5	-0.234	0.684	0.88
GO_FAD_BINDING	30	24	4	0.365	0.678	0.88
GO_FATTY_ACID_TRANSMEMBRANE_TRANSPORTER_ACTIVITY	7	5	2	-0.526	0.678	0.88
GO_GROWTH_HORMONE_RECEPTOR_BINDING	9	5	2	-0.506	0.678	0.88
GO_G_PROTEIN_ALPHA_SUBUNIT_BINDING	22	17	4	0.369	0.678	0.88
GO_K63_LINKED_POLYUBIQUITIN_MODIFICATION_DEPENDENT_PROTEIN_BINDING	21	18	9	0.372	0.678	0.88
GO_L_ORNITHINE_TRANSMEMBRANE_TRANSPORTER_ACTIVITY	5	3	3	0.543	0.683	0.88
GO_MAGNESIUM_DEPENDENT_PROTEIN_SERINE_THREONINE_PHOSPHATASE_ACTIVITY	17	15	5	0.397	0.688	0.88
GO_NEUROPEPTIDE_Y_RECEPTOR_ACTIVITY	10	2	1	-0.614	0.683	0.88
GO_PEROXISOME_PROLIFERATOR_ACTIVATED_RECEPTOR_BINDING	11	11	1	0.403	0.688	0.88
GO_PHOSPHATIDYLINOSITOL_3_KINASE_REGULATOR_ACTIVITY	17	16	6	0.375	0.678	0.88
GO_PROTEIN_SERINE_THREONINE_KINASE_ACTIVITY	437	403	89	0.313	0.688	0.88
GO_QUATERNARY_AMMONIUM_GROUP_TRANSMEMBRANE_TRANSPORTER_ACTIVITY	10	7	2	0.434	0.688	0.88
GO_RRNA_ADENINE_METHYLTRANSFERASE_ACTIVITY	8	6	2	0.461	0.688	0.88
GO_SECONDARY_ACTIVE_MONOCARBOXYLATE_TRANSMEMBRANE_TRANSPORTER_ACTIVITY	11	8	1	0.428	0.678	0.88
GO_STRUCTURAL_CONSTITUENT_OF_MYELIN_SHEATH	10	8	2	0.43	0.688	0.88
GO_TRANSFERASE_ACTIVITY_TRANSFERRING_ONE_CARBON_GROUPS	225	176	60	0.306	0.688	0.88
GO_UDP_GLYCOSYLTRANSFERASE_ACTIVITY	150	113	19	0.305	0.683	0.88
GO_CALMODULIN_DEPENDENT_PROTEIN_KINASE_ACTIVITY	28	26	7	0.351	0.693	0.881
GO_MISMATCHED_DNA_BINDING	14	14	8	0.394	0.693	0.881
GO_OXO_ACID_LYASE_ACTIVITY	7	6	3	0.451	0.693	0.881
GO_PORIN_ACTIVITY	6	6	3	0.462	0.693	0.881
GO_RNA_POLYMERASE_II_C_TERMINAL_DOMAIN_BINDING	6	6	3	0.479	0.693	0.881
GO_RNA_POLYMERASE_II_GENERAL_TRANSCRIPTION_INITIATION_FACTOR_BINDING	20	20	7	-0.26	0.689	0.881
GO_THIOREDOXIN_PEROXIDASE_ACTIVITY	5	5	2	-0.508	0.693	0.881
GO_DOPAMINE_RECEPTOR_BINDING	16	12	3	0.382	0.698	0.886
GO_RNA_POLYMERASE_III_GENERAL_TRANSCRIPTION_INITIATION_FACTOR_ACTIVITY	7	7	4	0.427	0.698	0.886
GO_HEPARAN_SULFATE_SULFOTRANSFERASE_ACTIVITY	15	8	8	-0.422	0.699	0.887
GO_ENDODEOXYRIBONUCLEASE_ACTIVITY_PRODUCING_3_PHOSPHOMONOESTERS	12	9	4	0.404	0.702	0.888
GO_EXTRACELLULARLY_GLYCINE_GATED_CHLORIDE_CHANNEL_ACTIVITY	5	4	4	-0.501	0.702	0.888
GO_GLYCINE_N_ACYLTRANSFERASE_ACTIVITY	5	3	1	0.568	0.702	0.888
GO_GTPASE_REGULATOR_ACTIVITY	301	274	53	0.302	0.702	0.888
GO_HYDROLASE_ACTIVITY_ACTING_ON_CARBON_NITROGEN_BUT_NOT_PEPTIDE_BONDS_IN_LINEAR_AMIDES	73	59	14	0.306	0.702	0.888
GO_OMEGA_PEPTIDASE_ACTIVITY	15	10	3	-0.388	0.702	0.888
GO_PEPTIDASE_ACTIVATOR_ACTIVITY_INVOLVED_IN_APOPTOTIC_PROCESS	19	16	6	0.372	0.707	0.889
GO_PROTEIN_KINASE_B_BINDING	12	10	5	0.406	0.707	0.889
GO_RDNA_BINDING	10	10	5	0.397	0.707	0.889
GO_SERINE_TYPE_EXOPEPTIDASE_ACTIVITY	9	8	2	-0.418	0.707	0.889
GO_SEROTONIN_GATED_CATION_SELECTIVE_CHANNEL_ACTIVITY	5	1	1	0.649	0.707	0.889
GO_SYNTAXIN_1_BINDING	22	21	1	0.349	0.707	0.889
GO_UDP_GLUCOSYLTRANSFERASE_ACTIVITY	11	10	5	0.425	0.707	0.889
GO_3_OXO_ARACHIDOYL_COA_SYNTHASE_ACTIVITY	7	7	4	0.44	0.712	0.891
GO_ATPASE_BINDING	80	73	12	0.312	0.712	0.891
GO_FUCOSE_BINDING	5	4	1	-0.486	0.712	0.891
GO_PROMOTER_SPECIFIC_CHROMATIN_BINDING	48	44	17	0.324	0.712	0.891
GO_PROSTAGLANDIN_E_RECEPTOR_ACTIVITY	5	4	2	0.527	0.712	0.891
GO_STEROID_HORMONE_BINDING	6	5	1	-0.503	0.712	0.891
GO_TELOMERIC_DNA_BINDING	38	33	4	-0.228	0.713	0.891
GO_CARDIOLIPIN_BINDING	10	7	3	-0.403	0.717	0.893
GO_CORE_PROMOTER_BINDING	55	47	20	0.32	0.717	0.893
GO_NUCLEAR_IMPORT_SIGNAL_RECEPTOR_ACTIVITY	9	9	4	0.414	0.717	0.893
GO_POLYSOME_BINDING	6	3	2	0.546	0.717	0.893
GO_PROTEIN_ANTIGEN_BINDING	7	4	2	0.498	0.717	0.893
GO_ANTIBIOTIC_TRANSMEMBRANE_TRANSPORTER_ACTIVITY	9	7	1	-0.433	0.722	0.895
GO_HYDROLASE_ACTIVITY_HYDROLYZING_N_GLYCOSYL_COMPOUNDS	21	19	5	0.361	0.722	0.895
GO_ICOSANOID_BINDING	6	5	4	0.452	0.722	0.895
GO_KINASE_INHIBITOR_ACTIVITY	66	62	14	0.313	0.722	0.895
GO_N_METHYLTRANSFERASE_ACTIVITY	95	69	29	0.307	0.722	0.895
GO_RNA_DNA_HYBRID_RIBONUCLEASE_ACTIVITY	6	6	4	0.448	0.722	0.895
GO_THIOREDOXIN_DISULFIDE_REDUCTASE_ACTIVITY	7	7	1	0.408	0.722	0.895
GO_CALCIUM_DEPENDENT_PHOSPHOLIPID_BINDING	53	42	9	0.338	0.727	0.897
GO_LAMININ_BINDING	29	23	2	0.336	0.727	0.897
GO_MORPHOGEN_ACTIVITY	7	2	1	-0.598	0.727	0.897
GO_MRNA_5_UTR_BINDING	25	23	1	0.331	0.727	0.897
GO_PHOSPHATIDYLINOSITOL_PHOSPHATE_PHOSPHATASE_ACTIVITY	27	26	7	0.336	0.727	0.897
GO_PYRUVATE_DEHYDROGENASE_ACTIVITY	6	6	4	0.459	0.727	0.897
GO_C_ACETYLTRANSFERASE_ACTIVITY	5	3	2	-0.527	0.732	0.898
GO_C_X_C_CHEMOKINE_BINDING	6	4	1	0.513	0.732	0.898
GO_EPINEPHRINE_BINDING	8	7	4	-0.443	0.732	0.898
GO_LONG_CHAIN_FATTY_ACID_COA_LIGASE_ACTIVITY	13	11	3	-0.383	0.731	0.898
GO_MONOVALENT_CATION_PROTON_ANTIPORTER_ACTIVITY	12	11	1	-0.377	0.73	0.898
GO_TRNA_BINDING	58	54	2	0.323	0.732	0.898
GO_VOLTAGE_GATED_CATION_CHANNEL_ACTIVITY	141	108	18	0.303	0.732	0.898
GO_MANNOSE_BINDING	22	15	1	-0.315	0.734	0.899
GO_STRUCTURAL_MOLECULE_ACTIVITY	826	615	67	0.286	0.733	0.899
GO_5_DEOXYRIBOSE_5_PHOSPHATE_LYASE_ACTIVITY	5	5	1	0.439	0.737	0.9
GO_MHC_CLASS_IB_RECEPTOR_ACTIVITY	5	4	1	0.489	0.737	0.9
GO_MRNA_METHYLTRANSFERASE_ACTIVITY	11	8	4	0.401	0.737	0.9
GO_PHOSPHATIDYLCHOLINE_TRANSPORTER_ACTIVITY	10	10	2	0.391	0.737	0.9
GO_SOLUTE_CATION_ANTIPORTER_ACTIVITY	33	29	9	0.326	0.737	0.9
GO_ADP_RIBOSE_DIPHOSPHATASE_ACTIVITY	5	5	3	0.473	0.742	0.902
GO_BH3_DOMAIN_BINDING	5	4	2	-0.49	0.742	0.902
GO_PEPTIDOGLYCAN_MURALYTIC_ACTIVITY	13	4	1	0.493	0.742	0.902
GO_SMALL_PROTEIN_ACTIVATING_ENZYME_BINDING	5	5	3	0.445	0.742	0.902
GO_UBIQUITIN_UBIQUITIN_LIGASE_ACTIVITY	13	12	4	-0.378	0.742	0.902
GO_BETA_N_ACETYLGLUCOSAMINYLGLYCOPEPTIDE_BETA_1_4_GALACTOSYLTRANSFERASE_ACTIVITY	5	5	1	0.437	0.747	0.906
GO_ENDORIBONUCLEASE_ACTIVITY	60	50	24	0.306	0.747	0.906
GO_LIGASE_ACTIVITY_FORMING_CARBON_NITROGEN_BONDS	43	35	8	0.312	0.747	0.906
GO_ACETYL_COA_C_ACYLTRANSFERASE_ACTIVITY	6	4	1	-0.479	0.762	0.91
GO_ANION_ANION_ANTIPORTER_ACTIVITY	31	26	3	0.32	0.762	0.91
GO_ARYL_SULFOTRANSFERASE_ACTIVITY	7	3	2	0.498	0.762	0.91
GO_BICARBONATE_TRANSMEMBRANE_TRANSPORTER_ACTIVITY	19	19	3	0.365	0.752	0.91
GO_CARBOHYDRATE_BINDING	270	196	28	0.298	0.752	0.91
GO_CATION_CHANNEL_ACTIVITY	319	256	34	0.301	0.762	0.91
GO_CELL_ADHESION_MOLECULE_BINDING	488	438	71	0.299	0.762	0.91
GO_CHROMATIN_DNA_BINDING	119	96	33	0.296	0.762	0.91
GO_CYCLIN_BINDING	30	29	5	0.333	0.757	0.91
GO_DIACYLGLYCEROL_KINASE_ACTIVITY	11	9	2	-0.373	0.757	0.91
GO_FRUCTOSE_2_6_BISPHOSPHATE_2_PHOSPHATASE_ACTIVITY	5	4	1	0.448	0.757	0.91
GO_G_QUADRUPLEX_DNA_BINDING	9	8	4	-0.396	0.758	0.91
GO_INTERLEUKIN_2_RECEPTOR_BINDING	5	3	1	0.506	0.752	0.91
GO_LONG_CHAIN_FATTY_ACID_BINDING	14	9	5	0.418	0.757	0.91
GO_LYS63_SPECIFIC_DEUBIQUITINASE_ACTIVITY	12	12	8	0.395	0.762	0.91
GO_NFAT_PROTEIN_BINDING	5	5	2	0.431	0.762	0.91
GO_POLY_PURINE_TRACT_BINDING	30	26	4	0.332	0.757	0.91
GO_RNA_POLYMERASE_III_REGULATORY_REGION_DNA_BINDING	11	9	2	-0.313	0.762	0.91
GO_STEROID_HORMONE_RECEPTOR_ACTIVITY	56	50	9	0.312	0.762	0.91
GO_THIOESTERASE_BINDING	11	10	2	-0.375	0.757	0.91
GO_VIRION_BINDING	10	8	1	-0.426	0.762	0.91
GO_ADP_BINDING	39	33	13	0.317	0.772	0.911
GO_ATP_DEPENDENT_MICROTUBULE_MOTOR_ACTIVITY_PLUS_END_DIRECTED	26	23	5	0.329	0.772	0.911
GO_CLASS_I_DNA_APURINIC_OR_APYRIMIDINIC_SITE_ENDONUCLEASE_ACTIVITY	10	9	2	0.374	0.772	0.911
GO_ENDORIBONUCLEASE_ACTIVITY_PRODUCING_5_PHOSPHOMONOESTERS	29	25	12	0.328	0.767	0.911
GO_GLUCOSYLTRANSFERASE_ACTIVITY	18	17	8	0.346	0.772	0.911
GO_GTPASE_ACTIVITY	321	276	40	0.289	0.772	0.911
GO_HEPARAN_SULFATE_N_ACETYLGLUCOSAMINYLTRANSFERASE_ACTIVITY	6	5	1	0.441	0.772	0.911
GO_MISFOLDED_PROTEIN_BINDING	23	22	9	0.332	0.767	0.911
GO_OXIDOREDUCTASE_ACTIVITY_ACTING_ON_A_SULFUR_GROUP_OF_DONORS_NAD_P_AS_ACCEPTOR	12	11	3	0.344	0.772	0.911
GO_PHOSPHATASE_REGULATOR_ACTIVITY	95	81	25	0.299	0.772	0.911
GO_RNA_STRAND_ANNEALING_ACTIVITY	5	5	4	0.429	0.772	0.911
GO_SYMPORTER_ACTIVITY	144	117	25	0.287	0.767	0.911
GO_TRANSITION_METAL_ION_TRANSMEMBRANE_TRANSPORTER_ACTIVITY	39	34	7	0.3	0.767	0.911
GO_TRANSMEMBRANE_RECEPTOR_PROTEIN_PHOSPHATASE_ACTIVITY	17	17	6	0.353	0.767	0.911
GO_URIDYLYLTRANSFERASE_ACTIVITY	7	7	4	-0.382	0.767	0.911
GO_VERY_LONG_CHAIN_FATTY_ACID_COA_LIGASE_ACTIVITY	9	8	3	-0.404	0.772	0.911
GO_1_PHOSPHATIDYLINOSITOL_3_KINASE_REGULATOR_ACTIVITY	14	13	2	-0.361	0.777	0.912
GO_3_KETO_STEROL_REDUCTASE_ACTIVITY	5	4	3	-0.456	0.777	0.912
GO_ACETYLCHOLINE_RECEPTOR_BINDING	12	9	1	-0.386	0.777	0.912
GO_CADMIUM_ION_BINDING	5	4	2	0.454	0.777	0.912
GO_CCR2_CHEMOKINE_RECEPTOR_BINDING	5	1	1	-0.604	0.777	0.912
GO_GLUCOSIDASE_ACTIVITY	14	13	2	0.338	0.777	0.912
GO_SELENIUM_BINDING	8	7	1	0.379	0.777	0.912
GO_SPHINGOSINE_N_ACYLTRANSFERASE_ACTIVITY	7	7	2	0.399	0.777	0.912
GO_SUPERCOILED_DNA_BINDING	5	4	2	0.48	0.777	0.912
GO_CALCIUM_DEPENDENT_PHOSPHOLIPASE_A2_ACTIVITY	16	9	2	0.4	0.782	0.914
GO_GUANYL_NUCLEOTIDE_BINDING	393	330	48	0.292	0.782	0.914
GO_RACEMASE_AND_EPIMERASE_ACTIVITY	18	17	3	0.348	0.782	0.914
GO_RIBOSOMAL_PROTEIN_S6_KINASE_ACTIVITY	7	7	2	0.402	0.782	0.914
GO_VOLTAGE_GATED_SODIUM_CHANNEL_ACTIVITY_INVOLVED_IN_CARDIAC_MUSCLE_CELL_ACTION_POTENTIAL	5	5	2	0.423	0.782	0.914
GO_1_PHOSPHATIDYLINOSITOL_4_KINASE_ACTIVITY	6	4	1	0.452	0.792	0.917
GO_ANTIPORTER_ACTIVITY	85	72	19	0.28	0.792	0.917
GO_ARACHIDONIC_ACID_MONOOXYGENASE_ACTIVITY	16	11	1	0.36	0.792	0.917
GO_CATION_TRANSMEMBRANE_TRANSPORTER_ACTIVITY	646	514	86	0.296	0.792	0.917
GO_HEXOKINASE_ACTIVITY	5	5	2	0.418	0.792	0.917
GO_NODAL_BINDING	5	1	1	-0.606	0.792	0.917
GO_NON_MEMBRANE_SPANNING_PROTEIN_TYROSINE_PHOSPHATASE_ACTIVITY	8	8	5	0.364	0.792	0.917
GO_OXIDOREDUCTASE_ACTIVITY_ACTING_ON_A_SULFUR_GROUP_OF_DONORS_DISULFIDE_AS_ACCEPTOR	9	7	1	-0.397	0.787	0.917
GO_SEROTONIN_RECEPTOR_ACTIVITY	34	9	1	-0.363	0.79	0.917
GO_STRUCTURAL_CONSTITUENT_OF_PRESYNAPSE	5	4	4	-0.462	0.787	0.917
GO_SUMO_LIGASE_ACTIVITY	6	5	1	-0.412	0.792	0.917
GO_S_ADENOSYLMETHIONINE_DEPENDENT_METHYLTRANSFERASE_ACTIVITY	156	118	46	0.293	0.792	0.917
GO_TRNA_ADENINE_METHYLTRANSFERASE_ACTIVITY	5	4	1	-0.433	0.792	0.917
GO_5_3_DNA_HELICASE_ACTIVITY	8	8	5	-0.39	0.797	0.92
GO_ATP_DEPENDENT_5_3_DNA_HELICASE_ACTIVITY	6	6	4	-0.435	0.797	0.92
GO_ION_ANTIPORTER_ACTIVITY	58	50	9	0.285	0.797	0.92
GO_IRON_ION_BINDING	153	109	11	0.28	0.797	0.92
GO_LIPID_ANTIGEN_BINDING	5	2	2	0.546	0.797	0.92
GO_DIVALENT_INORGANIC_CATION_TRANSMEMBRANE_TRANSPORTER_ACTIVITY	25	22	5	0.309	0.801	0.924
GO_TAT_PROTEIN_BINDING	10	9	1	0.359	0.801	0.924
GO_AMINO_ACID_BINDING	59	54	12	0.292	0.811	0.926
GO_BH_DOMAIN_BINDING	10	9	3	-0.374	0.806	0.926
GO_CONNEXIN_BINDING	5	5	1	-0.406	0.811	0.926
GO_ENONE_REDUCTASE_ACTIVITY	5	1	1	0.612	0.806	0.926
GO_GTPASE_BINDING	535	489	93	0.283	0.811	0.926
GO_HYDROLASE_ACTIVITY_ACTING_ON_CARBON_NITROGEN_BUT_NOT_PEPTIDE_BONDS	129	107	17	0.271	0.811	0.926
GO_LYSOZYME_ACTIVITY	9	2	1	0.553	0.806	0.926
GO_L_ASCORBIC_ACID_BINDING	20	15	2	0.333	0.806	0.926
GO_MONOCARBOXYLATE_SODIUM_SYMPORTER_ACTIVITY	9	6	6	-0.412	0.811	0.926
GO_NADPH_BINDING	15	13	2	0.36	0.806	0.926
GO_O_METHYLTRANSFERASE_ACTIVITY	24	18	4	0.332	0.811	0.926
GO_RAL_GTPASE_BINDING	15	15	6	0.339	0.811	0.926
GO_RIBOSOMAL_LARGE_SUBUNIT_BINDING	13	9	6	0.371	0.811	0.926
GO_TELETHONIN_BINDING	7	6	6	-0.403	0.806	0.926
GO_FMN_BINDING	15	13	2	-0.301	0.813	0.928
GO_SOLUTE_PROTON_SYMPORTER_ACTIVITY	24	20	4	0.314	0.816	0.931
GO_GPI_LINKED_EPHRIN_RECEPTOR_ACTIVITY	7	5	5	-0.431	0.821	0.932
GO_NITRIC_OXIDE_SYNTHASE_REGULATOR_ACTIVITY	11	9	3	-0.371	0.821	0.932
GO_NUCLEOBASE_BINDING	5	4	2	0.439	0.821	0.932
GO_PROTEIN_C_TERMINUS_BINDING	187	168	28	0.279	0.821	0.932
GO_RIBOSOMAL_SMALL_SUBUNIT_BINDING	16	15	8	0.321	0.821	0.932
GO_S_ACYLTRANSFERASE_ACTIVITY	32	28	4	0.31	0.821	0.932
GO_11_CIS_RETINAL_BINDING	5	2	1	0.504	0.826	0.935
GO_IMPORTIN_ALPHA_FAMILY_PROTEIN_BINDING	5	5	3	0.409	0.826	0.935
GO_PRE_MRNA_BINDING	59	29	3	0.3	0.826	0.935
GO_PRIMARY_MIRNA_BINDING	8	7	4	0.386	0.826	0.935
GO_P_P_BOND_HYDROLYSIS_DRIVEN_PROTEIN_TRANSMEMBRANE_TRANSPORTER_ACTIVITY	8	7	2	-0.33	0.824	0.935
GO_3_5_EXONUCLEASE_ACTIVITY	53	49	23	0.295	0.831	0.938
GO_DNA_APURINIC_OR_APYRIMIDINIC_SITE_ENDONUCLEASE_ACTIVITY	13	12	3	0.325	0.831	0.938
GO_MONOAMINE_TRANSMEMBRANE_TRANSPORTER_ACTIVITY	8	6	1	0.391	0.831	0.938
GO_ORGANIC_ACID_BINDING	205	155	38	0.279	0.831	0.938
GO_TFIID_CLASS_TRANSCRIPTION_FACTOR_COMPLEX_BINDING	11	11	5	-0.285	0.832	0.938
GO_ENDONUCLEASE_ACTIVITY_ACTIVE_WITH_EITHER_RIBO_OR_DEOXYRIBONUCLEIC_ACIDS_AND_PRODUCING_5_PHOSPHOMONOESTERS	41	34	18	0.307	0.836	0.94
GO_LIPASE_ACTIVATOR_ACTIVITY	13	10	2	-0.324	0.834	0.94
GO_PEPTIDOGLYCAN_RECEPTOR_ACTIVITY	5	3	3	-0.458	0.836	0.94
GO_PHOSPHOLIPASE_ACTIVATOR_ACTIVITY	11	10	2	-0.324	0.835	0.94
GO_3_5_RNA_HELICASE_ACTIVITY	19	19	7	-0.214	0.841	0.943
GO_INTRAMOLECULAR_TRANSFERASE_ACTIVITY_PHOSPHOTRANSFERASES	11	10	4	-0.281	0.841	0.943
GO_PROTEIN_ARGININE_OMEGA_N_MONOMETHYLTRANSFERASE_ACTIVITY	5	4	2	-0.42	0.841	0.943
GO_PROTEIN_DISULFIDE_ISOMERASE_ACTIVITY	16	12	1	0.329	0.841	0.943
GO_TAU_PROTEIN_BINDING	45	41	11	0.289	0.841	0.943
GO_1_PHOSPHATIDYLINOSITOL_4_PHOSPHATE_5_KINASE_ACTIVITY	7	7	3	0.403	0.846	0.944
GO_ADP_RIBOSYLATION_FACTOR_BINDING	8	8	1	0.383	0.846	0.944
GO_CORE_PROMOTER_SEQUENCE_SPECIFIC_DNA_BINDING	46	42	17	0.29	0.846	0.944
GO_INHIBIN_BINDING	5	3	1	0.439	0.846	0.944
GO_LOW_DENSITY_LIPOPROTEIN_PARTICLE_RECEPTOR_BINDING	21	16	4	0.33	0.846	0.944
GO_OXIDOREDUCTASE_ACTIVITY_ACTING_ON_NAD_P_H	108	85	6	0.283	0.846	0.944
GO_G_PROTEIN_COUPLED_ADENOSINE_RECEPTOR_ACTIVITY	7	5	1	0.391	0.851	0.947
GO_HISTONE_METHYLTRANSFERASE_ACTIVITY	57	45	18	0.279	0.851	0.947
GO_HISTONE_METHYLTRANSFERASE_BINDING	6	6	2	0.373	0.851	0.947
GO_NAD_BINDING	55	52	8	0.286	0.851	0.947
GO_O_ACETYLTRANSFERASE_ACTIVITY	8	7	3	0.351	0.851	0.947
GO_GAMMA_AMINOBUTYRIC_ACID_TRANSMEMBRANE_TRANSPORTER_ACTIVITY	5	4	4	-0.396	0.856	0.949
GO_KERATIN_FILAMENT_BINDING	6	4	2	0.452	0.856	0.949
GO_KETOSTEROID_MONOOXYGENASE_ACTIVITY	6	1	1	-0.556	0.856	0.949
GO_PROTEIN_METHYLTRANSFERASE_ACTIVITY	87	63	23	0.279	0.856	0.949
GO_ACYLGLYCEROL_LIPASE_ACTIVITY	9	8	5	-0.341	0.861	0.951
GO_CAMP_DEPENDENT_PROTEIN_KINASE_ACTIVITY	7	7	3	-0.346	0.866	0.951
GO_CARBOHYDRATE_PHOSPHATASE_ACTIVITY	10	7	3	-0.356	0.861	0.951
GO_DYNEIN_LIGHT_INTERMEDIATE_CHAIN_BINDING	29	26	1	0.289	0.866	0.951
GO_ENDODEOXYRIBONUCLEASE_ACTIVITY	40	35	11	0.289	0.861	0.951
GO_HEPARAN_SULFATE_GLUCOSAMINE_3_SULFOTRANSFERASE_1_ACTIVITY	7	1	1	-0.571	0.866	0.951
GO_HISTONE_SERINE_KINASE_ACTIVITY	6	6	2	0.356	0.866	0.951
GO_LIPID_KINASE_ACTIVITY	5	4	3	-0.394	0.866	0.951
GO_LIPOPROTEIN_PARTICLE_RECEPTOR_BINDING	26	19	4	0.309	0.866	0.951
GO_MANNOSYL_OLIGOSACCHARIDE_MANNOSIDASE_ACTIVITY	9	8	2	0.36	0.861	0.951
GO_METAL_ION_TRANSMEMBRANE_TRANSPORTER_ACTIVITY	440	357	54	0.285	0.866	0.951
GO_OXIDIZED_BASE_LESION_DNA_N_GLYCOSYLASE_ACTIVITY	5	5	3	-0.381	0.861	0.951
GO_OXIDIZED_DNA_BINDING	11	11	4	0.318	0.861	0.951
GO_PHOSPHOLIPASE_A2_ACTIVITY_CONSUMING_1_2_DIPALMITOYLPHOSPHATIDYLCHOLINE_	21	15	3	0.324	0.866	0.951
GO_UBIQUITIN_SPECIFIC_PROTEASE_BINDING	15	15	5	-0.236	0.865	0.951
GO_LEUCINE_ZIPPER_DOMAIN_BINDING	11	9	2	-0.309	0.871	0.954
GO_NUCLEOSOME_BINDING	82	70	32	0.285	0.871	0.954
GO_UBIQUITINATION_LIKE_MODIFICATION_DEPENDENT_PROTEIN_BINDING	10	9	4	-0.338	0.869	0.954
GO_1_ACYLGLYCEROPHOSPHOCHOLINE_O_ACYLTRANSFERASE_ACTIVITY	5	5	1	0.359	0.881	0.955
GO_2_IRON_2_SULFUR_CLUSTER_BINDING	22	14	5	0.304	0.886	0.955
GO_ALPHA_AMYLASE_ACTIVITY_RELEASING_MALTOHEXAOSE_	5	1	1	0.589	0.881	0.955
GO_DEATH_DOMAIN_BINDING	10	7	4	-0.349	0.886	0.955
GO_DEATH_RECEPTOR_BINDING	17	15	4	-0.28	0.883	0.955
GO_DEOXYRIBONUCLEASE_I_ACTIVITY	5	4	2	0.37	0.886	0.955
GO_EXTRACELLULAR_MATRIX_STRUCTURAL_CONSTITUENT_CONFERRING_COMPRESSION_RESISTANCE	22	13	6	0.323	0.876	0.955
GO_GPI_ANCHOR_BINDING	7	5	1	-0.346	0.886	0.955
GO_HISTONE_THREONINE_KINASE_ACTIVITY	7	7	1	-0.326	0.886	0.955
GO_INTRACELLULAR_CGMP_ACTIVATED_CATION_CHANNEL_ACTIVITY	7	6	2	0.349	0.876	0.955
GO_INTRAMOLECULAR_OXIDOREDUCTASE_ACTIVITY_TRANSPOSING_C_C_BONDS	13	9	1	-0.333	0.886	0.955
GO_ISOCITRATE_DEHYDROGENASE_ACTIVITY	5	4	1	0.392	0.881	0.955
GO_K48_LINKED_POLYUBIQUITIN_MODIFICATION_DEPENDENT_PROTEIN_BINDING	7	7	2	0.351	0.881	0.955
GO_MICROTUBULE_MINUS_END_BINDING	10	9	4	0.353	0.876	0.955
GO_NADH_PYROPHOSPHATASE_ACTIVITY	8	5	2	0.387	0.886	0.955
GO_N_ACETYLLACTOSAMINE_SYNTHASE_ACTIVITY	5	5	1	0.373	0.886	0.955
GO_OLIGOSACCHARYL_TRANSFERASE_ACTIVITY	10	9	9	-0.292	0.886	0.955
GO_PHOSPHATIDYLINOSITOL_3_5_BISPHOSPHATE_3_PHOSPHATASE_ACTIVITY	5	5	2	-0.363	0.881	0.955
GO_POLYPEPTIDE_N_ACETYLGALACTOSAMINYLTRANSFERASE_ACTIVITY	19	13	3	0.316	0.886	0.955
GO_PROTEIN_ARGININE_N_METHYLTRANSFERASE_ACTIVITY	11	10	4	-0.304	0.881	0.955
GO_RAN_GTPASE_BINDING	39	32	12	0.276	0.886	0.955
GO_TELOMERASE_RNA_BINDING	22	21	5	0.29	0.881	0.955
GO_TRNA_SPECIFIC_RIBONUCLEASE_ACTIVITY	17	14	9	0.309	0.876	0.955
GO_UBIQUITIN_LIKE_MODIFIER_ACTIVATING_ENZYME_ACTIVITY	10	8	5	0.336	0.876	0.955
GO_ANNEALING_ACTIVITY	13	13	3	0.293	0.891	0.958
GO_DNA_TOPOISOMERASE_BINDING	5	3	1	-0.424	0.891	0.958
GO_RRNA_GUANINE_METHYLTRANSFERASE_ACTIVITY	5	5	1	-0.368	0.891	0.958
GO_SODIUM_PHOSPHATE_SYMPORTER_ACTIVITY	9	6	2	0.339	0.891	0.958
GO_BITTER_TASTE_RECEPTOR_ACTIVITY	23	13	2	0.311	0.896	0.96
GO_FLAVIN_ADENINE_DINUCLEOTIDE_BINDING	78	63	8	0.265	0.896	0.96
GO_ISOMERASE_ACTIVITY	150	127	22	0.261	0.896	0.96
GO_MAP_KINASE_ACTIVITY	14	13	3	0.313	0.896	0.96
GO_RNA_HELICASE_ACTIVITY	48	48	6	0.271	0.896	0.96
GO_COENZYME_BINDING	286	242	33	0.263	0.9	0.963
GO_MUTSALPHA_COMPLEX_BINDING	7	7	1	0.341	0.9	0.963
GO_N_FORMYL_PEPTIDE_RECEPTOR_ACTIVITY	5	1	1	-0.554	0.9	0.963
GO_SNAP_RECEPTOR_ACTIVITY	31	25	7	0.3	0.9	0.963
GO_ACYL_CARNITINE_TRANSMEMBRANE_TRANSPORTER_ACTIVITY	5	3	1	0.395	0.905	0.965
GO_ACYL_COA_OXIDASE_ACTIVITY	6	4	1	-0.364	0.905	0.965
GO_CYCLIC_NUCLEOTIDE_DEPENDENT_PROTEIN_KINASE_ACTIVITY	9	9	1	0.312	0.905	0.965
GO_PHOSPHATE_ION_BINDING	12	8	8	-0.301	0.905	0.965
GO_PHOSPHOLIPASE_A2_INHIBITOR_ACTIVITY	5	4	1	-0.376	0.905	0.965
GO_LONG_CHAIN_FATTY_ACYL_COA_BINDING	6	5	3	0.358	0.91	0.969
GO_PHOSPHATIDYLINOSITOL_3_5_BISPHOSPHATE_PHOSPHATASE_ACTIVITY	8	8	2	0.331	0.91	0.969
GO_CALCIUM_CHANNEL_INHIBITOR_ACTIVITY	11	9	5	-0.3	0.915	0.97
GO_FATTY_ACID_SYNTHASE_ACTIVITY	11	11	11	-0.268	0.911	0.97
GO_FOLIC_ACID_BINDING	12	8	2	0.323	0.915	0.97
GO_MYOSIN_V_BINDING	17	16	5	0.272	0.915	0.97
GO_NUCLEOSIDE_TRIPHOSPHATE_DIPHOSPHATASE_ACTIVITY	11	8	2	0.323	0.915	0.97
GO_PSEUDOURIDINE_SYNTHASE_ACTIVITY	13	11	4	0.3	0.915	0.97
GO_TRANSLATION_ACTIVATOR_ACTIVITY	13	8	3	-0.288	0.915	0.97
GO_3_BETA_HYDROXY_DELTA5_STEROID_DEHYDROGENASE_ACTIVITY	6	2	2	-0.444	0.92	0.972
GO_CHLORIDE_CHANNEL_INHIBITOR_ACTIVITY	10	8	2	0.291	0.92	0.972
GO_M7G_5_PPPN_DIPHOSPHATASE_ACTIVITY	7	5	2	0.365	0.92	0.972
GO_MHC_CLASS_I_RECEPTOR_ACTIVITY	9	5	3	-0.35	0.92	0.972
GO_TROPOMYOSIN_BINDING	15	12	4	0.311	0.92	0.972
GO_NEUROPEPTIDE_HORMONE_ACTIVITY	28	17	2	-0.23	0.922	0.973
GO_AMINE_BINDING	10	4	4	-0.35	0.925	0.974
GO_ENDOPEPTIDASE_ACTIVATOR_ACTIVITY	7	7	2	-0.315	0.925	0.974
GO_L_SERINE_TRANSMEMBRANE_TRANSPORTER_ACTIVITY	5	4	2	-0.334	0.925	0.974
GO_RNA_POLYMERASE_III_TYPE_3_PROMOTER_DNA_BINDING	5	4	4	-0.338	0.925	0.974
GO_AMYLASE_ACTIVITY	6	2	2	-0.41	0.93	0.976
GO_CAMP_RESPONSE_ELEMENT_BINDING_PROTEIN_BINDING	8	8	1	0.334	0.93	0.976
GO_DRUG_TRANSMEMBRANE_TRANSPORTER_ACTIVITY	97	77	19	0.253	0.93	0.976
GO_INSULIN_BINDING	5	5	1	0.354	0.93	0.976
GO_SUMO_TRANSFERASE_ACTIVITY	20	17	9	0.271	0.93	0.976
GO_U1_SNRNP_BINDING	5	2	1	-0.429	0.93	0.976
GO_HEME_TRANSPORTER_ACTIVITY	7	7	2	-0.32	0.935	0.978
GO_PHOSPHATIDYLCHOLINE_STEROL_O_ACYLTRANSFERASE_ACTIVATOR_ACTIVITY	6	4	2	0.354	0.935	0.978
GO_PROTEIN_N_TERMINUS_BINDING	107	95	44	0.244	0.935	0.978
GO_TBP_CLASS_PROTEIN_BINDING	22	20	9	0.277	0.935	0.978
GO_VITAMIN_B6_BINDING	53	42	12	0.252	0.935	0.978
GO_ATP_DEPENDENT_MICROTUBULE_MOTOR_ACTIVITY	44	40	3	0.257	0.945	0.981
GO_MONOVALENT_INORGANIC_CATION_TRANSMEMBRANE_TRANSPORTER_ACTIVITY	383	293	45	0.256	0.945	0.981
GO_NADPH_HEMOPROTEIN_REDUCTASE_ACTIVITY	6	6	3	-0.302	0.945	0.981
GO_NAD_P_H_OXIDASE_ACTIVITY	8	6	2	-0.336	0.94	0.981
GO_PALMITOYL_COA_HYDROLASE_ACTIVITY	12	9	2	0.277	0.945	0.981
GO_PRIMARY_AMINE_OXIDASE_ACTIVITY	6	3	1	0.358	0.94	0.981
GO_RNA_7_METHYLGUANOSINE_CAP_BINDING	11	7	7	-0.3	0.94	0.981
GO_RS_DOMAIN_BINDING	6	5	2	0.327	0.945	0.981
GO_SOLUTE_PROTON_ANTIPORTER_ACTIVITY	21	19	11	0.255	0.945	0.981
GO_TASTE_RECEPTOR_ACTIVITY	29	17	2	0.274	0.945	0.981
GO_U1_SNRNA_BINDING	6	6	2	0.296	0.94	0.981
GO_MHC_CLASS_IB_PROTEIN_BINDING	8	7	3	0.316	0.95	0.982
GO_NITRIC_OXIDE_SYNTHASE_BINDING	15	15	2	0.249	0.95	0.982
GO_OXYGEN_BINDING	36	22	1	0.258	0.95	0.982
GO_PHOSPHORYLASE_KINASE_ACTIVITY	5	5	2	0.325	0.95	0.982
GO_SODIUM_BICARBONATE_SYMPORTER_ACTIVITY	6	6	1	0.312	0.95	0.982
GO_THIOLESTER_HYDROLASE_ACTIVITY	35	28	6	0.265	0.95	0.982
GO_UBIQUITIN_LIKE_PROTEIN_BINDING	96	86	17	0.246	0.95	0.982
GO_DISORDERED_DOMAIN_SPECIFIC_BINDING	32	30	9	0.258	0.955	0.986
GO_U3_SNORNA_BINDING	6	5	2	-0.32	0.955	0.986
GO_AMINOACYLASE_ACTIVITY	5	3	1	-0.356	0.96	0.987
GO_ATPASE_ACTIVITY_COUPLED_TO_TRANSMEMBRANE_MOVEMENT_OF_IONS_ROTATIONAL_MECHANISM	36	28	8	0.242	0.96	0.987
GO_CHAPERONE_BINDING	103	97	10	0.237	0.96	0.987
GO_HYDROLASE_ACTIVITY_ACTING_ON_CARBON_NITROGEN_BUT_NOT_PEPTIDE_BONDS_IN_LINEAR_AMIDINES	11	9	9	-0.28	0.96	0.987
GO_NEDD8_TRANSFERASE_ACTIVITY	6	4	4	-0.309	0.96	0.987
GO_PRE_MRNA_3_SPLICE_SITE_BINDING	7	5	1	-0.306	0.96	0.987
GO_UBIQUINONE_BINDING	7	6	6	-0.302	0.96	0.987
GO_LIGAND_GATED_ANION_CHANNEL_ACTIVITY	20	15	15	-0.256	0.965	0.99
GO_PHOSPHORYLASE_ACTIVITY	6	5	3	0.312	0.965	0.99
GO_PURINE_NUCLEOBASE_TRANSMEMBRANE_TRANSPORTER_ACTIVITY	5	5	1	0.322	0.965	0.99
GO_COLLAGEN_RECEPTOR_ACTIVITY	5	5	5	-0.309	0.97	0.993
GO_MOTOR_ACTIVITY	137	124	22	0.242	0.97	0.993
GO_PHOSPHOLIPASE_A2_ACTIVITY	31	20	4	0.269	0.97	0.993
GO_RNA_POLYMERASE_III_TYPE_1_PROMOTER_DNA_BINDING	5	5	3	-0.31	0.97	0.993
GO_LACTATE_TRANSMEMBRANE_TRANSPORTER_ACTIVITY	6	5	2	0.295	0.975	0.997
GO_TRANSMITTER_GATED_CHANNEL_ACTIVITY	61	48	6	0.246	0.975	0.997
GO_BASAL_TRANSCRIPTION_MACHINERY_BINDING	71	49	22	0.234	0.98	0.998
GO_CROSSOVER_JUNCTION_ENDODEOXYRIBONUCLEASE_ACTIVITY	9	7	4	0.284	0.98	0.998
GO_G_RICH_STRAND_TELOMERIC_DNA_BINDING	11	11	2	0.247	0.98	0.998
GO_MYRISTOYL_COA_HYDROLASE_ACTIVITY	7	5	1	0.256	0.98	0.998
GO_RETINAL_DEHYDROGENASE_ACTIVITY	8	5	2	0.276	0.98	0.998
GO_RNA_POLYMERASE_II_CTD_HEPTAPEPTIDE_REPEAT_PHOSPHATASE_ACTIVITY	6	5	1	0.277	0.98	0.998
GO_3_HYDROXYACYL_COA_DEHYDRATASE_ACTIVITY	5	0	0	-1	1	1
GO_7S_RNA_BINDING	7	6	3	0.24	0.99	1
GO_ATP_DEPENDENT_3_5_DNA_HELICASE_ACTIVITY	10	10	3	-0.234	0.99	1
GO_CALCIUM_DEPENDENT_PROTEIN_SERINE_THREONINE_PHOSPHATASE_ACTIVITY	7	7	1	-0.237	0.995	1
GO_CALMODULIN_DEPENDENT_PROTEIN_PHOSPHATASE_ACTIVITY	5	5	1	-0.302	0.985	1
GO_CATALYTIC_ACTIVITY_ACTING_ON_RNA	349	303	107	0.209	1	1
GO_COA_HYDROLASE_ACTIVITY	20	17	5	-0.2	1	1
GO_GAP_JUNCTION_HEMI_CHANNEL_ACTIVITY	5	5	2	0.297	0.995	1
GO_GENERAL_TRANSCRIPTION_INITIATION_FACTOR_BINDING	42	40	15	0.196	1	1
GO_HAPTOGLOBIN_BINDING	10	3	1	0.311	0.995	1
GO_MICROTUBULE_MOTOR_ACTIVITY	84	78	37	0.197	1	1
GO_MIRNA_BINDING	29	21	8	0.197	1	1
GO_MRNA_BINDING_INVOLVED_IN_POSTTRANSCRIPTIONAL_GENE_SILENCING	248	0	0	-1.017	1	1
GO_NATURAL_KILLER_CELL_LECTIN_LIKE_RECEPTOR_BINDING	9	8	8	-0.251	0.99	1
GO_NUCLEOSIDE_TRANSMEMBRANE_TRANSPORTER_ACTIVITY	7	6	4	-0.285	0.99	1
GO_OLFACTORY_RECEPTOR_ACTIVITY	427	82	82	0.2	0.995	1
GO_PEPTIDOGLYCAN_BINDING	17	7	7	-0.261	0.985	1
GO_PHEROMONE_RECEPTOR_ACTIVITY	6	0	0	-1	1	1
GO_PROTEIN_SERINE_THREONINE_PHOSPHATASE_INHIBITOR_ACTIVITY	11	7	2	-0.262	0.995	1
GO_PROTEIN_TRANSPORTER_ACTIVITY	97	83	20	0.201	0.995	1
GO_RIBONUCLEASE_P_ACTIVITY	12	10	4	-0.184	1	1
GO_RIBONUCLEOPROTEIN_COMPLEX_BINDING	129	107	42	0.213	0.995	1
GO_RNA_METHYLTRANSFERASE_ACTIVITY	66	54	18	0.233	0.99	1
GO_SEQUENCE_SPECIFIC_SINGLE_STRANDED_DNA_BINDING	15	13	13	0.227	0.985	1
GO_SIGNAL_SEQUENCE_BINDING	46	39	8	0.223	0.985	1
GO_SINGLE_STRANDED_DNA_ENDODEOXYRIBONUCLEASE_ACTIVITY	10	9	4	0.237	0.99	1
GO_SNRNP_BINDING	7	4	2	-0.271	0.985	1
GO_TRACE_AMINE_RECEPTOR_ACTIVITY	7	0	0	-1	1	1
GO_TRNA_GUANINE_METHYLTRANSFERASE_ACTIVITY	13	13	4	0.226	0.995	1
GO_WD40_REPEAT_DOMAIN_BINDING	5	4	2	-0.27	1	1

## Sheet: GO CC
Gene set name	Set size	Set genes in ranking	Top hits genes	Enrichment score	emp. P-value	Q-value		(MSigDB)
GO_INTRINSIC_COMPONENT_OF_PLASMA_MEMBRANE	1708	1307	196	0.429	0.001	0.058
GO_CELL_SURFACE	868	637	111	0.431	0.001	0.058
GO_VESICLE_MEMBRANE	785	672	128	0.423	0.001	0.058
GO_EXTRACELLULAR_MATRIX	524	395	43	0.504	0.001	0.058
GO_COLLAGEN_CONTAINING_EXTRACELLULAR_MATRIX	406	309	35	0.524	0.001	0.058
GO_RECEPTOR_COMPLEX	398	332	80	0.462	0.001	0.058
GO_EXTERNAL_SIDE_OF_PLASMA_MEMBRANE	377	247	53	0.484	0.001	0.058
GO_SECRETORY_GRANULE_MEMBRANE	298	254	53	0.487	0.001	0.058
GO_RIBOSOME	255	177	87	-0.593	0.001	0.058
GO_RIBOSOMAL_SUBUNIT	191	145	80	-0.654	0.001	0.058
GO_CYTOSOLIC_RIBOSOME	113	84	65	-0.78	0.001	0.058
GO_SMALL_RIBOSOMAL_SUBUNIT	73	55	29	-0.706	0.001	0.058
GO_CYTOSOLIC_LARGE_RIBOSOMAL_SUBUNIT	62	48	40	-0.843	0.001	0.058
GO_CYTOSOLIC_SMALL_RIBOSOMAL_SUBUNIT	45	30	24	-0.833	0.001	0.058
GO_POLYSOMAL_RIBOSOME	30	28	21	-0.764	0.001	0.058
GO_ATPASE_DEPENDENT_TRANSMEMBRANE_TRANSPORT_COMPLEX	22	20	2	0.788	0.001	0.058
GO_STEREOCILIUM_TIP	18	16	6	0.782	0.001	0.058
GO_LARGE_RIBOSOMAL_SUBUNIT	120	91	55	-0.622	0.002	0.105
GO_PHOTORECEPTOR_OUTER_SEGMENT	83	64	12	0.6	0.002	0.105
GO_MITOCHONDRIAL_PART	1033	841	216	-0.223	0.002	0.136
GO_APICAL_PART_OF_CELL	379	307	51	0.456	0.003	0.136
GO_MULTIVESICULAR_BODY	46	38	7	0.636	0.003	0.136
GO_SARCOPLASMIC_RETICULUM_MEMBRANE	38	30	6	0.693	0.004	0.16
GO_CATION_TRANSPORTING_ATPASE_COMPLEX	15	13	2	0.83	0.004	0.16
GO_SODIUM_POTASSIUM_EXCHANGING_ATPASE_COMPLEX	12	10	2	0.845	0.004	0.16
GO_CLUSTER_OF_ACTIN_BASED_CELL_PROJECTIONS	148	118	27	0.518	0.005	0.185
GO_FILAMENTOUS_ACTIN	25	25	5	0.704	0.005	0.185
GO_CHROMOSOMAL_REGION	348	310	166	0.45	0.006	0.2
GO_CALYX_OF_HELD	24	21	11	-0.736	0.006	0.2
GO_SPERM_PLASMA_MEMBRANE	5	3	1	0.968	0.006	0.2
GO_GLYCOPROTEIN_COMPLEX	19	15	6	0.759	0.007	0.212
GO_NUCLEAR_MEMBRANE_PART	16	14	4	0.796	0.007	0.212
GO_FIBRILLAR_COLLAGEN_TRIMER	11	10	1	0.809	0.007	0.212
GO_CELL_CELL_JUNCTION	448	390	55	0.43	0.008	0.228
GO_SARCOPLASM	78	64	10	0.56	0.008	0.228
GO_LEADING_EDGE_MEMBRANE	170	153	29	0.483	0.01	0.263
GO_AZUROPHIL_GRANULE_MEMBRANE	58	53	15	0.594	0.01	0.263
GO_POSTSYNAPTIC_ENDOSOME	13	10	4	0.809	0.01	0.263
GO_RIBONUCLEOPROTEIN_COMPLEX	1432	695	185	-0.316	0.01	0.268
GO_MUSCLE_MYOSIN_COMPLEX	18	13	2	-0.782	0.011	0.268
GO_DENDRITIC_SPINE_HEAD	9	8	1	0.831	0.011	0.268
GO_CHROMOSOME	1063	922	400	0.388	0.012	0.286
GO_NUCLEAR_ENVELOPE	462	384	140	0.423	0.013	0.302
GO_WHOLE_MEMBRANE	1653	1416	280	0.366	0.014	0.311
GO_CATENIN_COMPLEX	29	25	4	-0.666	0.014	0.311
GO_INHIBITORY_SYNAPSE	17	16	2	0.722	0.015	0.319
GO_ASYMMETRIC_GLUTAMATERGIC_EXCITATORY_SYNAPSE	6	4	1	0.924	0.015	0.319
GO_LATE_ENDOSOME_LUMEN	9	4	3	0.916	0.016	0.333
GO_MITOCHONDRIAL_MATRIX	465	396	115	-0.287	0.017	0.339
GO_NUCLEAR_MEMBRANE	302	250	98	0.445	0.017	0.339
GO_LAMELLIPODIUM_MEMBRANE	22	22	5	0.677	0.017	0.339
GO_MYOSIN_FILAMENT	22	18	3	0.718	0.018	0.346
GO_CELL_JUNCTION	1277	1113	169	0.375	0.02	0.357
GO_PLASMA_MEMBRANE_REGION	1186	997	159	0.377	0.02	0.357
GO_CYTOSOLIC_PART	248	198	85	-0.456	0.02	0.357
GO_SARCOLEMMA	136	118	12	0.492	0.019	0.357
GO_CHROMOSOME_CENTROMERIC_REGION	193	173	96	0.462	0.022	0.379
GO_MULTIVESICULAR_BODY_MEMBRANE	11	11	2	0.761	0.022	0.379
GO_COLLAGEN_TYPE_IV_TRIMER	6	6	2	-0.842	0.023	0.39
GO_SIDE_OF_MEMBRANE	566	405	69	0.409	0.024	0.4
GO_CELL_LEADING_EDGE	397	361	61	0.415	0.025	0.4
GO_CELL_PROJECTION_MEMBRANE	341	290	50	0.43	0.026	0.4
GO_MEMBRANE_REGION	326	284	67	0.416	0.03	0.4
GO_OUTER_MEMBRANE	205	173	43	0.452	0.026	0.4
GO_PROTEIN_DNA_COMPLEX	201	147	63	0.473	0.027	0.4
GO_BLOOD_MICROPARTICLE	147	83	8	0.509	0.03	0.4
GO_DNA_PACKAGING_COMPLEX	114	70	33	0.521	0.03	0.4
GO_BRUSH_BORDER	96	75	17	0.53	0.028	0.4
GO_BASEMENT_MEMBRANE	93	82	11	0.507	0.026	0.4
GO_REPLICATION_FORK	68	65	36	0.527	0.029	0.4
GO_ORGANELLE_MEMBRANE_CONTACT_SITE	20	16	6	0.706	0.03	0.4
GO_WNT_SIGNALOSOME	12	10	4	0.782	0.029	0.4
GO_SPECTRIN_ASSOCIATED_CYTOSKELETON	9	8	3	0.803	0.03	0.4
GO_SPECTRIN	8	8	4	0.805	0.028	0.4
GO_BASEMENT_MEMBRANE_COLLAGEN_TRIMER	8	8	2	-0.8	0.026	0.4
GO_LUMENAL_SIDE_OF_MEMBRANE	33	26	13	-0.637	0.031	0.408
GO_PLATELET_DENSE_GRANULE	21	17	8	0.68	0.032	0.416
GO_APICAL_PLASMA_MEMBRANE	313	258	45	0.431	0.033	0.423
GO_9PLUS0_NON_MOTILE_CILIUM	108	86	12	0.497	0.035	0.437
GO_DIHYDROLIPOYL_DEHYDROGENASE_COMPLEX	11	11	2	-0.742	0.035	0.437
GO_RESPIRATORY_CHAIN_COMPLEX_III	14	7	5	-0.801	0.037	0.451
GO_DYSTROGLYCAN_COMPLEX	7	5	1	0.862	0.037	0.451
GO_ANCHORED_COMPONENT_OF_MEMBRANE	171	121	16	0.468	0.038	0.452
GO_MELANOSOME_MEMBRANE	14	11	2	0.743	0.038	0.452
GO_GABA_ERGIC_SYNAPSE	74	58	8	0.524	0.04	0.465
GO_MHC_PROTEIN_COMPLEX	25	20	11	-0.646	0.04	0.465
GO_FASCIA_ADHERENS	9	7	2	0.804	0.041	0.471
GO_INTERCALATED_DISC	51	45	5	0.548	0.042	0.472
GO_INTEGRAL_COMPONENT_OF_PRESYNAPTIC_ACTIVE_ZONE_MEMBRANE	15	14	6	0.701	0.042	0.472
GO_SPECIFIC_GRANULE_MEMBRANE	91	75	19	0.507	0.043	0.478
GO_VESICLE_LUMEN	339	266	50	-0.243	0.046	0.5
GO_MITOCHONDRIAL_PROTEIN_COMPLEX	264	203	72	-0.326	0.047	0.5
GO_NUCLEAR_INNER_MEMBRANE	58	45	19	0.555	0.047	0.5
GO_AMPA_GLUTAMATE_RECEPTOR_COMPLEX	27	22	3	0.634	0.046	0.5
GO_FILOPODIUM_MEMBRANE	18	18	6	0.662	0.047	0.5
GO_PLATELET_DENSE_GRANULE_LUMEN	14	10	6	0.735	0.048	0.5
GO_NUCLEAR_OUTER_MEMBRANE_ENDOPLASMIC_RETICULUM_MEMBRANE_NETWORK	1086	907	197	0.367	0.051	0.515
GO_NUCLEAR_REPLICATION_FORK	42	39	18	0.553	0.051	0.515
GO_NEUROFIBRILLARY_TANGLE	5	5	2	0.847	0.05	0.515
GO_NUCLEAR_CHROMOSOME_TELOMERIC_REGION	124	107	56	0.475	0.052	0.52
GO_NUCLEAR_CHROMOSOME	600	526	209	0.39	0.055	0.523
GO_ENDOCYTIC_VESICLE	297	253	54	0.414	0.055	0.523
GO_STEREOCILIUM_BUNDLE	57	47	13	0.543	0.056	0.523
GO_GAP_JUNCTION	32	23	3	0.626	0.056	0.523
GO_NBAF_COMPLEX	15	14	3	-0.688	0.056	0.523
GO_DNA_REPLICATION_FACTOR_C_COMPLEX	6	6	6	0.81	0.055	0.523
GO_MYELIN_SHEATH_ABAXONAL_REGION	6	6	3	-0.801	0.056	0.523
GO_CONDENSED_CHROMOSOME	226	190	76	0.421	0.061	0.535
GO_RUFFLE	170	160	41	0.443	0.058	0.535
GO_PROTEASOME_REGULATORY_PARTICLE_BASE_SUBCOMPLEX	12	12	7	-0.691	0.061	0.535
GO_INTERSTITIAL_MATRIX	12	7	1	0.778	0.061	0.535
GO_INTRINSIC_COMPONENT_OF_THE_CYTOPLASMIC_SIDE_OF_THE_PLASMA_MEMBRANE	7	6	2	-0.802	0.061	0.535
GO_MULTIVESICULAR_BODY_LUMEN	7	2	1	0.937	0.059	0.535
GO_RNA_POLYMERASE_II_TRANSCRIPTION_REPRESSOR_COMPLEX	5	3	1	0.918	0.061	0.535
GO_DENDRITE_MEMBRANE	40	29	5	0.576	0.062	0.539
GO_RECYCLING_ENDOSOME	171	140	22	-0.326	0.065	0.541
GO_RUFFLE_MEMBRANE	92	87	19	0.48	0.065	0.541
GO_PHOTORECEPTOR_INNER_SEGMENT	50	38	10	0.557	0.066	0.541
GO_COHESIN_COMPLEX	17	12	7	0.693	0.066	0.541
GO_SYMMETRIC_SYNAPSE	11	10	2	0.72	0.066	0.541
GO_GROWTH_CONE_MEMBRANE	7	7	3	0.775	0.065	0.541
GO_BASAL_DENDRITE	7	7	1	0.797	0.065	0.541
GO_POSTSYNAPTIC_RECYCLING_ENDOSOME	6	4	2	0.862	0.069	0.561
GO_MITOCHONDRIA_ASSOCIATED_ENDOPLASMIC_RETICULUM_MEMBRANE	13	10	4	0.735	0.07	0.565
GO_KINETOCHORE_MICROTUBULE	7	7	6	0.779	0.072	0.576
GO_SECRETORY_VESICLE	985	804	155	0.365	0.073	0.579
GO_CYCLIN_DEPENDENT_PROTEIN_KINASE_HOLOENZYME_COMPLEX	41	40	22	0.527	0.074	0.583
GO_PROTEASOME_ACCESSORY_COMPLEX	24	23	12	-0.587	0.075	0.586
GO_MITOCHONDRIAL_MEMBRANE_PART	231	170	57	-0.236	0.08	0.596
GO_CHLORIDE_CHANNEL_COMPLEX	50	36	12	0.547	0.08	0.596
GO_INTEGRAL_COMPONENT_OF_SYNAPTIC_VESICLE_MEMBRANE	34	30	11	0.573	0.079	0.596
GO_AXONAL_GROWTH_CONE	26	25	5	0.587	0.081	0.596
GO_CONNEXIN_COMPLEX	21	14	2	0.666	0.081	0.596
GO_TRICARBOXYLIC_ACID_CYCLE_ENZYME_COMPLEX	13	13	2	-0.671	0.077	0.596
GO_OXOGLUTARATE_DEHYDROGENASE_COMPLEX	7	7	1	-0.759	0.081	0.596
GO_OUTER_DENSE_FIBER	5	5	3	-0.818	0.08	0.596
GO_ENDOPLASMIC_RETICULUM_EXIT_SITE	26	21	4	0.591	0.082	0.599
GO_CORNIFIED_ENVELOPE	65	30	7	-0.563	0.085	0.603
GO_PROTEIN_PHOSPHATASE_TYPE_2A_COMPLEX	19	14	8	0.669	0.085	0.603
GO_INTRINSIC_COMPONENT_OF_PRESYNAPTIC_ACTIVE_ZONE_MEMBRANE	19	18	6	0.628	0.085	0.603
GO_ASTER	8	8	3	0.746	0.085	0.603
GO_CONTRACTILE_RING	10	10	3	0.72	0.087	0.613
GO_CHROMOSOME_TELOMERIC_REGION	160	141	58	0.432	0.088	0.616
GO_VACUOLAR_LUMEN	171	137	30	-0.297	0.091	0.633
GO_ACTIN_BASED_CELL_PROJECTION	206	181	34	0.417	0.096	0.634
GO_I_BAND	136	117	16	-0.324	0.095	0.634
GO_PHAGOCYTIC_VESICLE	128	115	30	0.443	0.097	0.634
GO_TRANSCRIPTIONAL_REPRESSOR_COMPLEX	82	71	39	0.474	0.094	0.634
GO_REGION_OF_CYTOSOL	24	21	4	0.586	0.096	0.634
GO_PHOTORECEPTOR_DISC_MEMBRANE	23	12	2	0.677	0.097	0.634
GO_NADPH_OXIDASE_COMPLEX	15	12	2	0.669	0.095	0.634
GO_CHROMOCENTER	13	13	8	0.664	0.095	0.634
GO_GOLGI_TRANS_CISTERNA	9	8	3	0.74	0.094	0.634
GO_CELL_CORTEX_PART	176	159	34	-0.271	0.098	0.638
GO_NEURON_PROJECTION_MEMBRANE	59	47	7	0.497	0.1	0.641
GO_M_BAND	29	26	9	0.554	0.1	0.641
GO_NEUROFILAMENT	8	8	3	0.733	0.101	0.643
GO_DENDRITIC_TREE	589	491	79	0.378	0.102	0.646
GO_REPLICATION_FORK_PROTECTION_COMPLEX	8	7	7	0.738	0.103	0.648
GO_SPERM_PRINCIPAL_PIECE	22	17	9	0.609	0.105	0.652
GO_MCM_COMPLEX	11	11	5	0.685	0.105	0.652
GO_AXOLEMMA	15	14	2	0.643	0.106	0.654
GO_CONDENSED_NUCLEAR_CHROMOSOME_CENTROMERIC_REGION	24	20	9	0.596	0.107	0.657
GO_ANCHORING_JUNCTION	552	496	75	0.373	0.114	0.667
GO_NEURON_SPINE	158	138	31	0.422	0.111	0.667
GO_TIGHT_JUNCTION	128	113	12	0.435	0.115	0.667
GO_ACTIN_FILAMENT	97	92	12	0.449	0.114	0.667
GO_PROTEIN_LIPID_COMPLEX	40	31	6	0.54	0.114	0.667
GO_NUCLEAR_NUCLEOSOME	38	22	10	0.571	0.111	0.667
GO_CYTOCHROME_COMPLEX	33	17	10	-0.612	0.11	0.667
GO_MHC_CLASS_II_PROTEIN_COMPLEX	16	12	5	-0.657	0.116	0.667
GO_SEPTIN_CYTOSKELETON	15	13	2	-0.66	0.112	0.667
GO_SYNAPTIC_CLEFT	14	13	1	-0.642	0.112	0.667
GO_OTHER_ORGANISM_MEMBRANE	5	3	1	-0.861	0.116	0.667
GO_ENDOPLASMIC_RETICULUM_PART	1350	1124	187	0.351	0.131	0.669
GO_SECRETORY_GRANULE	833	667	131	0.362	0.125	0.669
GO_ACTIN_CYTOSKELETON	491	446	66	0.378	0.128	0.669
GO_NON_MOTILE_CILIUM	142	111	29	0.435	0.126	0.669
GO_NEURON_PROJECTION_TERMINUS	137	121	26	-0.31	0.126	0.669
GO_SYNAPTIC_VESICLE_MEMBRANE	106	94	17	0.449	0.117	0.669
GO_CONDENSED_NUCLEAR_CHROMOSOME	100	80	29	0.445	0.131	0.669
GO_COPII_COATED_ER_TO_GOLGI_TRANSPORT_VESICLE	93	76	26	-0.369	0.12	0.669
GO_HISTONE_METHYLTRANSFERASE_COMPLEX	89	82	30	0.449	0.125	0.669
GO_ORGANELLE_ENVELOPE_LUMEN	88	69	14	-0.426	0.123	0.669
GO_SERINE_THREONINE_PROTEIN_KINASE_COMPLEX	87	80	36	0.448	0.124	0.669
GO_SPINDLE_MICROTUBULE	54	52	24	0.487	0.123	0.669
GO_EXCITATORY_SYNAPSE	49	39	5	0.509	0.119	0.669
GO_PLATELET_ALPHA_GRANULE_MEMBRANE	17	16	4	0.627	0.123	0.669
GO_T_CELL_RECEPTOR_COMPLEX	17	15	6	0.614	0.127	0.669
GO_ESC_E_Z_COMPLEX	16	16	9	0.615	0.121	0.669
GO_SECONDARY_LYSOSOME	14	13	4	0.643	0.13	0.669
GO_SPERM_FIBROUS_SHEATH	6	4	3	0.817	0.128	0.669
GO_CYTOSKELETON_OF_PRESYNAPTIC_ACTIVE_ZONE	6	6	1	0.754	0.13	0.669
GO_MALE_PRONUCLEUS	5	5	3	0.782	0.125	0.669
GO_MITOTIC_SPINDLE_ASTRAL_MICROTUBULE	5	5	2	0.781	0.131	0.669
GO_POSTSYNAPTIC_ACTIN_CYTOSKELETON	5	5	3	-0.783	0.13	0.669
GO_INNER_MITOCHONDRIAL_MEMBRANE_PROTEIN_COMPLEX	136	96	36	-0.353	0.133	0.676
GO_NEURON_PROJECTION	1304	1094	164	0.351	0.135	0.679
GO_FICOLIN_1_RICH_GRANULE	124	111	27	-0.226	0.135	0.679
GO_OXIDOREDUCTASE_COMPLEX	114	89	32	-0.362	0.137	0.679
GO_RESPIRASOME	101	66	25	-0.375	0.137	0.679
GO_COSTAMERE	19	17	5	0.59	0.137	0.679
GO_CHOLINERGIC_SYNAPSE	10	8	1	0.713	0.137	0.679
GO_GOLGI_ASSOCIATED_VESICLE	177	145	13	-0.212	0.14	0.684
GO_CHAPERONE_COMPLEX	22	18	7	-0.584	0.14	0.684
GO_SPINDLE_POLE	159	142	67	0.42	0.141	0.685
GO_CYTOPLASMIC_VESICLE_PART	1489	1244	235	0.346	0.143	0.691
GO_GATOR2_COMPLEX	12	10	5	0.665	0.144	0.693
GO_NUCLEAR_HETEROCHROMATIN	34	32	14	0.523	0.145	0.694
GO_EUKARYOTIC_48S_PREINITIATION_COMPLEX	15	14	7	-0.623	0.147	0.694
GO_EUKARYOTIC_TRANSLATION_INITIATION_FACTOR_3_COMPLEX_EIF3M	7	6	5	-0.746	0.147	0.694
GO_FHF_COMPLEX	5	5	1	0.774	0.147	0.694
GO_OTHER_ORGANISM	73	63	23	0.456	0.148	0.695
GO_POLYSOME	69	59	25	-0.449	0.149	0.699
GO_GOLGI_LUMEN	101	64	12	-0.407	0.152	0.707
GO_METHYLTRANSFERASE_COMPLEX	116	103	39	0.427	0.154	0.708
GO_EXTRACELLULAR_MATRIX_COMPONENT	49	44	4	0.486	0.155	0.708
GO_CONDENSED_NUCLEAR_CHROMOSOME_KINETOCHORE	14	13	7	0.623	0.153	0.708
GO_CHROMAFFIN_GRANULE	8	8	1	0.694	0.155	0.708
GO_F_ACTIN_CAPPING_PROTEIN_COMPLEX	8	6	3	0.738	0.157	0.714
GO_MITOCHONDRION	1571	1290	270	0.258	0.159	0.719
GO_SOMATODENDRITIC_COMPARTMENT	820	680	103	0.358	0.169	0.719
GO_LYSOSOMAL_LUMEN	94	79	20	-0.288	0.168	0.719
GO_AZUROPHIL_GRANULE_LUMEN	91	72	17	-0.33	0.168	0.719
GO_AUTOPHAGOSOME	90	81	18	-0.334	0.166	0.719
GO_INTRINSIC_COMPONENT_OF_PRESYNAPTIC_MEMBRANE	85	67	11	0.448	0.169	0.719
GO_SCHAFFER_COLLATERAL__CA1_SYNAPSE	82	75	13	-0.311	0.168	0.719
GO_ACTIN_FILAMENT_BUNDLE	66	62	9	-0.378	0.159	0.719
GO_NEUROTRANSMITTER_RECEPTOR_COMPLEX	54	46	5	0.48	0.168	0.719
GO_REPLISOME	28	26	7	0.531	0.169	0.719
GO_CONDENSED_CHROMOSOME_OUTER_KINETOCHORE	12	12	5	0.625	0.163	0.719
GO_SPHERICAL_HIGH_DENSITY_LIPOPROTEIN_PARTICLE	8	5	1	-0.757	0.165	0.719
GO_PINOSOME	8	8	2	0.694	0.161	0.719
GO_CELL_BODY_FIBER	7	5	1	0.757	0.162	0.719
GO_BASAL_CORTEX	5	5	3	0.755	0.166	0.719
GO_PRERIBOSOME	75	61	25	-0.438	0.171	0.727
GO_MEMBRANE_PROTEIN_COMPLEX	1171	962	130	0.249	0.174	0.736
GO_SPERMATOPROTEASOME_COMPLEX	5	4	2	0.782	0.175	0.736
GO_RESPIRATORY_CHAIN_COMPLEX	86	56	23	-0.408	0.178	0.741
GO_MYOSIN_COMPLEX	65	55	7	-0.34	0.178	0.741
GO_ELL_EAF_COMPLEX	5	5	3	0.746	0.178	0.741
GO_FIBRILLAR_CENTER	134	123	29	0.413	0.18	0.744
GO_ROUGH_ENDOPLASMIC_RETICULUM	85	73	18	-0.325	0.181	0.746
GO_DNA_REPLICATION_PREINITIATION_COMPLEX	5	4	4	0.778	0.182	0.746
GO_SEMAPHORIN_RECEPTOR_COMPLEX	11	10	1	0.634	0.183	0.747
GO_CELL_CELL_ADHERENS_JUNCTION	110	99	10	0.415	0.189	0.748
GO_AXON_CYTOPLASM	55	53	16	-0.397	0.187	0.748
GO_CENTRIOLAR_SATELLITE	29	28	9	0.511	0.187	0.748
GO_PRERIBOSOME_LARGE_SUBUNIT_PRECURSOR	22	18	9	-0.548	0.19	0.748
GO_AXON_INITIAL_SEGMENT	20	19	2	0.558	0.185	0.748
GO_TRANS_GOLGI_NETWORK_TRANSPORT_VESICLE_MEMBRANE	15	12	2	0.626	0.19	0.748
GO_NODE_OF_RANVIER	15	15	1	0.573	0.19	0.748
GO_SARCOPLASMIC_RETICULUM_LUMEN	8	4	1	-0.78	0.189	0.748
GO_MEIOTIC_COHESIN_COMPLEX	7	7	5	0.707	0.188	0.748
GO_ENDOLYSOSOME_MEMBRANE	14	13	3	0.594	0.191	0.749
GO_CONDENSED_CHROMOSOME_CENTROMERIC_REGION	117	103	52	0.406	0.198	0.756
GO_NUCLEAR_MATRIX	109	101	39	0.414	0.195	0.756
GO_POTASSIUM_CHANNEL_COMPLEX	99	76	7	-0.334	0.194	0.756
GO_MICROVILLUS	83	69	13	0.436	0.198	0.756
GO_POSTSYNAPTIC_DENSITY_MEMBRANE	75	62	8	-0.319	0.196	0.756
GO_TERTIARY_GRANULE_MEMBRANE	73	60	15	0.448	0.197	0.756
GO_SEH1_ASSOCIATED_COMPLEX	17	15	6	0.581	0.195	0.756
GO_TRANSPORT_VESICLE_MEMBRANE	208	176	24	0.389	0.209	0.76
GO_SPECIFIC_GRANULE	160	125	31	0.404	0.205	0.76
GO_ACROSOMAL_VESICLE	108	85	19	0.418	0.2	0.76
GO_CATALYTIC_STEP_2_SPLICEOSOME	87	77	15	-0.152	0.209	0.76
GO_NEURON_PROJECTION_CYTOPLASM	82	79	23	-0.255	0.2	0.76
GO_CELL_CELL_CONTACT_ZONE	72	65	7	0.438	0.203	0.76
GO_EUKARYOTIC_TRANSLATION_INITIATION_FACTOR_3_COMPLEX	16	15	7	-0.579	0.204	0.76
GO_PHOTORECEPTOR_OUTER_SEGMENT_MEMBRANE	15	13	3	0.605	0.204	0.76
GO_L_TYPE_VOLTAGE_GATED_CALCIUM_CHANNEL_COMPLEX	12	12	2	0.614	0.206	0.76
GO_N_TERMINAL_PROTEIN_ACETYLTRANSFERASE_COMPLEX	10	7	6	0.679	0.208	0.76
GO_AUTOLYSOSOME	9	8	3	0.659	0.209	0.76
GO_CTF18_RFC_LIKE_COMPLEX	8	7	5	0.68	0.203	0.76
GO_MITOCHONDRIAL_ALPHA_KETOGLUTARATE_DEHYDROGENASE_COMPLEX	5	5	1	-0.734	0.208	0.76
GO_CYTOLYTIC_GRANULE	5	4	4	-0.768	0.207	0.76
GO_INTRINSIC_COMPONENT_OF_SYNAPTIC_VESICLE_MEMBRANE	48	44	6	0.468	0.211	0.762
GO_CELL_BODY	559	471	58	0.361	0.214	0.767
GO_TRANSPORTER_COMPLEX	335	275	34	0.373	0.215	0.767
GO_POSTSYNAPTIC_MEMBRANE	322	263	26	0.369	0.217	0.767
GO_GOLGI_CIS_CISTERNA	28	10	4	-0.616	0.217	0.767
GO_GABA_RECEPTOR_COMPLEX	20	11	2	0.612	0.217	0.767
GO_PROTON_TRANSPORTING_ATP_SYNTHASE_COMPLEX_COUPLING_FACTOR_F_O_	13	9	6	-0.637	0.215	0.767
GO_TERTIARY_GRANULE	164	131	34	0.394	0.235	0.768
GO_PLASMA_MEMBRANE_RAFT	109	95	19	0.406	0.234	0.768
GO_SWI_SNF_SUPERFAMILY_TYPE_COMPLEX	76	73	13	-0.269	0.23	0.768
GO_SITE_OF_DNA_DAMAGE	71	61	34	0.437	0.218	0.768
GO_IMMUNOGLOBULIN_COMPLEX	69	6	2	0.696	0.224	0.768
GO_PLATELET_ALPHA_GRANULE_LUMEN	67	50	3	0.449	0.234	0.768
GO_MYELIN_SHEATH	53	46	12	-0.351	0.234	0.768
GO_A_BAND	40	34	11	0.477	0.219	0.768
GO_HIPPOCAMPAL_MOSSY_FIBER_TO_CA3_SYNAPSE	32	29	4	-0.488	0.221	0.768
GO_SEX_CHROMOSOME	28	27	15	0.495	0.234	0.768
GO_PROTON_TRANSPORTING_ATP_SYNTHASE_COMPLEX	23	17	10	-0.543	0.228	0.768
GO_ENDOPLASMIC_RETICULUM_SUBCOMPARTMENT	23	22	13	0.531	0.223	0.768
GO_MITOTIC_SPINDLE_MIDZONE	13	11	7	0.619	0.22	0.768
GO_SPANNING_COMPONENT_OF_MEMBRANE	12	10	2	0.624	0.222	0.768
GO_ATG1_ULK1_KINASE_COMPLEX	8	8	4	0.652	0.235	0.768
GO_INTRINSIC_COMPONENT_OF_VACUOLAR_MEMBRANE	6	5	4	0.715	0.232	0.768
GO_CHROMAFFIN_GRANULE_MEMBRANE	6	6	1	0.711	0.227	0.768
GO_MICROVESICLE	6	3	1	-0.791	0.224	0.768
GO_ALPHA_DNA_POLYMERASE_PRIMASE_COMPLEX	5	5	4	0.731	0.23	0.768
GO_CHECKPOINT_CLAMP_COMPLEX	5	5	3	0.71	0.232	0.768
GO_INTERMEDIATE_DENSITY_LIPOPROTEIN_PARTICLE	5	4	1	-0.762	0.23	0.768
GO_GPI_ANCHOR_TRANSAMIDASE_COMPLEX	5	5	5	-0.723	0.228	0.768
GO_MMXD_COMPLEX	5	4	4	-0.769	0.225	0.768
GO_KINETOCHORE	133	120	61	0.394	0.236	0.769
GO_NUCLEAR_TRANSCRIPTION_FACTOR_COMPLEX	199	174	74	0.381	0.238	0.771
GO_MLL3_4_COMPLEX	11	8	6	0.643	0.239	0.771
GO_MICOS_COMPLEX	9	9	2	-0.628	0.239	0.771
GO_CYTOSOLIC_PROTEASOME_COMPLEX	9	9	5	-0.629	0.242	0.778
GO_BETA_CATENIN_DESTRUCTION_COMPLEX	12	12	6	0.573	0.243	0.779
GO_NUCLEAR_PERIPHERY	135	125	51	0.391	0.246	0.781
GO_MITOCHONDRIAL_RESPIRATORY_CHAIN_COMPLEX_I	52	39	14	-0.33	0.244	0.781
GO_G_PROTEIN_COUPLED_RECEPTOR_DIMERIC_COMPLEX	7	7	1	-0.666	0.246	0.781
GO_CATALYTIC_COMPLEX	1368	1199	390	0.276	0.247	0.783
GO_MHC_CLASS_I_PROTEIN_COMPLEX	9	8	5	-0.655	0.248	0.783
GO_SPERM_PART	190	143	30	0.384	0.255	0.784
GO_PLASMA_MEMBRANE_RECEPTOR_COMPLEX	187	165	36	0.381	0.253	0.784
GO_APICAL_JUNCTION_COMPLEX	143	128	17	0.393	0.257	0.784
GO_P_BODY	84	68	33	0.418	0.254	0.784
GO_RECYCLING_ENDOSOME_MEMBRANE	79	64	7	-0.293	0.255	0.784
GO_PROTEIN_SERINE_THREONINE_PHOSPHATASE_COMPLEX	45	37	18	0.462	0.258	0.784
GO_PRESYNAPTIC_ACTIVE_ZONE_MEMBRANE	30	28	6	0.493	0.25	0.784
GO_SPERM_MIDPIECE	22	15	2	0.55	0.253	0.784
GO_PRERIBOSOME_SMALL_SUBUNIT_PRECURSOR	14	13	6	-0.564	0.251	0.784
GO_DOPAMINERGIC_SYNAPSE	13	10	3	0.607	0.258	0.784
GO_SIGNAL_PEPTIDASE_COMPLEX	6	5	3	-0.708	0.257	0.784
GO_PEPTIDASE_INHIBITOR_COMPLEX	5	3	1	0.785	0.255	0.784
GO_EXOCYTIC_VESICLE	208	184	27	0.377	0.26	0.788
GO_GOLGI_CISTERNA_MEMBRANE	92	68	14	0.416	0.261	0.789
GO_TRIGLYCERIDE_RICH_PLASMA_LIPOPROTEIN_PARTICLE	20	15	2	0.543	0.262	0.789
GO_MITOCHONDRIAL_ENVELOPE	739	589	75	0.256	0.264	0.791
GO_INTRINSIC_COMPONENT_OF_POSTSYNAPTIC_MEMBRANE	122	95	12	0.388	0.269	0.791
GO_PEPTIDASE_COMPLEX	90	80	34	-0.251	0.272	0.791
GO_ORGANELLAR_RIBOSOME	87	70	22	-0.229	0.276	0.791
GO_COLLAGEN_TRIMER	87	63	4	0.415	0.28	0.791
GO_INTRINSIC_COMPONENT_OF_POSTSYNAPTIC_SPECIALIZATION_MEMBRANE	77	60	5	-0.249	0.276	0.791
GO_ER_TO_GOLGI_TRANSPORT_VESICLE_MEMBRANE	62	50	17	-0.314	0.272	0.791
GO_NUCLEOID	43	35	16	-0.356	0.276	0.791
GO_SMALL_SUBUNIT_PROCESSOME	38	30	11	-0.438	0.283	0.791
GO_NUCLEAR_TRANSCRIPTIONAL_REPRESSOR_COMPLEX	28	25	10	0.496	0.268	0.791
GO_FLEMMING_BODY	28	24	12	0.487	0.275	0.791
GO_MYOSIN_II_COMPLEX	22	17	1	-0.522	0.281	0.791
[truncated: 657 more rows]
