# Supplementary material for: Tauopathy in the young autistic brain: novel biomarker and therapeutic target
Source: Transl Psychiatry. 2020 Jul 13;10:228. doi: 10.1038/s41398-020-00904-4 (PMC7359319; doi:10.1038/s41398-020-00904-4)
Supplement: Supplementary file 4 — Supplementary Table S3 [file 41398_2020_904_MOESM4_ESM.xlsx]

## Sheet: Datasets
Gene expression data from post mortem qPCR and two normal tissues data bases; HPA RNA-seq and GTEx project
FLUIDIGM	ADNP	AIF1	ALOX12P2	BECN1	CDH17	FGFR1	FOXP2	GPR98	GRM3	HIST1H3B	HMX3	HOMER3	HOXB2	IGFBP2	IL1B	IPCEF1	KDM5D	LOC151174	LPAR6	MBP	MDGA1	MTOR	MYL9	NLGN1	NLGN2	NLRP2	NR4A2	NTS	PAX6	PTK7	ROBO1	SLC12A2	SMARCA4	SNAP25	TBX15	TLR2	TLR4	VSTM2L	TBP
brain stem	1.35241	9.15997	2.55269	1.2142		2.96947	5.10336	2.71819	6.89805	0.876803		3.8404	4.21003	0	9.59548	8.9421	4.53315	3.8445	2.783	14.1464	2.33223	4.01768	1.66561	4.60727	3.48152	6.08133	1.91698	2.7257	6.47464	1.62179	2.99241	4.7688	4.34914	11.2927	1.81597	2.30865	1.99765	2.65174	5.20924
cerebellum	1.13357	0.370672	6.21411	0		0	0	0.194603	0	5.83182	0	2.17279		2.09401	0	0	0	7.59099	2.54059	7.1236	6.28833	0		4.54296	0	0	0.793064		6.00723	0	0	0	0	6.66141		3.49241	2.7391	2.98817	0
hippocampus	1.8563	7.73806	2.83827	1.40145		2.13292	7.66768	7.01344	7.18486	0		3.14312		0.966671	5.09818	7.11188	4.88045	2.86336	1.60207	11.4972	2.5214	3.54888	0.566025	5.39362	4.55337	6.1975	4.93232		8.68612	3.33831	3.70409	3.61371	4.93525	11.7753	0	1.04345	1.95164	9.12135	5.50904
hypophysis	2.44461	0	6.95287	0.554385		3.16352	4.57724	5.36223		6.46998	2.4089	0		2.68322	3.41758		3.58405	7.82375	2.35296		6.47992	2.75277	0.172449	5.24608	1.9297	6.70522	4.09621		5.61952	2.76264	3.0457	1.09308	3.38353	6.18373		4.32819	4.20517	4.9679	3.55924
striatum	2.5275	7.13356	2.62995	1.60739		2.79545	8.62912	7.25297	7.67086	1.55132		3.36462		0.361515	6.88608	7.68147	4.53091	2.58462	1.66021	13.5529	2.38659	5.22667	0	5.82496	4.9209	7.58011	0	5.2879	8.39604	1.06635	4.65413	4.57903	5.04221	11.329	1.01466	1.67003	2.48076	8.23456	5.50789
visual cortex	2.8546	6.89669	3.76325	1.73133		2.83322	8.24593	7.99408	7.77627	2.36408		3.37391		2.36984	4.75171	6.25195	5.73826	4.60607	1.31352	12.6209	3.58505	4.8646	2.76624	6.04574	4.85337	7.43782	4.30617	0	9.70256	3.4827	4.12673	4.37541	5.5028	11.9953	2.45421	1.93408	2.69516	9.58293	6.3243
blood	3.64516	11.2272	5.18837	4.88031			7.29834			9.2681		8.63166			11.7134		9.02026		2.85379		7.06692	7.14725	2.46698				6.71179	8.55802				2.59742	7.94217			5.21169	5.05908		7.62711
colon	2.79846	8.40311	3.73048	4.07669	5.85205	4.85507	10.087			5.36715		7.1186	5.37281	4.51323	9.58411	6.02029	7.49665	2.39699	1.81886	4.15662	4.91699	6.07398	7.88312	4.38534	6.33512	8.49331	7.18058	6.73059	3.84631	6.86866	6.85481	4.96408	6.83812	3.44038	2.11744	2.26907	2.2868	3.74364	6.63211
gastrocnemius (muscle)	1.9447	5.29043	1.33616	3.24702		0.778058	8.21263	2.85294		1.29994		6.85614		2.3089	4.58673	4.41929	5.56749		3.61734	7.71188	0	5.81995	4.18118	2.52529	3.54334		6.43052				2.56276	2.19738	6.41498	1.92854	8.35357	0.248333	2.64725	5.4357	5.70512
heart	2.6255	5.79077	2.01908	3.30575	0.694799	4.56378	4.29735			2.78431		3.97851	2.1828	3.22577	4.66952	4.46695	6.50104		3.1834	3.43229	2.20868	6.08096	6.74939	4.44707	4.58499	6.08803	5.08917	1.6703		5.00577	4.20938	2.9101	5.73216	0	1.84487	0.233409	1.26319	7.55383	5.84359
kidney	4.26826	5.26806	6.12923	3.99072		4.7557	7.13999	2.91158		3.81599		9.07937		3.05023	7.62222	6.81838	7.60843		3.00209	4.71884	5.27024	6.52051	3.40064	6.91177	5.62056	9.57784				7.42599	4.40179	3.01961	7.47314	6.63347	1.52391	4.26777	2.4693		5.84932
larynx	2.72071	5.14256	1.54113	3.27291	1.87131	3.39658	7.41622	2.19759		1.63945		6.68718	3.10113	3.20229	4.28647		6.53329		3.28288	4.72998	3.45864	5.92616	4.63414	3.39597	4.6579	6.73377	8.01821	4.43051		2.34475	4.8829	3.34529	6.77698	1.36118	6.99697	0.78644	2.96346	4.56225	6.35551
liver	0	6.69046	4.00993	2.86848			6.98151			1.87582				6.14958			1.98794	5.43895	0	0.745336	0.785545	5.24188	2.08227	0		8.30838					4.81336	0.314627	4.18743			2.24616	0.0756097	6.98462	3.98898
neuromuscular junction	2.61847	4.82562	4.35679	3.82355			6.08807	1.88589		4.10602		7.51403	3.55225	2.00864	5.90199	6.10203	6.56111	5.67141	0.815048	14.2054	4.88093	6.22754	6.718	3.97038	7.09316		9.64757		0.93544	2.28633	1.26282	3.66298	6.97227	2.82146	5.15089	1.99418	2.15416		6.49172
pancreas	2.29389	5.48963	4.93694	1.79547	1.96826	3.03572	6.22251	2.76365		4.90806		5.22963		3.78138	7.10285	4.1231	6.12117	5.57029	1.24995		4.62636	5.06889	1.97572	3.63826	3.31736	7.79549	5.70012	3.20084	8.12228	6.24179	3.48163	3.45833	5.83531	4.22722		3.10764	2.5143	4.44402	5.16707
skin	0.661515	3.5568	0	0.437079		0.849468	5.96159	0		4.54506		4.39277	1.5314	0.62349	4.18066	2.31407	4.18491	1.70919	1.90299	3.03865	1.57866	3.07062	2.75508	1.00978	3.11447	4.22018	6.02096		0.218445	5.04735	3.66873	3.83037	4.58927		3.98915	0.311973	0	1.59954	4.91358
spinal cord	2.79217	9.00811	3.9926	2.92636		2.90791	6.15756	1.27566	6.13998	3.92188		6.57695	4.78889	2.71231	8.60987	8.32188	6.63205	5.19696	2.86147	15.6316	4.09085	6.47392	6.84867	3.53164	6.76955	4.24734	9.69961	2.44314	7.0748	4.90193	3.15844	4.90081	6.35536	7.86943	1.80799	2.53177	2.5872	6.41189	6.73817
stomach	4.42996	6.40659	5.5696	4.81528		4.33152	8.94884	5.08889		2.9719		6.34027		7.55233	8.01332	8.16287	8.2303	6.00054	1.73462	3.27654	4.37448	7.19565	4.36577	4.72011	5.43713	9.22848	10.1224		7.17655	7.91893	5.45771	6.75886	8.31997	7.47565		0	1.43611	8.5545	7.306
testis	2.54854	1.94059	5.28501	0.363014		1.41559	1.48396	1.37035		5.64312	2.08	3.3911		3.5412	3.44134	0.638168	4.37945	7.09661	1.38631		5.85081	2.72647	3.00909	4.57605	2.79144	5.89796	6.13294	1.87168	1.4723	4.53337	5.49858	1.42534	3.35782	2.92856		3.31946	3.3175	3.53455	4.82416
thyroid	2.6422	5.09605	3.56934	1.91557	0	2.33635	8.67044	9.82514		1.20328		5.08278	0	1.34826	3.11803	10.9392	6.04344	1.67954	2.64908	0	1.87469	4.74829	3.85941	2.2847	1.66476	8.80428	3.90015	3.42724	0	5.80949	2.84069	3.49104	5.3322	0.410799	1.07012	0.124326	0.860506	4.01938	6.19377
tibialis (muscle)	2.57863	5.23127	3.05048	2.64362		2.81186	6.65741	1.47897		3.9461		5.35044		3.46707	4.00772	4.55956	6.19444	2.65536	2.40273	12.1966	3.68205	4.19006	6.09487	4.77247	4.33864		7.85102	2.6182		3.19452	3.02915	4.27547	5.2309	1.26804	5.601	1.5303	2.02513		5.70647
tongue (muscle)	2.13011	5.08071	2.27999	1.62619		1.33019	6.57147	3.78605		5.21913		4.88362		4.53666	7.21329	6.67248	5.32447	0	5.0803	6.69291	3.49648	5.06585	4.46058	2.23903	3.81785	7.06714	7.50421	2.43332		5.61151	5.21199	2.85471	5.78303	0.522587	3.17012	0.777452	1.36705	0	5.56546
																																							0.984944
Project title: HPA RNA-seq normal tissues (https://www.ncbi.nlm.nih.gov/bioproject/PRJEB4337/)																																							5.76275
																																							5.70647
HPA RNA-seq (RPKM)	ADNP	stdv	AIF1	stdv	ALOX12P2	stdv	BECN1	stdv	CDH17	stdv	FGFR1	stdv	FOXP2	stdv	GPR98	stdv	GRM3	stdv	HIST1H3B		HMX3	stdv	HOMER3	stdv	HOXB2	stdv	IGFBP2	stdv	IL1B	stdv	IPCEF1	stdv	KDM5D	stdv	LOC151174	stdv	LPAR6	stdv	MBP	stdv	MDGA1	stdv	MTOR	stdv	MYL9	stdv	NLGN1	stdv	NLGN2
brain	6.983	1.024	12.628	3.256	0.215	0.093	21.682	1.34	0.113	0.153	7.277	1.415	1.502	0.676	5.96	5.34	15.861	4.942			0	0	2.95	0.288	0.11	0.068	2.467	0.151	7.255	7.092	6.818	1.257	1.336	1.003	0.679	0.139	5.544	1.104	287.284	53.035	2.625	0.365	8.142	1.793	14.041	5.254	1.725	0.54	29.84
colon	5.729	0.617	18.017	13.257	0.042	0.039	32.323	2.041	125.093	29.678	5.083	2.016	1.512	0.525	0.123	0.072	0.02	0.012			0.133	0.135	1.996	0.873	1.881	0.567	28.318	15.273	4.467	3.999	0.48	0.278	1.502	1.233	0.058	0.034	6.856	3.745	5.852	1.484	0.476	0.232	6.371	0.811	186.013	81.952	0.102	0.043	2.517
heart	3.419	0.593	4.332	2.247	0.012	0.02	20.729	2.942	0.101	0.128	13.573	2.336	0.307	0.146	0.004	0.004	0.014	0.022			0	0	1.571	0.323	0.954	0.257	25.667	13.208	0.502	0.419	0.131	0.062	0.583	0.999	0.171	0.119	6.113	1.176	4.758	1.074	0.307	0.1	5.071	0.698	637.994	64.629	0.213	0.192	1.947
kidney	5.804	0.749	12.82	3.6	0.282	0.068	21.504	2.275	0.365	0.092	5.521	0.516	0.535	0.243	0.799	0.322	0.059	0.043			0.069	0.045	6.692	0.671	11.313	5.863	23.599	7.151	2.38	1.937	1.014	0.261	0.471	0.808	0.594	0.236	6.761	1.169	6.767	1.03	0.427	0.037	7.919	1.322	96.465	23.915	0.321	0.089	2.699
liver	2.95	0.238	11.625	0.797	0.498	0.108	10.981	1.179	0.007	0.007	1.955	1.513	0.621	0.115	0.596	0.111	0.002	0.002			0	0	0.606	0.105	0.483	0.022	67.568	59.453	3.896	4.11	0.225	0.021	0.641	0.449	0.009	0.011	2.919	1.095	2.964	0.639	0.071	0.04	3.499	0.465	21.483	3.602	0.002	0.003	0.682
pancreas	1.19	0.077	0.803	0.019	0.026	0.011	4.794	0.289	0.074	0.011	7.789	1.705	0.384	0.045	0.068	0.018	0	0			0.003	0.003	0.269	0.018	0.28	0.147	54.38	6.667	0.548	0.045	0.071	0.013	0.392	0.39	0.183	0.058	0.48	0.067	1.503	0.013	0.067	0.013	1.198	0.022	9.855	3.016	0.009	0.007	0.658
skin	6.263	1.551	2.69	0.369	0.417	0.083	16.138	3.701	0.002	0.003	2.998	0.5	1.37	0.545	0.069	0.025	0.009	0.009			0	0	2.697	2.153	2.236	0.6	2.128	1.234	0.226	0.053	0.139	0.036	1.274	1.795	0.109	0.114	10.407	1.781	6.936	1.87	1.588	0.44	4.937	0.747	10.022	3.513	0.034	0.008	3.682
stomach	5.338	0.934	7.386	2.78	0.177	0.139	22.435	4.67	1.015	0.487	3.218	0.845	0.341	0.24	0.078	0.042	0.021	0.019			0	0	2.076	0.789	2.071	0.531	67.195	9.187	5.024	3.202	0.696	0.384	2.158	1.598	0.15	0.021	6.756	2.212	4.334	0.451	0.182	0.025	4.243	0.524	45.751	18.589	0.081	0.033	1.569
testis	11.765	0.826	4.901	5.272	1.196	0.622	17.362	1.767	0.127	0.095	9.581	1.188	0.574	0.112	0.556	0.236	0.307	0.141			0.045	0.024	1.581	0.5	1.151	0.199	19.082	6.208	0.82	0.706	0.409	0.108	3.032	0.71	4.825	1.724	5.52	1.859	2.057	0.745	0.918	0.159	23.599	4.022	144.454	89.073	0.434	0.128	2.965
thyroid	8.592	0.754	2.903	1.147	0.657	0.459	22.678	2.225	0.001	0.002	5.866	2.568	2.513	0.478	1.451	0.361	0.009	0.007			0	0	4.739	1.966	0.449	0.2	3.181	1.504	1.266	1.175	13.497	5.92	0.003	0.002	0.071	0.051	9.291	2.237	8.92	0.861	0.205	0.088	7.193	0.71	72.667	11.208	0.051	0.037	1.845
Project title: GTEx (http://www.gtexportal.org/)
RNA-seq (TPMs)	ADNP	stdv	AIF1	stdv	ALOX12P2	stdv	BECN1	stdv	CDH17	stdv	FGFR1	stdv	FOXP2	stdv	GPR98	stdv	GRM3	stdv	HIST1H3B		HMX3	stdv	HOMER3	stdv	HOXB2	stdv	IGFBP2	stdv	IL1B	stdv	IPCEF1	stdv	KDM5D	stdv	LOC151174	stdv	LPAR6	stdv	MBP	stdv	MDGA1	stdv	MTOR	stdv	MYL9	stdv	NLGN1	stdv	NLGN2
cerebellum	39.1261	9.20012	4.66766	4.21373	0.279708	0.129209	27.0738	8.6612	0.0522004	0.0888973	122.875	36.0761	0.221541	0.126167	3.22452	1.17262	19.3813	8.99133	0.028588	0.177811	0.00511532	0.0165812	120.569	56.413	0.658463	0.538136	3.17887	6.54085	0.670812	1.53836	18.6109	6.79938	33.0389	23.6279			2.73852	1.44511	260.611	245.233	261.091	94.7416	26.1838	6.8188	42.2853	79.265	4.31232	1.18884	152.756
hippocampus	13.7076	6.27469	25.4292	26.2309	0.61699	0.385962	16.4082	9.28906	0.032929	0.0363664	17.759	11.9182	0.293636	0.349396	3.73662	3.02152	27.9125	17.4981	0.0370859	0.149414	0.00581049	0.0157158	26.6566	16.3965	0.207442	0.153193	7.12716	5.13981	2.25583	4.91829	2.75822	4.34277	10.1193	10.0216			7.47363	4.61441	1839.14	1377.46	4.48811	3.94588	7.59709	3.69896	31.8048	18.2616	2.93098	1.53677	39.934
hypophysis	32.6723	6.61934	24.6237	27.5633	10.0975	3.36098	23.4755	7.45642	0.178439	0.567722	78.4631	34.4317	0.713421	0.757879	9.954	6.68022	0.485985	0.474994	0.0226426	0.0618426	0.610335	0.646198	9.21768	6.56064	0.607432	0.418073	79.1584	46.0231	4.12972	8.81297	1.03903	0.742244	36.712	25.8721			17.5774	11.3652	8.60916	6.45689	9.40341	7.74563	17.2522	3.84831	140.437	141.975	1.78233	0.730463	42.4954
caudet+putamen	13.9262	5.83325	17.7253	17.0795	0.584629	0.292997	17.6049	9.07295	0.0258796	0.030396	13.5014	8.67129	0.864598	0.748721	10.8155	6.42521	44.5991	22.0213	0.0216761	0.0650022	0.00645352	0.0163399	16.0279	7.50697	0.144955	0.193524	5.86485	5.02867	2.26058	5.63206	4.52559	3.5643	9.20349	7.89572			5.12288	3.01249	746.848	666.628	3.44969	2.1312	9.34556	4.09644	42.1266	20.3787	2.34565	1.3762	52.1425
cortex	18.2596	4.47175	10.5387	9.56427	1.00666	0.392729	22.6829	7.91716	0.0391178	0.0352249	18.3362	7.52469	0.642954	0.410758	8.7397	3.57269	31.7391	9.46604	0.0173099	0.0566108	0.00505823	0.0148765	14.4366	5.2636	0.131075	0.104174	16.5075	9.15053	1.56436	2.84114	14.7736	7.45787	14.446	11.8037			4.28615	2.28879	478.744	470.472	4.83141	3.78656	13.5593	3.75878	67.3555	187.963	2.24049	0.744769	76.5698
blood	8.41951	5.60242	274.408	202.311	0.206911	0.293868	26.9748	14.9078	0.0242579	0.0440877	2.4417	2.17717	0.00788195	0.0118715	0.0207942	0.0545472	0.0272744	0.0486149	0.397545	0.505079	0.00733681	0.0208372	19.649	18.2138	3.28853	3.45534	3.99702	4.80589	37.6578	39.0789	6.3801	4.57844	13.7037	16.311			8.91842	12.1753	21.3505	15.4499	1.05286	1.53241	4.03544	2.62923	60.024	76.7201	0.0084369	0.0166099	1.09585
colon	27.7146	7.76052	28.2713	17.8789	0.0791526	0.0766363	44.3384	12.3937	168.267	143.392	57.7679	46.5746	6.27328	5.92066	0.147184	0.0965753	0.0771486	0.116314	0.173544	0.353836	0.342335	0.253062	13.6628	8.5879	21.2902	18.8686	60.6889	39.1671	3.61449	10.562	0.869005	0.562478	28.9568	27.2339			13.3485	9.04539	6.61771	6.43767	2.69548	2.17116	14.2945	4.6721	4269.08	4471.69	0.987491	0.955858	31.0429
heart	8.9899	4.15671	6.57051	6.81094	0.0467345	0.0587052	18.6637	12.1252	0.0598149	0.0799119	28.3547	13.3292	0.242352	0.145208	0.0115448	0.0157204	0.0370842	0.0400389	0.0126847	0.0421804	0.00959858	0.0246066	6.9942	4.84858	2.70625	1.51819	53.7215	60.912	0.372967	1.08225	0.137823	0.102073	9.34553	8.14804			6.86568	3.70239	2.84511	1.66973	1.01381	0.730121	7.50429	4.24706	1014.94	590.433	0.65743	0.503335	7.42947
kidney	18.4942	10.5962	49.07	29.8278	2.07799	1.39162	24.0493	10.4681	0.173787	0.18666	27.3185	22.9209	0.581919	0.829914	0.471254	0.559674	0.107491	0.153024	0.0334129	0.0669844	0.0692389	0.0902204	31.2711	16.6169	31.0311	26.6213	123.656	76.8328	1.14521	1.32645	2.2834	2.31911	18.2547	16.3943			17.7377	13.0317	5.4996	2.99886	1.20932	1.20258	10.3659	5.46948	360.173	269.434	0.658418	0.568548	19.6211
liver	11.9142	2.98413	12.7839	15.0897	4.02299	1.93361	12.1669	7.68765	0.0440031	0.0541255	4.02461	4.52087	0.62526	0.277194	0.584561	0.400002	0.0223112	0.0381019	0.16557	0.394249	0.00938064	0.0358559	2.63713	2.90874	2.10242	1.6646	252.646	277.989	1.22762	2.15915	0.332509	0.174498	10.6326	8.39599			6.48969	4.57513	3.93734	1.49664	0.303611	0.24536	8.47945	3.83213	61.6746	56.0513	0.00894327	0.0127583	6.51051
skeletal muscle	18.9987	6.93905	3.42758	3.38554	0.0404297	0.0368974	42.5489	13.2557	0.0391808	0.0507595	12.1028	5.43909	1.13814	0.977357	0.0416808	0.11296	0.0413692	0.0460737	0.0208851	0.0793994	0.0116419	0.0282739	43.6404	26.8615	3.25394	1.55105	10.9367	6.54625	0.0540057	0.0924794	0.0757589	0.0631925	12.3299	10.6321			3.03466	1.91915	10.6169	5.17967	0.414389	0.334346	15.6893	6.04977	121.207	135.037	0.103115	0.0989166	8.73364
pancreas	11.7282	3.94363	6.24354	5.89907	0.433828	0.369627	14.5979	4.59701	0.191305	0.274249	48.4035	18.7933	1.14668	0.39858	0.440918	0.177233	0.0318972	0.0407235	0.0100841	0.0404219	0.0319995	0.049987	4.72058	2.25374	1.53522	0.977563	137.81	93.7969	0.750731	1.8303	0.52187	0.322749	16.7844	15.165			3.68495	2.78049	3.53101	1.19429	0.350225	0.236977	6.01494	1.90188	52.2903	29.9052	0.0872263	0.0660452	6.29413
skin	35.6167	6.68611	13.3214	8.51958	1.92169	1.59488	32.4653	7.90268	0.0572266	0.0885966	33.6868	19.1286	2.6645	1.34676	0.221392	0.148968	0.0648268	0.102311	0.154579	0.420829	0.00994938	0.0291899	27.2802	7.39356	8.25822	3.88464	25.6785	16.8709	0.888052	1.59399	0.728746	0.372906	23.8639	18.1204			23.6207	13.2933	9.98263	2.81504	6.88232	6.85041	12.8531	3.04144	305.551	194.666	0.239315	0.15554	23.0414
spinal cord	19.7911	7.69683	97.7432	79.4554	0.257876	0.234314	24.9077	10.087	0.0358828	0.041779	29.1891	13.6914	0.568291	0.353101	0.208362	0.197907	37.1667	19.671	0.0454274	0.121117	0.0353235	0.122525	57.8675	24.6708	18.8735	7.28465	6.85412	10.3028	7.09431	10.7986	3.146	2.82942	18.5894	18.2397			22.1595	14.1453	9693.26	3834.21	8.64397	6.47213	8.77511	3.61174	78.4609	125.401	1.9724	0.839985	32.6536
stomach	26.0294	7.76351	17.3364	15.5086	0.118061	0.119407	37.0074	14.9424	0.234385	0.272928	38.5747	43.4008	2.77495	3.65838	0.176396	0.126708	0.0447307	0.0442555	0.0654272	0.166008	0.0941175	0.157788	11.7259	5.86022	13.5585	15.0839	355.727	137.482	23.3451	59.2364	0.740393	0.398424	25.4806	24.1796			8.36211	5.1281	5.96468	2.50721	2.47462	2.56431	12.2785	4.72006	2758.37	4253.8	0.668397	0.673352	22.0597
testis	52.8259	8.41151	6.10264	7.02607	4.51607	1.65406	29.9797	4.62699	0.37731	0.171752	34.5972	13.4727	0.676242	0.193235	1.72205	0.592372	1.24375	0.593734	0.760825	0.593668	0.633069	0.493001	11.8654	3.96213	6.11103	1.78764	83.6504	25.9365	1.46106	1.86205	1.27779	0.373269	35.0094	14.9251			20.0868	6.15849	3.50003	1.32407	3.19617	1.47239	35.4751	7.59778	492.945	258.543	2.45329	0.881389	15.8148
thyroid	41.9796	7.68435	20.1988	15.2749	7.00313	3.14958	35.2358	7.10661	0.0861217	0.105512	48.396	21.0987	3.76672	1.23096	7.42799	6.60099	0.137764	0.0901257	0.0399788	0.124051	0.0281443	0.0680534	56.6346	20.2027	8.65827	4.88595	73.1484	36.3957	1.03297	2.01188	28.9693	15.5438	46.7805	36.2601			30.2941	12.5027	9.97884	3.42924	2.74556	2.11637	18.9228	3.58103	822.88	483.796	0.429149	0.217178	29.0041
[truncated: 29 more columns]
