# Supplementary material for: Tauopathy in the young autistic brain: novel biomarker and therapeutic target
Source: Transl Psychiatry. 2020 Jul 13;10:228. doi: 10.1038/s41398-020-00904-4 (PMC7359319; doi:10.1038/s41398-020-00904-4)
Supplement: Supplementary file 5 — Supplementary Table S4 [file 41398_2020_904_MOESM5_ESM.xlsx]

## Sheet: list of genes and primers
	Sequence (5'->3')
	FWD.	REV.
ADNP	TGAAACTATGTTCCAACTTCCTG	CAGTATTCCAACCCAATGTCA
AIF1	AGGGATTTACAGGGAGGAAA	TCGCCATTTCCATTAAGGT
ALOX12P2	AATGATGCCTTCTTTGGGT	TGGGTCTTCAAGTCTTCCAT
BECN1	CTCCCGAGGTGAAGAGC	AGTAATGGAGCTGTGAGTTCCT
CDH17	GAGATACTCCAGTCGTAGCAAG	GCCATATCCAGTTGCCA
FGFR1	GCAGTGACACCACCTACTTCT	ATATGGAGCTACGGGCATAC
FOXP2	ACCTTAACAATGAACACGCA	ACCAGATTTAGAGGTTTGGG
GPR98	TTCAGAGGAAGGACAAATGC	AAACATAAAGTCCCTGCAGAC
GRM3	AGGCCAAAATTCATCAGC	TTGCAGAGGACTGAGAGTATG
HIST1H3B	AAACAGACAGCTCGGAAATC	GTAACGGTGAGGCTTTTTCA
HMX3	GACCTGAAGCCTCGGAG	GCTCTCCTCCAGAATGATCT
HOMER3	AAGGACCAGGAGATTCAGAC	TGCTCCAACTCCGCAT
HOXB2	AAAGAGAAGAAATCCGCC	CTGAAACCAGACTTTGACCT
IGFBP2	CTCAAACAGTGCAAGATGTC	TAGAAGAGATGACACTCGGG
IL1B	TCATTGCTCAAGTGTCTGAA	TTGCCACTGTAATAAGCCAT
IPCEF1	CAACAGAACTGGACCAAGAA	CATCGTGAGAAAACCTTGAG
KDM5D	TTCAAAGTTCAGCAGCTACA	GGGGCATGTGACTTTCTTAT
LOC151174	CCGATTTACGCTTGAGAAAG	AGACCCTCAATCGTTGATTT
LPAR6	AATTGTGAGAAAGCGACCT	TGGGTTCTTCAACAGGAAA
MBP	TTTTAAGCTGGGAGGAAGAG	AATTAGGTAACAGGGGCAAG
MDGA1	AATAAAGTGGTGGTGATGCC	CTCTCATCATCTCTGCAACG
MTOR	CGAACCTCAGGGCAAG	CTCTTGACTCATCTCTCGGA
MYL9	GTTCCTCACCATGTTTGG	CATGGATGAAACCTGAGG
NLGN1	AAACTGGTGACCCAAATCAA	GATGGTCTTTCTGGGAATATC
NLGN2	AATCCGCCAGACACAGATA	CTGAGAAAACCGAGCACC
NLRP2	ATAACACGGAAAGAACGACC	CGTTTCTGTAAACGCTTGTG
NR4A2	TGGACTATTCCAGGTTCCA	GCCAGTCAGGAGATCATAGAA
NTS	TTTACGGACTTGGCTTGTTA	TCCTCTTCTGAATCTGAGCA
PAX6	ACCAAGCGTGTCATCAATAAA	GTCTGCCCGTTCAACAT
PTK7	CCTCAGCTCCTTTTCCTG	CTGTCTGGGTACCGCC
ROBO1	TGGCTAATTGACCCACG	AAGACGGGAGCCTGAAC
SLC12A2	CAGTCAGCCATACCCAAAG	CTCGAACAACACAAGAACCTA
SMARCA4	CCGTGATCAAGTACAAGGAC	TGCGCTCCTTTATCTTCTT
SNAP25	GGCAATAATCAGGACGGA	GTTACCCTGCGGATGAA
TBP	AGTTCTGGGATTGTACCGCA	TGTGCACACCATTTTCCCAG
TBX15	TCAGTACTCACACTGACCTGG	AGGAAACATCCTCCTGCC
TLR2	TTCAAGCCCCTTTCTTCTTT	AAGGTGTCCATATTTCCCAC
TLR4	TCTTCATTTTCCCTGGTGAG	TCTAAATGTTGCCATCCGA
VSTM2L	AACCAGCTAAAAGCATCTCA	CCACCTTGACCACACTTATT
